# Supplementary material for: Transcriptome analysis revealed differentially expressed genes in rice functionally associated with brown planthopper defense in near isogenic lines pyramiding BPH14 and BPH15
Source: Front Plant Sci. 2023 Aug 8;14:1250590. doi: 10.3389/fpls.2023.1250590 (PMC10442831; doi:10.3389/fpls.2023.1250590)
Supplement: Supplementary file 1 [file Table_1.xlsx]

## Sheet: sheet
Supplementary Table 1. Primers used in this study.
The primers for qRT-PCR
Primer ID	Forward primer(5'- 3')	Reverse primer(5'- 3')	Amplification efficiency
Os03g0657000 (TBP)	AGGTCTGGAGGAGCGTATAGC	CTCAAGTCTCTCAGTCACCCAAG	1.006
Os03g0245200	GCGATCCTTTCCACAAGCAC	CTTGGGAGGAACGATCACGG	0.998
Os03g0277000	GGCCTCGAGGATGACACAGT	AAAGGCCTGAGGGAGCTCTG	0.996
Os07g0677100 (OsPOX8.1)	CTGCTCCAAAGTGAACTAATAATTAAGTAAA	CCCAGCCTTATTCCCAAATTT	1.008
Os01g0615300	CGTCTACCTGAAGCCGCCCA	CACGCACTGCAGCACCAACC	0.986
Os03g0592500	CCAGAGCATCTGGTATGGACC	AACTCTCCGGTCAGGTACGA	1.022
Os05g0335100	CTCGGCCTCGAATTTCGTCT	AGGCCAAGCTTGTATCTCCC	0.958
Os01g0124000	GCGACATGGTGAATTCGTCG	ACACACGCAGACTGATCGTT	1.019
Os10g0165300	ACCCTCGTGGGGAAAAATGT	AATCTCGCGTTGGGGAATGG	0.997
Os01g0597600	GCGAGCTAGCTGCTTCTACA	TGCCATTATTCCAATCTACGGGA	1.001
The primers for transformation in rice protoplast.
Primer ID	Forward primer(5'- 3')	Reverse primer(5'- 3')
OsPOX8.1	ATGGCTTCTTCTCTTTCAGTGGCC	GTTCACTTTGGAGCAGCTAAGCCT
NB domain of BPH14 (coding sequences represent 180 to 601 amino acid of BPH14)	ATGAGAAAGGAAGATAAACAGGA	ATGATATTTTGGTATCAGGA
