# Supplementary material for: Transcriptome analysis revealed differentially expressed genes in rice functionally associated with brown planthopper defense in near isogenic lines pyramiding BPH14 and BPH15
Source: Front Plant Sci. 2023 Aug 8;14:1250590. doi: 10.3389/fpls.2023.1250590 (PMC10442831; doi:10.3389/fpls.2023.1250590)
Supplement: Supplementary file 3 [file Table_3.xls]

## Sheet: Table S2
Supplementary Table 3. Detailed information for all 14,492 DEGs. The gene symbol, annotation, FPKM, transformed value of the fold-change, and P-value are presented. N/A: not available.
				FPKM																																				B14_0/RP_0		B14_early/RP_early		B14_late/RP_late		B15_0/RP_0		B15_early/RP_early
AccID	GeneUID	GeneSymbol	GeneAnnotation	RP_0-1	RP_0-2	RP_0-3	RP_early-1	RP_early-2	RP_early-3	RP_late-1	RP_late-2	RP_late-3	B14_0-1	B14_0-2	B14_0-3	B14_early-1	B14_early-2	B14_early-3	B14_late-1	B14_late-2	B14_late-3	B15_0-1	B15_0-2	B15_0-3	B15_early-1	B15_early-2	B15_early-3	B15_late-1	B15_late-2	B15_late-3	B1415_0-1	B1415_0-2	B1415_0-3	B1415_early-1	B1415_early-2	B1415_early-3	B1415_late-1	B1415_late-2	B1415_late-3	log2FC	P-value	log2FC	P-value	log2FC	P-value	log2FC	P-value	log2FC	P-value
Os01g0100100	Os01g0100100	Os01g0100100	RabGAP/TBC domain containing protein	16.1628	16.0325	14.835	11.7753	13.9498	11.184	8.73242	10.3803	9.87844	12.4855	11.1876	7.07452	8.81708	6.65253	8.4392	7.15791	9.92795	9.25235	5.55659	6.38977	5.0107	7.37888	6.36726	6.23067	11.1532	7.92707	10.9216	13.5171	11.4217	13.8286	11.6835	12.887	13.342	13.3041	12.1413	10.3367	-0.568118	0.00740588	-0.61404	1.59581e-06	-0.166291	0.262808	-1.27274	5.46462e-28	-0.795078	1.02814e-10
Os01g0100650	Os01g0100650	Os01g0100650	Hypothetical gene	0.245935	1.39829	0.887353	2.33544	0.798824	1.59453	1.42966	1.67238	1.58989	1.01363	1.27319	0.721865	1.92787	0.784251	1.48511	2.86531	1.97024	2.80584	0.814534	1.83532	1.12285	1.32868	0.815621	2.22516	2.0365	1.90844	1.891	1.48311	1.02478	1.77061	4.08738	1.99196	0.997203	2.61901	2.37304	2.95324	0.290147	0.696815	-0.150785	0.793085	0.678213	0.161835	0.770468	0.251227	-0.0110654	0.9841
Os01g0100700	Os01g0100700	RPS5	Similar to 40S ribosomal protein S5-1	105.764	108.109	106.787	90.1334	85.7146	87.5705	78.2137	74.7031	70.5402	113.48	126.643	180.495	104.872	117.656	115.11	73.2358	65.9939	60.4514	137.36	150.519	138.198	106.112	101.662	109.722	74.1476	84.3701	96.6983	117.644	135.824	124.899	94.5166	96.5644	89.6361	89.3981	97.9814	78.1059	0.471111	0.0630313	0.372057	2.12833e-05	-0.192927	0.131325	0.608597	6.34343e-16	0.364074	2.51042e-05
Os01g0101600	Os01g0101600	Os01g0101600	Immunoglobulin-like fold domain containing protein	22.5506	21.8652	25.0352	27.2176	30.0987	26.7507	20.4667	26.7075	26.4305	20.0184	20.0399	7.62131	17.2282	11.5701	13.1713	17.1594	30.6049	28.3789	8.58163	9.54003	9.0655	12.2715	11.1665	10.7734	27.072	19.8103	22.5094	20.3859	15.4109	21.8299	25.8923	22.028	26.3262	28.1107	27.0673	25.3078	-0.511622	0.11229	-0.99108	6.7454e-18	0.0157638	0.925269	-1.15367	4.10699e-35	-1.20485	2.41018e-40
Os01g0101800	Os01g0101800	Os01g0101800	Conserved hypothetical protein	1.04001	0.957356	1.12573	0.806212	0.72387	0.433473	0.296117	0.484947	0.384189	0.979752	1.20267	0.523306	1.39758	0.541459	0.769006	0.377667	0.502549	0.623777	0.787313	0.80873	0.904441	0.86689	0.221727	0.844957	0.492111	0.49664	0.685427	1.12635	1.23817	1.80312	0.740773	0.664717	0.722908	0.71542	1.14687	0.356818	-0.160902	0.666996	0.481873	0.247277	0.363701	0.476507	-0.122025	0.710022	0.0577438	0.898694
Os01g0102000	Os01g0102000	OsNPC6	Phosphoesterase family protein	2.21932	2.62879	2.87769	1.69353	3.04112	2.4169	2.01582	1.41483	1.94285	3.60162	2.87231	3.1892	3.42504	2.65391	3.82903	0.95493	0.432139	0.569699	2.75638	4.20138	1.97023	1.79851	2.24255	2.45022	1.14859	1.73874	1.9553	3.52513	3.10662	3.42384	3.74609	1.81894	2.10909	0.770673	2.95562	1.42768	0.381479	0.21178	0.477976	0.126082	-1.51545	0.00251048	0.405134	0.200234	-0.0376914	0.908878
Os01g0102600	Os01g0102600	OsSK4	Shikimate kinase domain containing protein	134.616	128.416	123.553	76.7106	92.1348	81.725	51.6049	54.4239	55.5953	130.573	125.859	123.022	96.6624	90.7383	101.828	38.0503	36.7936	30.194	151.831	141.142	159.308	119.376	118.798	120.599	59.9817	67.3139	76.5528	146.92	152.369	141.02	95.093	112.453	100.744	80.4069	74.8384	58.7728	0.0336813	0.792641	0.219255	0.0164305	-0.650473	1.30286e-06	0.428164	2.10439e-06	0.612957	1.9785e-11
Os01g0102800	Os01g0102800	CSB	Similar to chromatin remodeling complex subunit	12.2063	15.3127	11.8235	13.1092	14.8114	12.2531	11.0006	10.847	12.9274	9.89015	10.0531	3.86775	8.5898	7.39302	9.15378	10.4308	10.4948	9.87478	3.52205	5.29739	3.23681	6.36971	5.57762	4.06378	11.103	8.1141	10.6653	11.4119	9.60886	10.0575	12.2756	12.7861	11.8109	12.7803	11.3206	9.93426	-0.689879	0.0423864	-0.663582	6.16019e-05	-0.206991	0.25192	-1.50274	4.98807e-13	-1.24221	2.07998e-11
Os01g0103000	Os01g0103000	Os01g0103000	Snf7 family protein	12.5354	13.8799	14.6871	13.3087	13.9963	11.926	11.3719	12.4157	9.46906	16.3419	15.3901	18.9968	15.9679	12.5383	16.0444	7.86515	7.33776	7.58603	13.5382	14.2355	15.0685	15.3115	11.0145	13.7956	10.656	10.6546	13.7361	16.4923	14.3359	15.8356	13.021	14.6096	13.3285	14.447	10.463	9.46643	0.37034	0.0814619	0.196472	0.19219	-0.575662	0.00333227	0.258535	0.0749227	0.120846	0.434091
Os01g0103075	Os01g0103075	Os01g0103075	Hypothetical protein	2.14187	1.94845	1.23649	1.89836	1.77404	2.01359	1.35182	1.51475	1.80004	2.04804	2.05637	1.21544	1.88047	1.83437	1.92161	2.08708	1.56337	1.48573	3.54692	3.19679	4.042	1.89775	3.94234	3.35905	2.20715	1.78993	1.75668	2.21426	2.3651	1.93856	1.85106	2.31308	2.08433	1.66606	2.27336	1.76365	0.0502511	0.888154	-0.000207096	0.999408	0.110303	0.739796	1.22249	2.81684e-06	0.807347	0.00381276
Os01g0103700	Os01g0103700	Os01g0103700	Conserved hypothetical protein	1.09579	1.34045	1.43771	1.13518	1.22956	1.35633	0.876909	0.975466	0.772793	1.2153	1.03142	0.565298	0.968308	0.835007	1.03123	0.675265	1.18822	0.818297	0.439909	0.612219	0.48514	0.774996	0.545114	0.635213	0.953214	0.975201	0.782983	1.18432	0.747169	1.37291	1.17549	1.16802	1.19157	1.42061	0.929172	1.21331	-0.41545	0.203467	-0.381279	0.136499	0.00457613	0.988491	-1.13069	0.000130033	-0.847253	0.00185116
Os01g0104200	Os01g0104200	ONAC016	No apical meristem (NAM) protein domain containing protein	0.416122	0.131439	0.125117	0	0.0563171	0.112414	0.921516	1.22619	0.523074	0.457348	0.0652797	0.0678553	0.271829	0.189565	0.239315	0.95493	1.72856	1.8357	0.229699	0.182669	0.0703655	0.0749378	0.230005	0.119523	1.14859	0.993563	0.474011	0.238992	0	0.356651	0.172896	0	0.210909	0.770673	1.05956	1.36819	-0.117882	0.921044	2.03611	0.143094	0.742449	0.139261	-0.278723	0.80323	N/A	N/A
Os01g0104400	Os01g0104400	Os01g0104400	Ricin B-related lectin domain containing protein	127.032	127.279	132.228	86.3687	94.9693	94.2175	85.5634	87.7399	79.6706	135.724	136.43	199.075	116.828	125.649	127.276	101.623	77.5009	81.2424	165.636	164.489	165.688	116.181	125.675	134.657	76.6183	88.5748	95.3564	122.591	140.752	114.282	104.774	104.803	103.684	87.0934	95.7255	82.2541	0.364411	0.131809	0.437568	1.11649e-07	0.014355	0.914982	0.559213	3.16e-14	0.547317	5.97527e-09
Os01g0104500	Os01g0104500	ONAC020	No apical meristem (NAM) protein domain containing protein	0.762891	0.460038	0.813259	0.313617	0.337903	0.337242	0.172784	0.377288	0.373624	1.14337	0.718077	0.339276	0.543658	0.568694	0.4188	0.146912	0.0617342	0.1266	0.689096	0.426227	1.33695	0.524564	0.517511	0.717138	0.191431	0.248391	0.770268	0.29874	0.288988	0.641971	0.403425	0.534983	0.351514	0.513782	0.61343	0.35692	0.163314	0.794885	0.643499	0.383747	-1.47515	0.200017	0.471704	0.426027	0.931119	0.172576
Os01g0104600	Os01g0104600	OsDET1	Homolog of Arabidopsis DE-ETIOLATED1 (DET1), Modulation of the ABA signaling pathway and ABA biosynthesis, Regulation of chlorophyll conten	31.5559	33.2541	31.2167	24.713	26.9196	24.5625	16.7601	21.9771	22.1185	23.9536	23.566	15.4031	20.6046	16.4289	19.0255	14.1036	16.73	17.4075	12.0209	14.1264	14.4953	14.0883	15.0078	11.8328	24.4394	17.8841	21.5083	28.4998	20.0124	29.4593	23.4563	24.2347	22.286	25.2395	21.3585	18.5003	-0.561564	0.00333904	-0.42982	0.00061827	-0.358367	0.0275027	-1.0397	2.64079e-16	-0.802135	2.01065e-09
Os01g0104800	Os01g0104800	Os01g0104800	Sas10/Utp3 family protein	18.624	20.6467	21.1105	16.0386	18.4155	16.5896	12.9205	17.4388	14.3838	18.0961	16.5061	7.32089	13.0747	10.6315	10.834	7.33165	13.6437	12.7262	7.64206	8.16105	7.15695	11.0768	8.93675	8.89038	14.1632	11.3334	17.46	18.4583	14.1816	21.7313	15.038	16.5021	17.2416	19.1081	17.5993	12.7512	-0.492198	0.10114	-0.550535	3.0906e-06	-0.43861	0.0203479	-1.19697	5.88575e-25	-0.732771	9.45198e-10
Os01g0104900	Os01g0104900	Os01g0104900	Transferase family protein	4.74248	3.95624	4.53375	9.93455	7.83371	8.08119	6.69863	7.33188	9.38974	4.81138	5.15065	2.89505	7.14921	6.13048	6.0493	7.1696	10.6077	9.61891	2.01372	3.3096	3.24891	5.03673	5.07463	3.94684	9.17437	7.35543	7.44538	4.08563	3.58913	3.29344	7.37664	5.4405	7.43706	7.2443	8.31117	7.82261	0.0064413	0.979963	-0.404103	0.0110006	0.19763	0.290509	-0.420909	0.0559607	-0.785647	3.62146e-06
Os01g0105700	Os01g0105700	OsbHLH071	Basic helix-loop-helix dimerisation region bHLH domain containing protein	0.970952	2.10303	0.688143	1.19174	1.07003	0.56207	0.979111	0.471611	1.04615	2.91559	1.82783	0.746408	1.03295	1.13739	1.55554	1.24875	0.617342	0.316499	1.07193	1.58313	1.68877	1.34888	1.26503	1.37451	0.893345	1.15916	1.71829	0.836472	1.66168	1.85458	1.32554	1.17696	0.98424	1.02756	0.892261	1.07076	0.578464	0.341384	0.416856	0.389487	-0.255967	0.685818	0.410157	0.374692	0.5998	0.180778
Os01g0105800	Os01g0105800	OsISC9	Similar to Iron sulfur assembly protein 1	2.77415	3.3517	3.94118	2.88527	2.98481	1.91104	2.53417	2.92399	2.54064	3.60162	4.8307	3.73204	2.99012	3.34898	3.3504	2.20368	1.48162	2.72189	3.21578	2.67914	2.95535	3.52208	4.25509	3.28688	2.61622	2.31831	3.31808	5.13833	4.55156	5.56375	3.28503	4.22636	3.65575	3.46803	4.74014	2.37946	0.325911	0.267568	0.331464	0.267507	-0.348183	0.322687	0.00758439	0.978562	0.609859	0.0303727
Os01g0106200	Os01g0106200	Os01g0106200	Similar to RER1A protein (AtRER1A)	33.7197	36.8365	38.6507	28.6317	26.4248	25.7168	23.2336	24.3315	23.4011	35.1993	40.54	67.9273	36.7056	35.753	33.0899	25.967	23.0029	22.8471	36.6575	37.555	33.5394	29.0364	30.6429	29.7539	21.2701	24.1711	29.4999	32.0305	33.0557	37.3309	30.835	29.9295	27.9122	25.0891	29.6592	21.2182	0.482465	0.123544	0.400089	0.000376743	-0.0127719	0.930392	0.178122	0.0939799	0.2442	0.034739
Os01g0106300	Os01g0106300	Os01g0106300	Similar to Isoflavone reductase homolog IRL (EC 1.3.1.-)	53.8557	54.3905	52.3733	23.978	30.2935	29.5614	14.8469	15.2812	16.5194	50.416	52.1508	51.0133	37.0972	32.8296	36.7185	12.4283	9.16406	8.79024	62.084	67.6442	61.0995	42.2235	45.9827	48.0763	13.4445	18.7003	23.1709	48.3515	57.198	50.21	34.3125	38.3838	34.0573	21.5784	21.2295	13.7678	-0.00319008	0.981488	0.358321	0.00142864	-0.648474	0.000296382	0.447148	9.27487e-08	0.797701	6.81446e-12
Os01g0106400	Os01g0106400	Os01g0106400	Similar to Isoflavone reductase homolog IRL (EC 1.3.1.-)	22.0253	23.3234	22.3571	7.02127	7.2381	9.32123	4.39363	7.58644	5.32864	31.2389	32.7481	32.7461	14.3353	16.9759	18.9011	8.28361	4.70941	6.77088	40.2512	40.1386	45.2183	20.319	28.1308	27.9482	12.0636	11.6026	10.9561	27.8428	28.5753	25.3145	17.6815	14.9937	15.5646	10.2778	9.66431	11.2462	0.576735	0.000218489	1.10116	2.75684e-11	0.179187	0.486245	1.09229	1.68287e-23	1.79586	2.37403e-27
Os01g0106700	Os01g0106700	Os01g0106700	Hypothetical conserved gene	5.94244	5.95335	6.4169	8.02305	8.68423	7.74081	4.37786	6.19306	5.5069	4.68811	3.51253	0.258813	2.12546	1.27392	1.85818	2.26142	5.94552	5.89798	1.47062	1.6423	1.17899	2.54182	2.30287	2.0352	7.1364	3.94754	6.78796	6.04724	3.57249	7.42354	5.40914	4.01547	5.43001	7.5587	7.99917	5.3401	-1.10878	0.246493	-2.2032	1.21179e-58	-0.227073	0.59129	-1.89454	7.6909e-50	-1.73926	4.86078e-54
Os01g0108000	Os01g0108000	Os01g0108000	Conserved hypothetical protein	11.7694	11.8657	12.628	11.592	12.481	10.6055	8.52429	11.2193	10.7122	10.2775	9.25702	2.60274	9.47873	6.26741	6.14281	7.37123	10.9787	11.7722	4.95411	5.21371	4.96185	7.3457	5.79246	4.93189	10.4332	8.62936	11.2259	12.0376	8.14564	11.331	12.3705	10.198	11.3857	11.2719	10.8465	9.79535	-0.688075	0.0904744	-0.650661	1.71372e-05	-0.0432063	0.800338	-1.06263	9.11105e-18	-0.855416	6.397e-10
Os01g0108400	Os01g0108400	Os01g0108400	Helix-loop-helix DNA-binding domain containing protein	0.449182	0.255387	0.0810342	0.649983	0.583597	0.145614	0.447628	0.733073	1.16153	0.148105	0	0.263686	1.19717	0.1637	0.774982	1.80786	1.6793	1.63989	0.495895	0.236617	0.364588	0.485348	0.744835	0.61929	1.07453	0.2145	1.07451	0.0773938	0.187169	0.369586	0.447918	0.277193	0.637461	0.665521	1.22801	1.61816	-0.83867	0.534056	0.652258	0.42519	1.12459	0.0418272	0.686263	0.489081	0.54282	0.464614
Os01g0108800	Os01g0108800	Os01g0108800	Protein of unknown function DUF936, plant family protein	2.10517	2.99229	3.66594	1.79814	2.73038	1.46915	1.04409	1.352	0.913583	3.32599	3.27499	3.51863	3.25461	1.89138	2.90063	0.495488	0.702708	0.747216	3.80894	4.59495	3.94545	2.78015	2.71507	2.87218	1.15676	1.32643	1.47379	3.47606	4.20324	3.69882	1.89515	2.57117	2.16362	1.81405	1.36359	0.978068	0.268251	0.328766	0.435485	0.0958027	-0.784944	0.0349845	0.690378	0.000548155	0.576772	0.0126333
Os01g0109000	Os01g0109000	Os01g0109000	Similar to Late embryogenesis abundant protein, group 3	8.99029	8.42906	8.5814	13.5513	10.7767	13.6084	16.3936	15.6557	16.6055	8.50862	7.52194	8.88914	11.3728	10.228	10.628	18.6915	16.6826	19.2765	11.8683	10.3153	13.1272	11.7187	15.1049	15.1248	22.1017	20.4437	16.0523	6.39279	10.0591	8.75726	16.0089	11.8151	14.562	17.9718	19.9657	22.3177	0.00299024	0.987988	-0.221895	0.119863	0.134646	0.342394	0.642317	2.31043e-05	0.246631	0.105282
Os01g0109201	Os01g0109201	Os01g0109201	Hypothetical gene	0	0.032074	0	0.0612234	0.0274852	0	0.196761	0.0460332	0	0.0558014	0.0637186	0.0331163	0.159197	0	0.145995	0.143399	0.331418	0.030893	0.0747352	0.0891501	0.103024	0.0365729	0.168379	0.0291662	0.186853	0.242451	0.115669	0.408234	0.141039	0.104436	0.140635	0.182766	0.171554	0.156717	0.0544327	0.058064	N/A	N/A	1.81944	0.237032	0.92712	0.428398	N/A	N/A	1.55633	0.301667
Os01g0109500	Os01g0109500	Os01g0109500	Conserved hypothetical protein	0.905105	1.0721	0.918476	0.716253	0.964649	0.595996	0.140933	0.384674	0.487601	1.16575	0.905184	0.608816	0.798193	0.670022	0.731998	0.479322	0.60425	0.619574	1.06168	0.794643	0.975705	0.366743	0.422114	0.243726	0.364333	0.540274	1.06324	1.16962	1.00179	1.39635	1.31623	1.09091	0.630776	0.52384	1.31911	0.53373	-0.0560103	0.902228	-0.0359235	0.943479	0.76455	0.281948	0.161988	0.715141	-1.04608	0.0758108
Os01g0109700	Os01g0109700	Os01g0109700	Similar to Paired amphipathic helix repeat-containing protein / transcription regulator-related	26.406	30.0268	29.3491	34.8478	35.2198	30.4772	25.8357	30.4638	32.4407	23.9182	23.6693	7.45369	19.26	13.7161	16.1289	20.4134	33.7714	34.7664	8.71213	11.7915	8.53009	15.6435	11.9406	10.71	30.6625	20.817	29.8461	28.8281	19.8719	31.2635	27.2271	26.995	27.1212	32.3924	27.5903	24.9271	-0.614564	0.0944682	-1.02245	3.27777e-22	-0.0308062	0.846823	-1.36646	6.29893e-38	-1.30548	1.03108e-30
Os01g0110200	Os01g0110200	OsAGP12	Conserved hypothetical protein	31.2092	31.5454	34.6574	13.2346	18.4157	16.2438	9.96389	10.7527	9.78895	38.9889	41.5179	56.252	25.8781	26.2231	24.1109	6.75797	9.754	7.34278	25.5731	30.8101	25.2612	18.3598	17.3654	19.4823	9.69917	10.0184	16.5904	27.7828	30.416	28.96	19.6525	25.8397	22.0751	14.9639	17.0087	8.09018	0.565043	0.0176814	0.68156	1.01309e-06	-0.38335	0.0579379	-0.0564026	0.616607	0.299033	0.0396255
Os01g0110400	Os01g0110400	Os01g0110400	Similar to Acetyl-CoA C-acetyltransferase	19.6435	21.4845	19.8082	48.2208	41.0533	43.5722	76.3121	60.64	78.9482	20.2311	22.0534	15.6891	39.9451	36.8497	37.3497	100.159	111.534	115.257	14.5559	20.3747	15.682	39.0812	33.5332	33.5847	72.5397	58.8672	43.4967	20.9521	19.4886	20.1117	42.1229	46.7981	39.6893	44.5063	44.8065	75.3039	-0.0202521	0.902889	-0.205557	0.0291825	0.563789	6.5054e-06	-0.0695082	0.574651	-0.23222	0.0216594
Os01g0110600	Os01g0110600	Os01g0110600	Hypothetical protein	0.109911	0.0694344	0.0660945	0.0662687	0	0.0593841	0.0608502	0.0996536	0.118423	0.151	0.0689696	0.0358454	0.0861582	0.0667599	0.158026	0.116412	0.293507	0.234072	0.161788	0.353822	0.111514	0.435455	0.151879	0.0947092	0.438212	0.262431	0.125201	0.473439	0.190827	0.226086	0.334893	0.169567	0.0742766	0.169632	0.265133	0.0942735	0.127685	0.911998	1.32921	0.332438	1.20736	0.218508	1.56045	0.10442	2.50536	0.0245134
Os01g0110800	Os01g0110800	Os01g0110800	Leucine-rich repeat, plant specific containing protein	18.5534	20.0689	21.6955	15.0151	17.1976	15.784	11.8725	12.7854	10.6258	21.8147	21.6709	26.0661	21.8297	20.3301	24.9413	8.86734	7.98913	7.18801	23.4594	28.0621	24.223	19.1657	19.6769	19.2276	9.30228	10.8843	13.7597	21.821	24.2055	23.1321	16.2136	18.6081	14.4921	13.3045	15.0327	9.12838	0.274148	0.162038	0.495074	7.79988e-06	-0.583298	0.000291145	0.526358	2.82059e-07	0.370274	0.000542379
Os01g0111300	Os01g0111300	Os01g0111300	Conserved hypothetical protein	0.609894	1.15587	0.864501	0.551587	0.849002	0.988566	0.578842	0.355485	1.1265	0.359099	0.984116	0.255736	1.36597	0.396911	0.751616	0.369126	0	0.159045	0.288566	0.458966	0.441995	0.659001	0.866853	1.12616	0.320655	0.728114	0.446619	0.675543	0.998389	0.179221	0.144804	1.14255	0.706561	0.726137	0.140116	0.747319	-0.684156	0.342395	0.0854816	0.892926	-2.04036	0.0429459	-0.94051	0.180963	0.254662	0.655911
Os01g0111700	Os01g0111700	Os01g0111700	Conserved hypothetical protein	0.366951	0.347723	0.397196	0.464617	0.595948	0.475827	1.0361	1.19774	1.42333	0.544462	0.483553	0.502632	0.978009	0.869256	0.759729	1.16597	0.718599	0.803808	0.648179	1.1598	0.595687	0.475795	0.730175	0.822116	0.81029	1.31424	0.1881	0.252902	0.764519	0.226445	0.365918	0.509508	0.892735	0.339803	0.531108	0.944232	0.520001	0.455617	0.775096	0.195818	-0.474384	0.359057	1.31269	0.0476672	0.512518	0.405405
Os01g0111800	Os01g0111800	Os01g0111800	Conserved hypothetical protein	223.957	202.524	205.942	201.561	167.36	226.063	196.744	200.638	181.123	224.725	222.586	312.22	213.964	281.718	226.165	213.795	178.612	173.901	632.002	443.146	664.551	304.692	416.139	407.729	187.424	258.269	177.103	211.322	287.4	205.816	173.801	173.093	182.213	156.07	176.579	258.304	0.340774	0.138728	0.29448	0.0170243	-0.0589558	0.641273	1.66795	4.72536e-16	1.02182	2.07624e-14
Os01g0111900	Os01g0111900	SIP34	Glutelin family protein	272.283	274.774	281.701	217.462	227.465	233.203	206.996	183.268	194.509	296.99	296.892	378.565	280.799	293.193	270.007	194.071	161.929	145.59	293.402	302.682	276.818	239.126	239.665	248.608	157.867	167.25	213.424	251.24	266.447	247.943	251.795	245.664	223.141	187.852	209.514	170.727	0.303232	0.128416	0.329391	1.70878e-05	-0.249934	0.0622052	0.273472	5.98358e-05	0.196109	0.0133276
Os01g0112500	Os01g0112500	Os01g0112500	Similar to Plakoglobin/armadillo/beta-catenin-like protein (Fragment)	16.3356	16.6246	15.4325	21.3303	22.0951	21.7386	27.1719	28.9868	30.3586	15.5769	15.467	14.8005	19.5111	21.2242	20.9713	33.3752	32.6524	32.2013	14.7263	12.9417	13.5828	20.6797	20.1956	19.2819	28.9036	27.9259	22.6683	13.5734	16.8157	15.5087	19.9604	20.5419	18.4208	23.1381	22.6563	29.6811	-0.0184925	0.904178	-0.0660161	0.54672	0.154216	0.201091	-0.0323428	0.798121	-0.0216083	0.84067
Os01g0113000	Os01g0113000	Os01g0113000	Hypothetical conserved gene	0.204748	0.123467	0.100738	0.252509	0.136032	0.241361	0.0618301	0.126573	0.20055	0.0460294	0.0876003	0.109268	0.0875456	0.203505	0.0321141	0.0788579	0.182253	0.0509661	0.0410983	0.0653672	0.03777	0	0.0462973	0.0481172	0.0856285	0.0444428	0.111315	0.0481063	0.0969499	0.114863	0.154676	0.129223	0.169814	0.137891	0.0898008	0.207549	-0.759313	0.322418	-0.95147	0.174427	-0.317356	0.697512	-1.35833	0.116749	-2.55755	0.00285695
Os01g0113200	Os01g0113200	OsRLCK2	Similar to Receptor serine/threonine kinase	0.762891	1.05151	0.500467	1.75625	2.53427	2.4169	2.70695	2.26373	1.56922	0.686022	0.783357	0.203566	1.35914	0.695071	0.837601	2.86479	3.27191	3.10169	0.306265	0.243558	0.422193	1.199	0.690015	0.179285	3.89243	1.73874	1.71829	0.418236	0.361235	0.855961	1.09501	1.23046	1.05454	1.60557	1.95182	3.68817	-0.423946	0.522102	-1.19674	0.00386038	0.453025	0.17903	-1.05628	0.125973	-1.65289	0.000411014
Os01g0113300	Os01g0113300	OsRLCK3	Similar to ARK protein (Fragment)	1.66449	2.56307	1.56396	2.6971	2.53427	1.85483	2.2462	3.3956	2.61537	1.25771	1.50143	1.15354	2.01153	1.51652	1.49572	2.42405	1.85203	3.10169	0.765662	0.730674	0.63329	2.24813	0.805018	1.31475	3.38195	2.06992	3.08107	1.31446	1.30045	2.92453	2.88161	3.2634	2.67151	3.59647	3.84788	3.03382	-0.512041	0.212065	-0.478347	0.175862	-0.177381	0.604133	-1.24816	0.00621503	-0.634533	0.0948111
Os01g0113500	Os01g0113500	Os01g0113500	Similar to Receptor-like kinase	0.0272831	0.051707	0	0.0740244	0	0	0.090629	0.074211	0.117584	0.0899583	0	0.0266937	0.064161	0.0497154	0.0706081	0.173382	0.194285	0.273918	0	0	0.0276812	0.0884396	0	0.117548	0.326331	0.130286	0.0699269	0.0470087	0	0	0.022672	0	0	0	0.021938	0.304219	N/A	N/A	N/A	N/A	1.14176	0.17106	N/A	N/A	1.59995	0.314744
Os01g0113700	Os01g0113700	Os01g0113700	Similar to Receptor-like kinase	1.30101	1.04317	1.74526	1.74986	1.46278	1.75731	1.57908	2.58603	2.26439	1.12742	1.25598	0.4243	1.6213	1.18535	0.920883	2.19061	2.70217	2.64891	0.405112	0.380743	0.40615	1.15344	0.691453	1.14981	1.47325	1.15494	1.6815	0.890903	0.660266	1.7498	1.85731	1.46676	1.58934	1.97703	1.68989	1.28759	-0.50233	0.250934	-0.398645	0.185068	0.220428	0.397382	-1.58355	8.45102e-05	-0.646519	0.0321192
Os01g0113800	Os01g0113800	Os01g0113800	Protein kinase, core domain containing protein	0.115638	0.136973	0.156461	0.287602	0.281703	0.117147	0.288094	0.196586	0.498373	0.166811	0.272112	0.197994	0.203957	0.184376	0.024939	0.306195	0.643333	0.659648	0.0638318	0.0507624	0.146656	0.21866	0.0958754	0.074733	0.42558	0.103539	0.321079	0.0996215	0.240924	0.148666	0.0960935	0.289903	0.205135	0.107083	0.139474	0.297557	0.687554	0.336138	-0.708512	0.3759	0.669122	0.216861	-0.449609	0.631447	-0.762621	0.309063
Os01g0113900	Os01g0113900	Os01g0113900	Similar to Receptor-like protein kinase	0.284755	0.299816	0.171237	0.228917	0.0770763	0.102568	0.26275	0.12909	0.340898	0.260805	0.0297809	0.185735	0.0992077	0.115307	0.0818823	0.201066	0.197144	0.317654	0	0.0555561	0.0963032	0.102561	0.104929	0.136317	0.261995	0	0.189215	0.109029	0.131838	0.0650822	0.26292	0.195249	0.0641449	0.0585974	0.356172	0.13569	-0.587955	0.47426	-0.439579	0.647068	-0.0898574	0.898889	-2.08495	0.0341019	-0.136271	0.87817
Os01g0114100	Os01g0114100	OsRLCK5	Similar to Protein kinase RLK17	15.882	11.5009	16.1401	16.8099	17.6836	16.019	20.1582	18.3928	24.435	13.6061	11.6198	7.7355	12.5585	8.21447	10.5298	26.1504	39.7568	40.0688	6.04873	5.8454	5.69961	11.0159	9.0277	9.20327	28.3956	14.4895	19.0197	11.7704	13.9437	11.9835	17.0591	14.5515	15.4666	15.7988	17.8452	26.4715	-0.35235	0.165505	-0.676462	2.62999e-05	0.714616	2.87266e-05	-1.10869	1.84705e-09	-0.700195	2.10745e-06
Os01g0114200	Os01g0114200	Os01g0114200	Conserved hypothetical protein	4.34485	3.65109	5.17623	3.63291	5.12579	4.18563	1.77005	3.23326	3.53309	3.64905	4.32112	0.0802072	2.69901	1.94196	4.03101	2.08386	4.08642	3.96559	1.81008	2.01526	1.08127	2.56879	1.69921	2.54304	3.92215	2.54459	3.92208	3.46058	2.98894	4.0471	5.92671	4.74276	4.23811	4.40298	4.94382	4.00796	-0.701354	0.374986	-0.568136	0.0699062	0.240981	0.509309	-1.22655	0.000262468	-0.841648	0.00530064
Os01g0114300	Os01g0114300	OsRLCK6	Similar to Receptor-like protein kinase (Fragment)	14.6336	13.604	14.6387	15.9317	15.9377	15.5693	14.5715	21.1282	20.0263	13.6061	11.5545	2.71421	7.82867	7.5194	6.52132	12.4141	17.7177	16.5846	5.2065	5.60184	4.01084	7.56872	7.07266	5.79687	14.9316	12.3367	15.3461	15.893	10.9093	16.7626	13.7164	11.2346	15.6775	17.5328	15.503	12.1948	-0.599319	0.190395	-1.10347	5.63632e-12	-0.276132	0.125303	-1.33432	1.3665e-13	-1.12536	2.94246e-12
Os01g0114600	Os01g0114600	OsRLCK8	Similar to Receptor-like protein kinase	14.911	14.1297	18.9552	16.9353	17.7962	16.5811	13.1316	16.412	15.3933	13.4918	14.7532	5.157	15.2224	9.35186	9.27344	10.0635	15.9892	15.9516	5.58933	6.21073	4.57376	9.5171	8.51019	7.64947	16.144	15.7314	12.8576	13.503	9.8256	14.8367	18.0388	16.1565	19.0521	20.1017	18.2914	14.9311	-0.490126	0.164598	-0.586567	0.000909034	-0.123418	0.512509	-1.35341	1.26513e-13	-0.909599	1.45531e-09
Os01g0114800	Os01g0114800	Os01g0114800	Similar to H0215A08.3 protein	2.65469	1.92599	2.54424	2.06327	2.6946	1.91615	1.68788	1.29749	2.45805	2.25665	1.83502	0.284083	2.08099	1.28493	1.10926	1.18619	1.62458	1.81722	1.328	1.0561	0.673354	0.986023	1.41002	0.679108	2.25168	1.53511	2.268	2.0726	1.59877	2.47437	3.9984	2.07978	1.85007	3.26491	2.96842	3.23761	-0.679869	0.231104	-0.560315	0.0700828	-0.271346	0.420807	-1.02888	0.00127319	-1.01641	0.00155769
Os01g0115100	Os01g0115100	Os01g0115100	Hypothetical conserved gene	3.2154	2.95317	3.39118	2.14745	3.33404	2.72616	1.93078	1.7492	2.71824	2.20193	2.70059	1.35517	1.27965	1.17182	1.02417	1.15266	3.25844	2.61868	1.31069	0.955471	0.80303	1.76387	1.35345	0.852518	3.32251	1.53546	2.53572	2.34389	2.52504	3.10352	2.38421	1.90793	2.3568	2.84009	2.3468	1.78205	-0.562894	0.0664754	-1.22787	0.000116718	0.102559	0.772548	-1.45071	3.42736e-06	-0.973849	0.0019325
Os01g0115200	Os01g0115200	Os01g0115200	Similar to OSIGBa0140C02.7 protein	4.71193	3.9069	4.64871	2.79658	5.02191	6.32478	5.01356	5.60726	5.07685	3.1558	2.21757	0.432199	3.46279	1.47573	2.79454	2.02745	4.71854	5.77897	0.975366	1.16349	0.74698	3.02297	1.83125	1.26882	5.41914	4.21895	4.52877	2.91763	1.99408	1.96877	3.7932	3.29395	4.0301	4.36333	4.26239	5.55714	-1.15084	0.0411377	-0.86034	0.0434758	-0.350302	0.362463	-1.99742	4.84221e-05	-1.14801	0.00751382
Os01g0115300	Os01g0115300	Os01g0115300	Hypothetical gene	0	0	0	0.0346729	0.0622633	0	0	0.260702	0.0413073	0	0	0.0375098	0.030053	0.13972	0.132291	0.121818	0.102378	0.244941	0.0846503	0.0336592	0	0.041425	0.0953587	0.0330357	0.105821	0.228847	0.0655073	0.165141	0.0798751	0.0788614	0.159293	0.118294	0.155451	0.0710036	0.246617	0.0986511	N/A	N/A	N/A	N/A	0.742835	0.529707	N/A	N/A	N/A	N/A
Os01g0115600	Os01g0115600	OsRLCK11	Similar to LRK14	6.93537	2.89166	4.75444	3.70068	3.37903	3.48483	5.41391	4.99907	4.55821	3.94463	3.72094	1.76424	1.73971	1.26376	1.91452	2.93825	4.01272	3.92459	1.22506	1.46135	1.68877	1.87344	1.49503	2.15141	3.82862	2.31831	5.09562	3.94337	3.97359	5.56375	3.74609	4.33336	3.09333	4.17448	4.7959	3.27176	-0.583509	0.162166	-1.08835	0.000581115	-0.495903	0.0612941	-1.53211	9.23565e-06	-0.842543	0.00480922
Os01g0115700	Os01g0115700	Os01g0115700	Similar to Receptor-like kinase	2.94027	2.47276	2.8511	1.49579	1.61162	1.60847	1.49557	2.04939	1.82159	2.69634	1.8681	1.83393	1.29648	1.17201	0.760937	1.32353	2.02836	1.87853	0.852088	0.968037	0.708503	1.66793	0.518029	0.823423	1.35263	1.49184	1.69559	2.08976	1.91434	2.41925	2.07683	1.58765	1.56477	2.58661	2.0687	1.35555	-0.309876	0.251432	-0.531771	0.0991844	-0.0530141	0.859707	-1.50771	2.15803e-07	-0.592813	0.0937535
Os01g0115800	Os01g0115800	Os8Tak1	Similar to Receptor-like kinase	0.277415	0.394318	0.625584	0	0	0	0	0.188644	0	0	0	0	0	0	0	0	0	0	0	0	0	0	0	0	0	0	0	0	0	0	0	0	0	0	0	0	-5.15913	0.000765575	N/A	N/A	N/A	N/A	-4.89436	0.00111914	N/A	N/A
Os01g0115900	Os01g0115900	Os01g0115900	Similar to Receptor-like protein kinase	0.555171	0.343976	0.365951	0.328293	0.312102	0.173051	0.265986	0.377521	0.32209	0.211214	0.180886	0	0.251074	0.155636	0.110521	0.158311	0.41815	0.68211	0.0942933	0.131227	0.0216643	0.184576	0.106222	0.0919974	0.176814	0.254917	0.456061	0.496674	0.37814	0.329419	0.443597	0.444721	0.108225	0.375687	0.30905	0.384612	-1.64931	0.0273078	-0.630436	0.29088	0.366728	0.485709	-2.1425	0.000850278	-1.01814	0.0954649
Os01g0116400	Os01g0116400	Os01g0116400	Protein kinase, core domain containing protein	0.853584	0.606643	0.962437	0.578985	0.544605	0.444715	0.607593	0.870666	0.722614	0.577967	0.545193	0.268438	0.262868	0.416626	0.631159	1.00094	0.569854	0.751251	0.235588	0.34794	0.15465	0.230578	0.278028	0.262688	0.589019	0.50952	1.09387	0.55152	0.41284	0.407601	0.658653	0.540862	0.957973	0.677515	1.00502	0.575255	-0.747309	0.0947776	-0.248724	0.609032	0.0590674	0.88539	-1.50705	0.00216689	-0.917795	0.068851
Os01g0116800	Os01g0116800	Os01g0116800	Similar to Receptor-like kinase	1.28773	0.871613	1.65937	2.16287	1.34444	2.33575	1.12032	2.00153	1.65174	1.06148	0.865779	0.599958	0.961376	0.89391	0.634787	1.94844	1.6921	2.12679	0.135396	0.646043	0.435507	0.33129	0.559252	0.317037	1.80542	0.805275	2.30509	1.10938	0.511031	1.32443	1.47775	1.37175	1.36752	1.81709	1.87367	1.99867	-0.540061	0.256757	-1.21538	0.00378951	0.268632	0.479485	-1.42531	0.011657	-2.16169	7.92772e-06
Os01g0116900	Os01g0116900	Os01g0116900	Protein kinase, catalytic domain domain containing protein	2.55372	1.74064	1.77815	2.1475	2.83768	1.67023	2.75324	3.59496	2.36532	1.14485	2.15069	1.09585	1.82624	1.63277	0.888927	2.56242	2.95112	2.41259	0.445152	0.550681	0.86366	0.580913	0.780056	0.694901	2.55571	2.03248	1.87553	1.89125	1.16678	1.10589	1.8615	1.55518	1.63495	2.28182	2.55776	2.07511	-0.417553	0.277108	-0.597889	0.073283	-0.157397	0.560298	-1.50233	0.000102467	-1.58503	7.82312e-06
Os01g0117000	Os01g0117000	OsRLCK15	Similar to Receptor-like kinase ARK1AS	2.21932	2.49735	3.12792	1.8817	2.70322	2.4169	2.59176	3.11263	2.39119	1.65789	1.76255	0	0.815487	0.884635	1.01709	1.24875	1.23468	2.40539	1.07193	0.913343	0.562924	0.899253	1.09252	1.43428	1.91431	1.82153	2.60706	2.50942	2.23966	2.1399	2.01712	1.39096	1.89818	1.73401	1.89606	1.84408	-1.18513	0.142924	-1.35734	0.0007605	-0.751704	0.0476953	-1.43202	0.000421975	-0.923786	0.0136931
Os01g0118100	Os01g0118100	Os01g0118100	Similar to Fructose-bisphosphate aldolase	13.9195	16.9554	15.5681	12.7431	14.2723	11.7551	9.21111	12.1011	11.7931	13.3226	13.859	5.93883	10.2043	7.97349	9.4422	8.72695	12.0431	12.0815	5.7862	7.01995	5.19394	8.90298	5.94213	5.92364	11.7752	7.7704	12.725	15.5618	10.818	17.3248	12.7621	12.6929	13.1215	14.1087	13.2702	8.71913	-0.453096	0.124861	-0.476435	7.02796e-05	-0.0374848	0.808148	-1.1695	9.87513e-21	-0.817688	7.18404e-09
Os01g0118400	Os01g0118400	Os01g0118400	Similar to HGA6	30.4841	26.4873	25.7471	17.101	17.2503	19.7484	17.6689	12.7015	16.1922	28.2996	28.0434	23.3263	19.8748	19.325	20.3684	21.4204	19.2316	19.6293	36.958	36.0602	39.5035	29.03	25.6016	26.9479	14.7348	16.0961	15.143	28.8683	34.4278	29.6617	20.2764	26.4574	24.4343	15.0736	15.4686	15.4287	0.00154808	0.991592	0.150867	0.147453	0.33487	0.0269076	0.645267	1.64417e-10	0.683831	3.78088e-11
Os01g0119100	Os01g0119100	Os01g0119100	Similar to Glycosyltransferase	23.9123	21.8689	23.9341	14.4774	17.0306	15.0014	10.028	10.8584	11.1702	22.134	24.3397	10.4542	16.8764	17.1904	18.538	11.4854	10.1476	8.33847	24.4258	24.4814	22.891	22.0607	19.8258	20.0574	11.6218	13.3253	14.728	21.9008	23.8341	23.7767	16.9001	17.4038	16.7503	12.6901	13.3188	10.8343	-0.255986	0.367857	0.18982	0.0995876	-0.124969	0.457352	0.241094	0.0148118	0.505365	4.95116e-06
Os01g0120300	Os01g0120300	Os01g0120300	Similar to EMB2369 (EMBRYO DEFECTIVE 2369); ATP binding / aminoacyl-tRNA ligase/ leucine-tRNA ligase/ nucleotide binding	30.8988	33.448	31.8391	30.8491	33.7464	27.8411	19.1609	24.8467	22.4465	26.8047	24.2068	10.6931	20.0752	14.4571	17.064	12.9477	19.0007	18.3003	10.9636	12.6991	11.8827	15.804	12.082	12.8127	21.8991	18.589	25.3375	31.5944	21.8147	31.5018	29.3094	27.2487	29.7624	29.0377	27.6662	18.9802	-0.607347	0.0421027	-0.829097	2.11853e-13	-0.43239	0.0035108	-1.23667	5.05179e-38	-1.09485	3.76589e-23
Os01g0120700	Os01g0120700	Os01g0120700	Similar to sarcoplasmic reticulum histidine-rich calcium-binding protein	28.3129	26.6887	26.4426	40.8088	41.0401	41.441	61.0461	53.8984	64.8495	26.7643	26.6847	25.8133	38.1055	34.3833	32.6192	76.2859	88.3569	89.5139	17.2878	20.9807	19.4268	33.7601	32.9502	28.9695	84.3976	68.0007	48.758	30.9449	29.3781	33.7377	37.558	40.7034	41.9034	51.5088	48.9932	74.8595	0.0213928	0.875317	-0.217221	0.0151869	0.465414	5.27565e-05	-0.297444	0.00345461	-0.273212	0.00303929
Os01g0121000	Os01g0121000	Os01g0121000	Conserved hypothetical protein	1.66916	0.47451	1.05393	0.981231	0.542162	0.338189	1.87131	0.454017	1.43875	1.58228	1.17833	1.55144	0.654221	0.912465	0.935947	1.59111	1.70865	0.914077	1.4742	0.952544	1.94754	1.53302	1.4531	1.22256	0.691087	1.99271	1.49733	1.22228	0.782459	1.20171	0.832233	0.772538	0.423001	0.772837	1.00661	1.64644	0.502481	0.367041	0.449751	0.485426	0.0821963	0.879236	0.658977	0.204553	1.28247	0.0167617
Os01g0121200	Os01g0121200	Os01g0121200	Zinc finger, RING/FYVE/PHD-type domain containing protein	7.17793	8.02146	7.32304	4.3875	5.10512	4.85442	3.49433	3.77019	4.42695	8.77318	7.73478	7.70092	6.90729	5.41227	6.66186	4.08964	3.70141	3.38864	5.84767	5.91076	4.92207	5.61632	4.80203	6.27048	3.46152	4.07779	4.48297	6.35436	7.27112	6.10964	5.05978	5.84243	5.31913	5.13415	5.37363	3.69403	0.163066	0.387337	0.415388	0.0272438	-0.0934806	0.698525	-0.236232	0.170991	0.311512	0.101974
Os01g0121400	Os01g0121400	Os01g0121400	Hypothetical protein	0.0782332	0.185335	0.105852	0.247639	0.412929	0.0951049	0.0324843	0.744788	0.547898	0.257952	0.331369	0	0.122653	0.320752	0.506164	0.621456	0.835658	0.571234	0.388661	0.343427	0.277811	0.338129	0.454043	0.370771	0.899751	0.37359	0.634956	0.370687	0.203742	0.442544	0.715119	0.482782	0.436171	0.434672	0.40889	0.301962	0.691952	0.537203	0.340115	0.652909	0.65746	0.304232	1.64221	0.0358489	0.729033	0.258895
Os01g0121600	Os01g0121600	OsABCG1	Conserved hypothetical protein	12.8998	10.6466	12.6994	7.27591	5.74435	8.76829	11.519	8.9606	10.3868	13.3774	12.4684	25.785	8.75289	9.35186	10.2307	22.9183	18.2733	19.6863	26.8747	24.8429	30.0461	11.99	15.5828	13.028	19.9088	13.9099	7.76193	12.7263	13.149	10.9848	6.22427	8.13174	6.60847	6.80761	7.30539	22.129	0.601139	0.0903137	0.390642	0.0470273	0.938959	1.92293e-07	1.37533	4.31762e-22	0.996733	1.05978e-07
Os01g0122000	Os01g0122000	OsPR5	Conserved hypothetical protein	7.28214	7.42632	6.38096	13.0465	12.5587	11.6911	16.9329	12.8278	13.8241	6.86022	8.55164	9.36403	14.0264	11.1211	10.47	14.6178	14.1989	10.761	7.73319	7.73297	7.74021	11.3156	10.0052	11.6535	13.464	13.8271	11.317	6.99052	8.38066	7.06168	12.7367	10.6997	11.8812	13.6152	13.2166	12.6112	0.298332	0.236287	-0.0518043	0.748048	-0.179216	0.349685	0.337317	0.0716299	-0.0832228	0.587553
Os01g0122200	Os01g0122200	Os01g0122200	Seven In Absentia Homolog-type domain containing protein	0.199006	0.235723	0.0448769	0.629933	0.605995	0.403207	0.206581	0.541303	0.428837	0.410104	0.374633	0.389413	0.545998	0.543945	0.64378	0.737723	0.664285	0.590314	0.384479	0.436797	0.656207	0.645089	0.94873	0.685928	0.82395	0.475162	0.722578	0.257165	0.414617	0.204677	0.372087	0.690796	0.453892	0.460708	0.680077	1.06683	1.36266	0.0941737	0.0964326	0.859591	0.778553	0.206326	1.83854	0.0172085	0.58569	0.23415
Os01g0123900	Os01g0123900	RBBI2-2	Similar to Bowman-Birk type proteinase inhibitor (EBI)	37.6591	31.6769	36.7218	119.99	104.694	119.496	122.965	99.2269	107.977	49.851	46.3486	63.9197	154.236	186.658	163.332	184.008	154.336	160.402	51.6822	41.9529	49.2559	159.318	190.157	197.153	109.435	161.371	241.746	40.8676	47.6108	41.8708	216.812	192.38	207.815	187.53	254.294	135.332	0.668336	0.00324529	0.565922	1.35521e-08	0.563255	1.88579e-05	0.63164	1.37301e-07	0.765082	2.12971e-12
Os01g0124000	Os01g0124000	RBBI2-1	Similar to Bowman Birk trypsin inhibitor	2.08061	2.30019	1.93931	15.8063	14.4172	13.7707	20.2158	13.771	19.4285	4.97366	6.52797	10.5854	22.1812	27.4237	22.2563	49.2156	40.4976	41.5247	2.60325	2.80092	2.2517	12.8893	18.2279	21.9922	21.7593	34.1123	60.4957	3.46538	5.12954	3.56651	42.5901	35.8974	40.9866	48.6808	65.2466	27.1259	1.88902	1.68446e-06	0.723087	3.85457e-07	1.25724	7.83662e-14	0.475066	0.133814	0.378275	0.0322155
Os01g0124100	Os01g0124100	RBBI3-2	Proteinase inhibitor I12, Bowman-Birk family protein	1.31772	0.394318	0.500467	5.70782	4.56169	6.46381	26.3208	16.1291	24.1361	2.1724	0.783357	1.56067	5.98024	7.32983	6.76064	43.9268	40.4976	45.386	0.306265	0.304448	0.351828	5.62033	4.5426	4.42235	47.4749	24.0939	7.64343	0.59748	0.72247	0.499311	4.55294	7.11527	7.17089	6.22961	8.92261	53.8354	1.10462	0.0823323	0.274555	0.207476	0.92075	6.40056e-08	-0.99488	0.170023	-0.112556	0.615581
Os01g0124200	Os01g0124200	RBBI3-1	Similar to Bowman Birk trypsin inhibitor	13.4546	18.0072	17.141	112.087	79.745	92.0109	245.757	147.237	209.528	22.3529	28.005	35.0133	106.339	112.791	111.102	472.103	434.979	501.335	14.1647	16.0748	16.8877	81.2326	92.232	84.7418	400.474	230.258	100.964	19.1791	17.3393	16.4059	90.4248	91.7496	85.6289	92.9945	104.618	375.955	0.886772	0.00101772	0.232454	0.0362945	1.18927	7.01766e-14	0.154574	0.303837	-0.0407737	0.736192
Os01g0124401	Os01g0124401	RBBI3-3	Similar to Bowman-Birk type bran trypsin inhibitor	1.59514	2.76023	1.75164	35.1878	18.8662	24.2814	63.4694	40.7472	55.5205	4.11613	3.06815	6.17483	23.8122	22.3054	22.6751	142.799	141.248	169.137	2.37355	2.74003	2.88499	15.9617	19.6654	19.3627	132.47	66.3203	18.3087	1.85219	2.52865	2.35389	16.0794	15.7285	15.8884	17.5328	23.3103	125.933	1.20728	0.00412807	-0.173104	0.312348	1.46499	1.77502e-21	0.588331	0.075206	-0.413361	0.15619
Os01g0124650	Os01g0124650	RBBI2-3	Hypothetical conserved gene	99.1064	97.6594	94.1504	385.874	298.199	352.755	981.645	600.643	825.261	132.688	123.052	178.663	374.472	459.315	392.296	1580.7	1451.25	1544.64	125.875	119.952	130.528	348.536	386.409	382.055	1000.48	813.314	549.675	89.622	98.0392	77.1078	387.922	352.126	363.958	462.404	567.59	1108.29	0.654663	0.00453899	0.25734	0.0160271	0.892645	6.85672e-09	0.572452	4.61951e-11	0.202649	0.0530861
Os01g0124700	Os01g0124700	Os01g0124700	Hypothetical protein	4.85476	3.53243	4.30089	21.6395	13.5865	15.5974	44.132	39.6153	47.5437	7.0746	6.03837	7.80336	20.0474	21.642	37.3929	160.41	139.133	202.401	12.7291	11.4929	14.4249	34.6587	35.2195	40.5631	94.0405	77.3116	45.9198	6.57228	8.75995	5.17143	41.4951	32.4333	32.2514	41.1828	42.3824	83.2069	0.788416	0.0058397	0.649921	0.0627824	1.90124	1.28144e-38	1.8094	3.54374e-17	1.21882	1.94311e-14
Os01g0125550	Os01g0125550	Os01g0125550	Conserved hypothetical protein	1.10564	0.80959	0.725315	1.13629	1.06105	1.66992	1.87809	1.50369	2.22009	1.4085	1.088	0.835898	1.02428	0.96156	0.780373	1.49041	2.50516	3.11912	0.776759	0.264737	0.713853	0.543027	0.458343	0.606276	1.84958	1.19996	1.15927	0.736026	0.89	0.982081	1.08582	1.39561	1.22266	1.62884	1.33354	2.28463	0.396059	0.356845	-0.47215	0.244588	0.305247	0.36604	-0.398318	0.440161	-1.17569	0.00800102
Os01g0125850	Os01g0125850	Os01g0125850	Hypothetical protein	0.217979	0.137705	0.327703	0.427136	0.413012	0.500534	0.331871	0.395273	0.587152	0.718724	0.273566	0.248815	0.626531	0.198601	0.846188	0.500225	1.2612	1.42582	0.521404	0.797401	0.884637	0.745845	0.602423	0.500882	0.668521	0.520463	1.27255	0.469471	0.832601	0.560477	1.4491	1.09295	0.552406	0.80741	0.964007	0.405095	0.911358	0.199773	0.327688	0.548319	1.25559	0.0110405	1.88743	0.000558071	0.545943	0.236222
Os01g0125900	Os01g0125900	OsUBC34	Ubiquitin-conjugating enzyme/RWD-like domain containing protein	49.7266	54.4816	61.1821	53.4403	59.0203	53.3405	45.5574	51.1226	57.4634	46.3637	43.2152	17.3031	41.4267	34.8799	35.2989	39.2256	61.1786	55.5773	19.2181	28.8008	22.0244	31.6237	26.7381	25.2791	53.9836	39.5769	44.9126	56.2826	39.5191	53.2123	53.886	45.1526	45.1344	52.8553	46.1188	44.1391	-0.598248	0.0646447	-0.558101	5.03598e-08	-0.0145648	0.923585	-1.04082	3.6112e-16	-0.898167	5.36524e-17
Os01g0126200	Os01g0126200	OsLPR2	Multicopper oxidas	4.71605	4.20606	4.12886	3.82612	3.09744	3.48483	2.82214	4.90475	3.66152	5.65968	4.89598	6.98909	3.85997	3.79129	4.6068	2.86479	1.97549	2.0256	4.21114	4.32316	4.36266	3.52208	3.56508	2.21118	3.0629	2.7323	3.61434	3.82387	4.76831	3.99449	3.97661	3.85188	3.93696	5.33049	3.79211	2.85536	0.496497	0.0788046	0.249618	0.333103	-0.744134	0.0234996	0.182823	0.439719	-0.0728405	0.792
Os01g0126900	Os01g0126900	OsLPR4	Multicopper oxidas	3.32898	3.54886	3.62839	1.0663	1.74583	1.46138	0.806327	1.03754	0.747248	2.40108	3.5251	2.37493	1.68534	1.51652	1.6752	1.1753	0.864279	1.0128	5.6659	5.2365	4.15157	1.79851	1.43753	1.43428	0.446672	0.248391	0.888771	3.88362	3.32336	4.56513	1.32554	2.13993	1.89818	1.09179	1.05956	0.535379	-0.288213	0.34175	0.199265	0.616604	0.214639	0.683877	0.713869	0.00329498	0.210622	0.585918
Os01g0127600	Os01g0127600	Os01g0127600	Similar to Bowman-Birk type proteinase inhibitor D-II precursor (IV)	2.68568	2.69466	1.92378	15.8594	15.0735	14.98	14.4315	11.4948	11.9151	3.97184	4.31233	7.65111	39.7527	39.5826	31.9586	30.537	23.9062	22.9264	5.14511	4.29972	5.44972	33.5428	37.5919	32.4672	15.6255	20.2749	32.1901	2.79005	3.70287	3.73711	38.9903	41.9821	38.9949	31.4531	37.855	15.7863	1.20857	0.00297718	1.29183	3.80504e-22	0.992931	7.31697e-08	1.22986	1.74868e-05	1.27122	2.91906e-23
Os01g0128000	Os01g0128000	Os01g0128000	Myb transcription factor domain containing protein	0.263869	0.458412	0.396693	0.357964	0.678519	0.534626	1.27826	1.25603	1.42152	0.435017	0.372554	0.473309	0.517113	0.721235	0.796703	1.81661	1.37013	1.64572	0.485518	0.463332	0.267719	0.332634	1.42204	0.720018	1.65899	0.682536	1.05202	0.0757743	0.274878	0.361852	0.584726	0.305317	0.356641	0.488696	1.27304	1.13164	0.252458	0.669116	0.378456	0.458282	0.254117	0.463144	0.3112	0.613101	0.777506	0.137242
Os01g0128100	Os01g0128100	Os01g0128100	Similar to Bifunctional nuclease (Fragment)	3.15145	3.64994	2.94137	2.69182	3.26991	3.45862	2.09006	1.84537	1.74492	3.49975	3.29592	4.19679	2.69341	3.46947	3.71923	2.85109	2.33768	2.85638	4.75972	3.84282	5.1292	4.84766	4.51809	4.20537	2.15453	2.61271	2.82328	3.09204	3.67049	3.82648	3.36445	3.91657	3.19458	2.75617	2.37566	2.57168	0.241567	0.305885	0.0792368	0.665208	0.462651	0.0343433	0.695711	4.55576e-05	0.616233	7.37985e-05
Os01g0128250	Os01g0128250	Os01g0128250	Hypothetical gene	0.631719	0.299309	0.203508	0.285663	0.109923	0.146277	0.112417	0.552309	0.388939	0.260364	0.0849443	0.309035	0.212228	0.411114	0.311405	1.14701	1.0443	2.01802	0.697415	0.554622	0.457811	0.536315	0.635993	0.388819	1.07942	0.754168	0.4626	0.427604	0.658073	0.69613	0.712433	0.730946	0.594624	0.292491	0.362826	0.50314	-0.71121	0.38144	0.810083	0.316114	2.05251	0.000170674	0.797033	0.176599	1.63652	0.0152172
Os01g0128300	Os01g0128300	Os01g0128300	Similar to predicted protein	27.7581	26.8532	29.1491	20.8328	19.8489	20.0116	15.2072	18.1432	14.9985	29.1648	31.509	42.7237	26.0462	27.8572	29.8071	19.483	16.0789	17.1673	26.8027	32.2998	29.0037	22.5619	23.4264	24.1331	14.8662	15.4317	19.2549	27.8396	29.2613	27.6117	19.8304	23.0739	23.3503	18.7988	14.6578	14.8539	0.379155	0.118786	0.476841	0.000182926	0.0994874	0.567042	0.272415	0.0213031	0.305763	0.0178543
Os01g0128700	Os01g0128700	Os01g0128700	Conserved hypothetical protein	0.338311	0.448817	0.24413	0.122387	0.384605	0.548361	0.89904	0.368086	0.437414	0.167323	0.25475	0.132401	0.265199	0.184941	0.233478	0.143329	0.120457	0.123512	0.0746987	0.237618	0.343246	0.14622	0.392692	0.116608	0.373524	0.161555	0.635869	0.233163	0.563879	0.0695903	0.281132	0.313161	0.205764	0.125313	0.544062	0.348214	-0.844243	0.345883	-0.622351	0.495307	-2.21365	0.0198103	-0.438008	0.631599	-0.57628	0.526168
Os01g0128800	Os01g0128800	OsNTMC2T3	Similar to plant synaptotagmin	136.696	127.365	118.235	85.0528	103.117	84.3667	64.3333	93.3789	79.1336	100.102	92.893	27.6171	61.3246	45.1796	49.2988	48.2607	88.4651	82.4164	35.4501	43.7187	37.7863	57.1775	42.7234	40.8769	66.6818	59.4482	77.7378	99.8389	69.5017	109.991	81.3189	81.6919	87.7379	96.5268	76.2326	65.4353	-0.769339	0.0474166	-0.794792	2.81882e-12	-0.144221	0.42083	-1.5097	4.55593e-55	-0.865555	2.72176e-13
Os01g0129800	Os01g0129800	Os01g0129800	Conserved hypothetical protein	0	0.125659	0	0	0.430724	0	0.330371	0	0.142877	0.109309	0.748907	0.259485	0.4158	0.724913	0.22879	0.421355	0.708232	0.847226	0.439194	0.349271	0.134542	0.573138	0.549725	1.14267	0.610042	0.158312	0	0.342723	0.276279	0	0.330586	0.409165	0.403267	0.736781	0.106628	0.341223	3.08712	0.0880546	1.66641	0.233372	1.8814	0.121966	N/A	N/A	2.47796	0.0314831
Os01g0130000	Os01g0130000	OsMTP9	Cation efflux protein family protein	28.227	32.1369	30.1532	48.1715	45.11	52.3849	108.739	84.7956	105.661	26.2975	26.3077	32.9777	43.0033	46.5697	41.2818	137.804	153.286	170.15	22.8933	25.4518	22.1651	35.7453	37.9508	38.0083	105.989	79.9818	53.504	26.4086	27.3094	23.6103	43.1664	43.8686	44.572	58.5069	59.1123	106.124	-0.0112525	0.957278	-0.141491	0.181408	0.588213	5.15628e-06	-0.162195	0.157709	-0.286846	0.00795849
Os01g0130100	Os01g0130100	Os01g0130100	Hypothetical gene	0	0	0.075645	0.606755	0.34049	0.27186	0.348215	1.02648	2.25891	0.345638	0.236807	0.0820499	0.525909	0.458439	0.86813	3.28643	3.13523	4.66903	0.740665	0.441762	0.935938	0.271842	0.764829	1.30073	2.93204	2.00234	1.28963	0.86696	0.174721	0.0862516	0.905946	1.42317	1.27514	1.0872	0.404592	1.94213	2.99974	0.0897431	0.624728	0.410253	1.61467	0.00060367	4.83251	0.00051866	1.07758	0.134895
Os01g0130400	Os01g0130400	Os01g0130400	Similar to Alpha-xylosidase precursor (Fragment)	8.51747	8.86319	9.10104	12.9586	11.2149	12.6123	11.833	9.87879	10.9997	11.4993	12.7188	14.0773	15.4907	16.7354	17.837	12.7942	11.7623	11.2614	14.2147	17.0001	18.3738	17.998	17.1431	18.2971	10.3818	12.9244	13.3124	12.3954	11.1532	10.6432	12.6344	12.2962	13.0317	10.0066	12.4814	9.96849	0.599515	0.00138132	0.457941	1.0504e-05	0.0960566	0.483556	1.10566	1.58666e-22	0.633091	4.56827e-10
Os01g0130500	Os01g0130500	Os01g0130500	Similar to Alpha-xylosidase precursor (Fragment)	0.487915	0.330249	0.220055	1.00862	0.509401	0.621384	0.173653	0.473981	0.600803	0.603286	0.459254	1.05704	0.846904	0.539799	1.4431	0.885903	1.05476	1.55864	1.76987	2.08065	1.52046	1.28034	1.84929	1.74179	0.480983	1.04016	1.07188	1.17094	0.835016	0.824418	1.07155	1.12911	1.09517	0.871364	1.17698	0.53807	1.11658	0.0557539	0.41928	0.336791	1.50186	0.00171338	2.58071	3.67296e-11	1.30147	0.000141522
Os01g0130900	Os01g0130900	Os01g0130900	Conserved hypothetical protein	17.0177	14.6674	15.5046	19.1805	17.8465	19.1284	19.4586	17.5618	16.4008	15.3671	18.0304	32.4634	23.8646	23.9196	21.3199	20.017	15.6048	17.1714	35.2148	28.8306	31.0615	26.4269	29.9914	28.8123	17.3098	22.6645	17.6804	14.7344	20.5784	15.3918	18.7606	16.6894	18.9844	13.6206	16.3655	21.4181	0.570433	0.100651	0.312884	0.0210428	-0.0529222	0.766422	1.21088	4.39266e-18	0.700598	1.05839e-07
Os01g0131450	Os01g0131450	Os01g0131450	Hypothetical protein	2.80504	1.11716	1.76014	4.92669	2.77294	3.12993	2.80209	4.3125	5.12474	2.21168	2.21936	1.8694	3.82409	2.51864	10.2403	9.47266	9.98748	13.0978	6.77696	6.70998	8.5379	10.0151	9.67343	12.1905	10.5104	11.7449	10.4194	4.97316	5.08186	3.84664	10.2697	8.34147	8.44788	8.2443	8.23746	8.68239	0.209672	0.578501	0.621415	0.328653	1.39584	6.10445e-11	2.16329	3.23613e-19	1.65959	1.65285e-17
Os01g0131900	Os01g0131900	Os01g0131900	Similar to Wound-induced protease inhibitor (WIP1)	1.81317	3.43632	1.63551	1.43485	2.76064	1.28578	0	0.308242	1.70939	2.2419	2.34666	2.66099	3.90865	1.44548	5.08348	0.480106	0.605237	0.413725	2.50216	1.59188	1.37972	2.20405	2.06704	2.73419	1.04265	0.270578	0.96816	2.1478	1.88881	1.63173	1.69506	1.92314	2.06773	0.629635	1.82243	0.777603	0.133807	0.818467	0.936661	0.119478	-0.42683	0.744129	-0.143045	0.818699	0.450788	0.444767
Os01g0132000	Os01g0132000	IAI2	Similar to Wound-induced protease inhibitor (WIP1)	205.98	179.94	173.349	394.53	363.189	415.595	413.588	278.25	365.778	207.693	209.483	251.336	510.93	598.772	541.928	501.706	466.217	494.942	198.689	171.526	190.128	448.952	486.116	427.952	426.253	446.441	475.848	158.631	168.625	160.921	573.67	549.267	548.573	479.68	474.683	490.051	0.327644	0.0898502	0.508064	1.18325e-08	0.434315	0.00213479	0.20468	0.0358049	0.310234	0.000467599
Os01g0132200	Os01g0132200	Os01g0132200	Conserved hypothetical protein	2.42814	2.73233	1.91645	2.4705	2.46464	1.4759	2.39453	1.13517	1.14458	2.00152	2.9283	3.3408	3.27146	2.41968	3.53473	1.44662	1.14823	0.969582	3.85344	3.73065	2.54055	3.19756	2.57938	3.07308	1.53592	1.17764	1.2317	1.50351	1.42281	2.18517	1.70248	1.87303	1.69219	2.38903	1.40331	1.6271	0.290579	0.444819	0.541218	0.107801	-0.462346	0.346364	0.713528	0.0222381	0.560054	0.0809959
Os01g0133200	Os01g0133200	Os01g0133200	Conserved hypothetical protein	10.103	9.35767	9.04459	10.305	8.75907	8.86507	5.74055	8.1615	4.74703	14.4017	13.442	17.0196	13.5766	14.6724	14.1544	5.55145	3.65131	2.56527	21.3849	21.0079	22.4276	15.3487	16.6269	17.5423	4.96225	7.61768	13.6285	9.81621	13.3732	10.7815	11.0467	8.90662	10.2413	7.73768	9.71177	8.60047	0.722574	0.00138729	0.617059	0.000169523	-0.686409	0.0263572	1.38585	6.03147e-21	0.92658	5.14495e-09
Os01g0133832	Os01g0133832	Os01g0133832	Hypothetical gene	0.310539	0.392356	0.280112	0.561701	0.252166	0.167782	0.429812	0.140779	1.22683	0.938588	0.779459	1.11404	1.05486	0.943108	2.85749	0.986724	0.644984	0.37791	2.97123	1.8176	2.83563	1.11847	1.8881	2.22991	1.14287	0.98862	1.32652	0.802585	0.970483	1.38402	0.946199	1.75666	1.0493	1.43782	0.915567	0.976646	1.59239	0.0341648	2.33537	0.00159359	0.11188	0.894586	3.15543	3.94895e-07	2.55178	0.000120611
Os01g0133866	Os01g0133866	Os01g0133866	Hypothetical protein	1.77527	1.90654	1.1743	1.1774	0.768834	0.863248	0.393138	1.77055	0.637584	1.95114	1.55958	2.89485	2.87601	2.26442	5.00274	2.63239	1.79092	2.59249	4.18109	3.42893	5.52357	3.58065	2.94375	3.77334	2.17783	2.11938	2.6289	2.2431	3.32879	1.82586	1.18018	1.82588	2.8793	1.31514	1.80812	1.92875	0.473073	0.352283	1.86858	0.000163589	1.38195	0.0201261	1.64077	3.66191e-05	1.97403	1.04595e-05
Os01g0133900	Os01g0133900	Os01g0133900	Similar to predicted protein	17.0113	20.0466	15.3445	15.0891	16.5586	19.1775	13.4931	12.6059	12.8066	23.0112	18.9886	68.9222	25.7297	37.5553	35.0882	12.4737	10.9685	9.55469	32.5045	33.7956	38.9444	23.801	29.8356	30.8204	15.1499	21.6105	15.0923	20.5736	22.6056	17.0474	16.4016	19.431	19.897	14.541	15.7829	13.8428	1.19406	0.0157998	0.965278	1.52132e-08	-0.27351	0.197395	1.20732	1.09177e-15	0.832685	2.31624e-07
Os01g0134700	Os01g0134700	Os01g0134700	Calmodulin binding protein-like family protein	2.4661	3.27983	2.80986	3.28681	3.19704	3.22585	6.71879	6.76671	5.9668	4.20829	4.19452	3.04777	2.95061	3.03524	3.13512	7.92758	8.93471	9.35874	2.81809	2.77289	2.45818	2.61791	3.04904	2.19958	4.73701	4.85522	5.43353	2.79545	2.97461	2.71437	3.19979	3.30401	3.15771	3.48558	5.35746	6.41995	0.472219	0.0618379	-0.0776709	0.725103	0.397947	0.0227576	0.107864	0.650952	-0.206719	0.364718
Os01g0134800	Os01g0134800	Os01g0134800	Similar to (1,4)-beta-xylan endohydrolase, isoenzyme X-II (EC 3.2.1.8) (Fragment)	0.196053	0.139335	0.309476	0	0.1592	0.0794445	0	0.333294	0.158427	0.363616	0.369073	0.575451	0.422632	0.491216	0.634226	0.155737	0.0436284	0.0447349	0.595214	0.086063	0.447555	0.158879	0.243822	0.168937	0.135287	0.175541	0.376864	0.0844495	0.306348	0.10082	0.0814588	0.151232	0.198736	0	0.236465	0.2102	1.08253	0.136755	2.67792	0.00299967	-0.973711	0.472044	0.996425	0.217394	1.34446	0.226852
Os01g0134900	Os01g0134900	Os01g0134900	(1,4)-beta-xylan endohydrolase, isoenzyme X-II (EC 3.2.1.8) (Fragment)	15.3042	16.11	15.6474	10.3965	11.4996	12.0664	7.50486	10.3128	8.95355	16.0688	18.6746	16.7013	13.1911	13.5967	12.8738	7.95806	5.05462	5.59365	19.5334	15.99	17.2137	14.2917	15.2724	14.5898	7.00863	8.63932	10.383	14.855	15.4738	12.2148	14.4728	12.2328	13.864	9.58692	9.49392	6.71192	0.188126	0.22742	0.235737	0.0490117	-0.546524	0.00625415	0.36312	0.00184089	0.474101	6.45106e-05
Os01g0135600	Os01g0135600	Os01g0135600	Conserved hypothetical protein	0.31993	0.235796	0.320648	0.675136	1.03917	0.806661	0.94466	1.11195	0.99582	0.41023	0.602273	0.278238	0.44585	0.68014	0.275991	0.865962	0.854343	0.843565	0.470935	0.436932	0.577062	0.499329	0.265254	0.306312	0.719543	0.806326	0.941462	0.398116	0.814677	0.47529	1.03389	0.493577	0.540514	0.395014	1.05759	1.03667	0.606523	0.295584	-0.836787	0.0711437	-0.276904	0.46574	0.960791	0.0807288	-1.16994	0.0111786
Os01g0135700	Os01g0135700	OsCML16	EF-HAND 2 domain containing protein	32.8043	25.6964	26.8376	20.4478	23.3153	30.9139	23.729	20.6565	22.268	32.9862	34.2066	49.2629	31.6953	41.3883	38.7091	32.1003	27.2248	26.8391	64.0859	55.0441	68.9582	42.3398	53.6487	52.7097	28.2042	32.9532	20.4417	23.5407	31.572	22.469	23.4563	24.1277	24.606	18.4961	19.5182	38.0714	0.526799	0.0448954	0.594774	8.85316e-05	0.335682	0.0267754	1.344	3.33402e-26	1.09106	2.66674e-13
Os01g0135900	Os01g0135900	Oshsp17.9B.	Similar to Cytosolic class I small heat shock protein 3C (Fragment)	451.215	379.268	380.48	555.917	447.27	578.37	512.939	516.131	428.547	406.64	396.966	433.867	508.755	599.53	606.004	478.053	354.293	359.796	840.391	602.198	893.361	680.285	847.511	912.2	426.955	572.21	600.809	355.799	497.565	356.936	581.508	435.851	478.341	436.137	601.161	640.135	0.0970307	0.559083	0.130399	0.211649	-0.316631	0.0271773	1.15568	6.13881e-08	0.722967	5.47569e-09
Os01g0136000	Os01g0136000	Oshsp16.9C	Similar to Cytosolic class I small heat-shock protein HSP17.5	0.0693537	0	0.125117	0.18817	0	0.112414	0.575948	0.188644	0.298899	0	0	0.0678553	0.108732	0.0631882	0.0598286	0.808018	0.926013	0.443099	0.382831	0.182669	0.351828	0.0749378	0.46001	0.179285	0.382862	0.331188	0.237006	0.119496	0.144494	0.14266	0	0.213993	0.49212	0.256891	0.167299	0.713839	N/A	N/A	N/A	N/A	0.936233	0.20118	2.42348	0.0546389	1.39834	0.253662
Os01g0136100	Os01g0136100	Oshsp16.9A	16.9 kDa class I heat shock protein 1	0.624183	1.11723	0.437909	1.25447	0.337903	0.674484	1.49746	0.660255	1.94285	0.857528	0.587517	0.814263	0.598024	0.379129	0.598286	3.0117	1.97549	1.6458	0.765662	0.548006	0.914752	0.974191	0.805018	0.597615	0.893345	0.579578	0.948022	0.418236	1.44494	0.998621	0.576321	1.01647	0.703028	0.834896	0.836495	1.42768	0.116206	0.846102	-0.502439	0.439556	0.635405	0.147137	0.229894	0.693169	0.160026	0.778108
Os01g0136200	Os01g0136200	Oshsp16.9B	16.9 kDa class I heat shock protein 1	1.45643	0.460038	1.12605	0.94085	1.35161	1.06793	2.30379	2.92399	2.54064	0.971865	1.04448	1.49282	1.03295	1.32695	1.31623	1.76295	1.41989	1.3926	0.918794	0.852454	0.422193	0.374689	0.92002	1.19523	1.53145	1.32475	1.00727	1.25471	1.2282	0.641971	0.806849	0.588481	0.703028	0.513782	1.00379	1.54665	0.279099	0.615732	0.138155	0.758745	-0.788964	0.0318736	-0.275225	0.623028	-0.305656	0.541089
Os01g0136300	Os01g0136300	Os01g0136300	Conserved hypothetical protein	10.0157	8.41641	8.60817	7.2636	4.75703	6.81529	3.84488	3.34111	3.86859	8.10017	9.24944	11.186	5.18475	9.46963	10.1888	4.40337	2.27088	2.93215	18.3592	13.5218	20.6112	8.67808	11.4376	12.3757	3.82514	4.7377	6.70009	10.0123	10.6304	5.92798	8.32289	4.00873	5.74683	5.7748	7.59759	5.42998	0.145867	0.578068	0.413459	0.128172	-0.244153	0.488413	1.16044	3.52723e-09	0.892225	7.51471e-05
Os01g0136450	Os01g0136450	Os01g0136450	Conserved hypothetical protein	0.600465	0.189667	0.631903	0.995608	0.731391	0.486641	1.49597	0.816642	1.40176	0.659954	0.188397	0	0.1569	0.182361	0.345331	0.423989	0.623578	1.73549	0.110485	0	0	0.108135	0.248923	0.172472	1.10494	1.43371	0.683999	0.258649	0.208505	0.205859	1.33061	0.463189	1.01447	1.11208	0.563296	1.28759	-0.694268	0.548635	-1.68077	0.0611865	-0.467657	0.466205	-3.53145	0.0235948	-1.92792	0.0368408
Os01g0136800	Os01g0136800	OsWAK2	Protein kinase, core domain containing protein	4.6467	4.27178	5.19235	6.39778	5.18117	5.90174	10.5398	9.14925	10.0131	4.91649	3.8515	2.10351	6.30643	6.76114	6.70081	9.47584	12.532	11.8371	4.28771	3.65337	3.65901	5.32058	7.30266	5.19925	11.8049	13.9927	9.00621	4.72009	4.19033	5.70641	6.68532	6.2593	5.62423	9.18385	9.25721	9.69632	-0.329565	0.316942	0.191298	0.351694	0.150544	0.422871	-0.0876975	0.716821	0.13071	0.546971
Os01g0136850	Os01g0136850	Os01g0136850	Hypothetical protein	0.112162	0.0354284	0.0337242	0.0676262	0	0.0303003	0.0310484	0.0508475	0.28198	0.123274	0	0	0.117231	0	0.129011	0.514787	0.465919	0.238867	0.0825512	0.196947	0.26553	0.0403977	0.185988	0.289948	0.550386	0.357076	0.0638829	0	0.0778944	0.115359	0.155343	0.23072	0.454789	0.103864	0.240502	0.288614	N/A	N/A	N/A	N/A	1.73668	0.0413223	1.81502	0.0943744	2.5623	0.0440059
Os01g0136900	Os01g0136900	Os01g0136900	Similar to Stress-induced receptor-like kinase 2	0.0440341	0.12518	0.119159	0.27877	0.143028	0.035687	0.292545	0.299435	0.33211	0.14519	0.16579	0.129248	0.0690359	0.0401195	0.189932	0.373111	0.627141	0.522475	0.0486135	0.15464	0.0893531	0.333057	0.255561	0.341494	0.44566	0.99882	0.413819	0.189676	0.275227	0.271734	0.182959	0.0339672	0.13391	0.407763	0.318665	0.377693	N/A	N/A	-0.591116	0.608223	0.691843	0.280426	N/A	N/A	1.13559	0.160911
Os01g0137500	Os01g0137500	OsRLCK22	Protein kinase, catalytic domain domain containing protein	0.832244	0.591477	1.31373	0.815403	1.52056	0.449656	0.633542	1.03754	0.672523	1.14337	1.04448	0.610698	1.14168	0.315941	0.299143	1.1753	1.66682	1.1394	0.229699	0.243558	0.492559	0.374689	0.230005	0.358569	0.319052	1.24195	0.592514	0.955968	0.577976	0.855961	0.633953	0.962969	0.421817	1.09179	0.780729	1.01127	0.0810223	0.880597	-0.64386	0.328458	0.762378	0.138163	-1.30426	0.0530642	-1.44639	0.029703
Os01g0138100	Os01g0138100	Os01g0138100	Conserved hypothetical protein	0.848363	1.27286	0.6377	1.21482	2.12409	1.3751	1.11549	1.44223	0.761721	1.04896	1.59706	1.03754	1.44089	1.22383	1.15876	0.67391	0.566369	0.645258	1.79513	1.73793	1.43457	1.14584	0.879224	0.913785	0.975693	1.18161	0.724788	1.09629	1.32563	0.581693	1.40996	1.25429	1.07497	1.63667	1.70539	0.97022	0.469454	0.350254	-0.290616	0.492348	-0.839981	0.136788	1.04653	0.0179996	-0.59863	0.166388
Os01g0138300	Os01g0138300	Os01g0138300	Conserved hypothetical protein	0.371041	0.585998	0.55781	0.391496	0.527267	0.375883	0.308131	1.09335	0.832867	0.484263	0.582075	0.393276	0.218142	0.0845139	0.160041	0.622232	0.385323	0.423316	0.409627	0.108586	0.313712	0.200458	0.153815	0	0.540525	0.295308	0.607571	0.612663	0.09663	0.445217	0.334025	0.19081	0.156716	0.486753	0.571835	0.53042	-0.00432216	0.992511	-1.46247	0.0212964	-0.635832	0.204464	-0.68565	0.221334	-1.82038	0.00901246
Os01g0138400	Os01g0138400	Os01g0138400	Serine/threonine protein kinase domain containing protein	2.93769	3.21424	3.49672	3.99895	3.56593	4.2953	6.89125	7.45515	7.30933	3.51998	3.73434	2.54828	3.25245	3.86304	4.10179	7.34562	6.30821	6.7999	3.57755	3.77568	3.25709	4.87586	5.39859	5.01057	5.99093	6.72499	4.9678	2.29599	3.34419	2.61648	3.24652	3.69115	3.62259	4.65545	5.89321	6.88382	0.0740625	0.74189	-0.0687868	0.706944	-0.111552	0.485691	0.333899	0.0684574	0.463325	0.00470412
Os01g0138451	Os01g0138451	Os01g0138451	Hypothetical protein	0.236702	0	0.106755	0.107036	0	0	0.491423	0	0.127517	0.292672	0.222798	0.115794	0.185549	0.215659	0.510483	1.12817	0.632091	0.756142	0.391977	0.207814	0.120078	0.12788	0.686875	0	0.435566	0	0	0.203918	0	0.243447	0.0983483	0.45647	0.359912	0.328785	0.285493	0.304539	N/A	N/A	3.09994	0.0857758	1.82721	0.0778022	N/A	N/A	N/A	N/A
Os01g0138500	Os01g0138500	Os01g0138500	Protein of unknown function DUF789 family protein	18.0902	17.6018	19.0738	7.14958	8.90047	7.31084	4.63175	6.2002	4.91198	15.4315	16.3884	12.1001	9.84667	9.36777	8.15845	6.16415	7.25269	5.35614	9.31645	11.7947	10.5794	8.38465	8.36382	6.60302	6.06868	5.0952	6.38092	13.4537	11.8222	15.6627	10.801	8.34274	8.25935	6.60192	6.66856	7.03024	-0.265203	0.10184	0.2414	0.135228	0.234036	0.271287	-0.588531	4.41778e-06	0.0910543	0.579902
Os01g0138800	Os01g0138800	Os01g0138800	Peptidase C26 domain containing protein	0.35475	0.336162	0.359991	0.962506	1.00823	0.790636	2.65142	2.29171	3.20113	0.65795	0.709562	0.9111	1.00806	1.37366	1.53014	3.56948	5.40766	4.41156	0.244777	0.233592	0.58488	1.0062	1.65445	0.878846	5.09993	4.39395	1.55327	0.19101	0.877682	0.18243	0.994928	1.43665	0.943964	1.31402	1.88978	6.00952	1.18015	0.0253416	0.514679	0.174245	0.679846	0.00650604	0.221041	0.73808	0.465186	0.225549
Os01g0139000	Os01g0139000	Os01g0139000	Reticulon family protein	148.646	131.951	116.152	91.9356	106.757	104.184	91.3263	79.7771	86.015	137.578	125.069	109.181	114.49	139.664	111.363	70.2525	54.2338	62.5111	148.004	114.571	148.623	119.293	130.408	118.313	73.3521	92.3405	86.6621	95.4851	115.46	106.662	80.1643	80.7474	93.9561	80.5285	78.7851	93.5848	-0.0381565	0.8137	0.285965	0.0102156	-0.491567	0.000514694	0.255555	0.0402046	0.376639	0.000127851
Os01g0139700	Os01g0139700	Os01g0139700	Conserved hypothetical protein	0.743075	0.704139	0.223423	0.56003	0.703964	0.903327	2.1598	0.673729	2.26843	0.61252	0.699426	1.09053	0.873736	1.57971	0.641021	3.01695	4.40959	5.99088	1.50398	0.869851	0.879569	0.936722	1.33485	0.426868	1.9371	0.88711	1.05806	1.4937	1.0321	0.382126	0.514572	0.859794	0.753245	0.458734	0.995827	2.23075	0.59967	0.457298	0.52187	0.461142	1.31472	0.00389576	1.16242	0.114506	0.407066	0.5629
Os01g0139900	Os01g0139900	Os01g0139900	Conserved hypothetical protein	1.16073	0.641614	1.047	1.22472	0.628364	1.17588	0.642619	0.394653	0.521094	1.27573	0.546274	0.378551	0.75824	0.705029	1.7523	0.922044	0.774906	0.971127	1.06787	1.44369	2.06092	0.836126	2.00493	1.58364	0.444982	0.346431	0.661103	0.416653	1.00763	0.497421	0.562656	0.671527	0.980514	0.0895715	0.388887	0.82966	-0.312206	0.645709	0.0976554	0.870308	0.712964	0.320884	0.889301	0.0917761	0.668643	0.2007
Os01g0140100	Os01g0140100	Os01g0140100	Peptidase A1 domain containing protein	33.8819	36.7341	35.3769	30.3688	30.71	30.0671	20.3405	23.0142	20.1904	40.1303	47.5345	89.5601	47.7184	43.3902	48.6271	19.2863	18.3989	15.0303	55.6275	70.8605	68.2146	42.3775	46.0763	48.279	20.6896	25.8062	29.7227	46.5069	45.3121	41.2718	37.8447	41.6422	40.8309	29.5172	31.6882	19.3526	0.834958	0.0159136	0.628898	2.00342e-13	-0.297014	0.0387896	1.07606	3.73159e-28	0.682572	2.61497e-12
Os01g0141000	Os01g0141000	AP2/EREBP129	AP2/ERF and B3 domain-containing protein, Salt stress respons	21.1529	19.0587	23.8973	44.4708	37.9577	45.1342	89.963	77.0612	80.1797	25.097	24.0229	19.5423	33.2719	41.0092	34.9998	90.2042	81.7361	81.0871	25.5731	24.1123	27.6537	30.125	35.0758	35.9764	70.5742	64.9956	39.4614	23.242	23.408	21.3277	32.5045	30.2265	34.8702	37.1207	42.1593	73.7634	0.153589	0.375778	-0.2091	0.0832584	0.000827448	0.994703	0.470744	0.000304276	-0.235467	0.0533955
Os01g0141150	Os01g0141150	Os01g0141150	Hypothetical gene	1.30739	1.94681	2.07779	2.08327	2.07271	1.91729	2.27484	2.87877	2.68312	2.05273	1.81658	1.15732	1.41527	0.794107	3.43719	4.5498	5.92959	6.30726	2.95543	3.5528	1.70545	4.10342	3.50995	3.70157	4.52515	4.23647	4.09547	2.14535	3.69666	2.88138	4.86303	4.17805	4.4807	5.1309	4.80572	3.68454	-0.0359442	0.926204	-0.0968438	0.818238	1.07968	5.14806e-05	0.814626	0.0153629	0.989126	0.000204325
Os01g0141600	Os01g0141600	OsRUS5	Protein of unknown function DUF647 family protein	20.598	22.0818	18.1419	10.4121	17.6273	13.3211	9.04238	13.6767	12.3296	18.7513	18.2783	8.27834	15.9292	8.27766	11.3076	6.97833	12.1616	10.128	6.73783	9.49877	8.09204	9.36722	7.41766	9.44232	10.4011	11.9228	14.9314	16.3112	14.2327	17.6899	15.4454	14.6585	14.623	15.6703	15.1127	11.8378	-0.38784	0.189107	-0.210156	0.325016	-0.279852	0.197045	-1.11914	2.26505e-12	-0.566061	0.00284187
Os01g0141700	Os01g0141700	OsWD40-2	Similar to predicted protein	15.5352	14.7212	16.2652	12.2938	14.4172	13.7707	11.6341	13.2051	12.6285	12.0054	12.599	4.81773	10.7101	7.20346	7.65807	8.81474	10.9887	12.5334	5.35963	6.21073	3.79974	8.99253	5.92263	6.33472	11.9325	8.27969	10.7838	12.4873	9.46436	13.5527	10.6619	11.6626	11.2485	13.4868	11.4321	10.1722	-0.625709	0.0535277	-0.649161	0.00024316	-0.239719	0.189973	-1.39864	1.54058e-14	-0.850978	1.37438e-06
Os01g0142875	Os01g0142875	Os01g0142875	Hypothetical protein	2.18756	1.11324	1.35202	2.23488	1.34872	1.77288	1.8503	3.47097	2.7498	1.87	1.52523	1.94212	1.71481	2.0669	3.31993	6.13565	5.08442	6.69233	5.7693	4.16126	5.01437	4.02703	4.76938	5.6201	4.50996	5.02972	3.84165	2.47787	4.34664	3.24985	2.99606	3.53114	3.69583	3.26366	2.6059	3.78741	0.267127	0.468288	0.420651	0.171115	1.14717	2.07796e-06	1.88902	1.23899e-13	1.53505	1.08313e-10
Os01g0143300	Os01g0143300	Os01g0143300	Similar to Glycine-rich protein (Fragment)	18.7094	18.2181	19.4949	14.6452	14.7734	13.3328	13.5549	12.898	11.6084	20.9529	23.8651	30.4875	19.2177	19.1622	17.4199	11.8896	11.4854	12.4244	24.0026	24.5824	23.4988	16.7303	16.4748	19.2349	10.3877	14.4028	15.7636	21.4537	23.1191	20.9677	17.1556	20.0556	15.0415	15.8317	14.0064	11.3993	0.490106	0.0387991	0.398162	0.00280131	-0.123374	0.469184	0.551929	2.43804e-06	0.392614	0.00423274
Os01g0143350	Os01g0143350	Os01g0143350	Hypothetical gene	0.515003	0.325345	0.387119	0	0	0.208689	0.142561	0	0.277444	0.424519	0.565542	0.587855	0.201853	0.625626	0.666408	0.636378	0.305615	0.705073	0.852841	1.05502	0.957947	0.463724	0.213495	1.03547	0.473839	0.307414	0.366655	0.443673	0.804732	0.441399	0.570615	0.662108	0.348034	0.715352	0.552142	0.588976	0.424033	0.56836	2.81647	0.0283407	1.87414	0.0827612	1.42823	0.0302873	3.09939	0.0104288
Os01g0144100	Os01g0144100	Os01g0144100	Similar to Thylakoid lumenal 15 kDa protein, chloroplast precursor (p15)	45.6003	58.6433	56.1091	37.5047	48.3824	37.6645	22.8928	27.5511	27.5617	51.0129	51.147	28.137	39.6067	38.9407	34.8829	18.4271	16.8302	15.3718	24.645	30.6889	29.2585	34.0782	27.6638	29.4358	23.2436	28.168	34.0034	50.3717	40.7993	57.6033	40.3359	46.022	38.2518	40.9025	32.8338	21.5324	-0.258244	0.291214	-0.110008	0.370727	-0.649394	4.46272e-05	-0.723246	4.42693e-09	-0.348028	0.00565963
Os01g0144200	Os01g0144200	Os01g0144200	Vacuolar import and degradation protein Vid24 domain containing protein	0.394055	0.311173	0.414686	0.534574	0.746628	0.745169	0.927188	1.60776	1.27372	0.216547	0.556361	0.642569	0.257414	0.538536	0.453247	0.834729	0.526144	0.479544	0.362529	0.403624	0.133268	0.425783	0.54452	0.452739	0.725118	0.548843	0.561093	0.282898	0.136832	0.135095	0.65491	0.759919	0.266299	0.668987	0.686517	0.56332	0.398904	0.591727	-0.694717	0.284422	-1.06648	0.0468167	-0.120406	0.881686	-0.409748	0.490228
Os01g0145000	Os01g0145000	Os01g0145000	Hypothetical conserved gene	0	1.56475	1.86186	2.24012	1.34088	2.00739	3.08543	1.96504	1.77916	1.36116	0.971424	1.81755	1.77983	1.69254	1.78061	3.49791	2.75599	3.20267	1.59513	1.81219	2.51305	2.89938	2.05362	3.02365	2.27894	1.97136	2.46881	0.889107	1.29013	0.636876	1.20067	3.82131	3.55699	3.24936	3.31942	3.36383	0.33859	0.726081	-0.0734946	0.905131	0.406335	0.454291	0.97717	0.187317	0.605741	0.25911
Os01g0145200	Os01g0145200	Os01g0145200	Protein of unknown function DUF3681 domain containing protein	1.05269	0.99753	0.893692	1.7921	1.96104	2.15795	2.46835	2.35805	1.53453	1.63339	1.86513	1.15112	1.60185	1.52329	1.54913	2.55785	1.81895	0.73473	1.6407	1.41351	1.75914	1.94035	2.20764	1.65411	1.82315	3.03096	1.53419	1.92047	1.22562	1.019	1.74955	1.95842	1.44372	1.49089	1.54353	1.69962	0.713077	0.0829572	-0.327453	0.343151	-0.352368	0.407832	0.909028	0.0241189	0.0676977	0.832106
Os01g0147600	Os01g0147600	Os01g0147600	Conserved hypothetical protein	1.15589	1.01107	0.882234	2.01036	1.44403	0.720603	1.62447	1.45111	1.34121	0.879516	0.753228	0.173988	1.0455	0.810106	0.767034	1.22427	1.1872	1.13615	1.07978	0.468381	0	1.15289	1.47439	1.68558	0.490849	0.4246	1.36734	0.6128	0.83362	1.00594	2.06884	0.685875	0.811187	0.741032	1.85888	1.14397	-0.703307	0.287351	-0.648315	0.238066	-0.356471	0.474028	-0.803975	0.266089	0.162381	0.731188
Os01g0147800	Os01g0147800	Os01g0147800	Domain of unknown function DUF547 domain containing protein	9.22914	8.12348	8.63836	6.04183	6.67903	7.16671	4.68198	5.25179	4.90954	8.49888	8.0691	5.74276	7.56762	5.98107	7.99492	2.61759	3.12796	2.99582	9.16578	9.62841	11.3619	9.72188	9.0286	10.9474	4.33456	4.84058	6.26824	10.0134	10.7807	10.1276	7.50886	7.29793	5.44103	7.36631	6.58266	4.80265	-0.168171	0.385673	0.126321	0.431246	-0.790539	0.00019299	0.416059	0.00372611	0.672884	4.83696e-06
Os01g0148000	Os01g0148000	Os01g0148000	Similar to predicted protein	13.8213	13.3835	18.5395	19.4581	23.763	17.8375	13.1437	16.7418	17.0529	13.3182	10.1127	0.241956	4.20021	1.95273	4.76448	6.22806	14.0639	15.0224	3.45822	3.47389	3.81937	7.66004	6.15109	5.68255	17.065	12.1046	19.6487	15.2447	9.41731	16.8717	17.5362	11.7213	11.7264	21.0429	18.3826	14.636	-0.948419	0.430443	-2.47637	1.63479e-11	-0.447781	0.227248	-1.89008	9.31563e-36	-1.55968	7.27034e-32
Os01g0148050	Os01g0148050	Os01g0148050	Hypothetical conserved gene	30.1631	35.0341	33.8737	41.7181	40.6589	35.8125	28.9137	33.8434	33.242	28.2912	24.1934	11.9943	22.3104	17.0386	19.0693	23.1619	36.9753	38.0704	10.5846	13.0707	10.6893	18.5307	13.7546	13.5526	33.4018	23.2521	28.8618	30.8113	22.2419	35.1886	30.7049	27.9374	32.1921	35.1938	32.5174	28.7362	-0.58452	0.0382428	-1.00429	1.09519e-23	-0.00115351	0.993979	-1.33018	8.77536e-41	-1.27936	7.66933e-31
Os01g0148400	Os01g0148400	Os01g0148400	Brix domain containing protein	9.30392	10.2282	8.47459	8.88191	9.28331	7.71276	6.31245	7.89808	7.7968	6.64167	6.72544	3.42102	6.95958	4.37691	4.24912	4.89493	7.98404	7.24299	2.71892	2.45587	3.64013	3.7781	3.12589	3.45836	9.09179	6.27964	7.2733	7.75336	6.04962	8.756	7.65565	7.20034	7.4587	8.95346	9.07028	6.80667	-0.696793	0.00779553	-0.717349	3.88637e-05	-0.155337	0.399552	-1.46872	3.06292e-17	-1.22985	7.82402e-16
Os01g0149350	Os01g0149350	Os01g0149350	NB-ARC domain containing protein	0.435014	0.323887	0.28028	0.238866	0.189238	0.188868	0.0387062	0.253554	0.200873	0.192099	0.20473	0.0152006	0.146145	0.0990855	0.0402074	0.0329105	0.20744	0.255241	0.120063	0.0954809	0.0630515	0.0839357	0.0772867	0.0535497	0.271594	0.129834	0.172551	0.160613	0.129475	0.15979	0.206567	0.155797	0.204735	0.115095	0.249849	0.199888	-1.29753	0.0497396	-1.08894	0.0825623	0.0295684	0.967567	-1.70698	0.00181486	-1.4356	0.0218839
Os01g0149400	Os01g0149400	Os01g0149400	Hypothetical protein	7.19224	4.86812	7.87773	1.62616	1.87724	2.28992	1.06657	2.44539	1.10703	1.48215	2.41777	1.75921	1.20813	3.0424	1.32953	3.26472	1.37187	1.17222	1.98505	3.83379	3.9092	2.77547	1.49077	2.43473	1.41801	2.45324	2.1945	1.32773	1.33791	2.11348	2.77488	1.78328	1.56229	2.14076	2.68505	2.20321	-1.767	0.000507727	-0.0474056	0.945546	0.338178	0.664874	-0.825578	0.064153	0.285771	0.643475
Os01g0149500	Os01g0149500	PIT	NBS-LRR domain-containing protein, Rice blast disease resistanc	3.7451	3.3517	3.56583	4.39063	4.95591	4.66518	3.68606	2.64102	5.45491	4.28764	3.00287	0.407132	2.44646	1.13739	1.61537	3.0117	11.0504	9.36838	0.918794	1.27868	0.844386	1.72357	1.89754	2.15141	6.12579	3.31188	2.78482	3.94337	2.60089	4.06582	4.14951	3.1564	2.81211	3.40381	3.56904	6.84096	-0.450621	0.458254	-1.41093	4.16073e-06	0.94696	0.106332	-1.60292	5.92436e-06	-1.17682	1.81549e-05
Os01g0149700	Os01g0149700	Os01g0149700	Hypothetical conserved gene	0.285322	0.328309	0.349283	0.20275	0.562675	0.231237	0.186172	0.166304	0.263502	0.369588	0.249379	0.179459	0.271589	0.11141	0.123068	0.1511	0.344681	0.31622	0.0674989	0.178929	0.124065	0.220211	0.18587	0.210737	0.375024	0.170314	0.243761	0.280919	0.212304	0.377297	0.237099	0.34586	0.289227	0.528427	0.360523	0.244729	-0.213714	0.662331	-0.960302	0.108872	0.366538	0.530354	-1.16148	0.0483368	-0.602261	0.256823
Os01g0149800	Os01g0149800	OsMT2a	Metallothionein-like protein type 2	193.427	174.551	169.408	117.544	108.073	128.602	146.636	141.955	143.023	196.603	194.534	332.966	147.603	171.303	168.059	179.16	155.508	171.986	303.432	226.266	289.976	184.047	215.055	214.365	155.123	163.938	144.633	177.511	207.132	167.554	122.641	138.882	143.699	142.446	139.081	169.001	0.515732	0.0748738	0.473089	9.73262e-07	0.201306	0.0718797	0.814016	9.40518e-13	0.889009	1.74153e-17
Os01g0150000	Os01g0150000	CER10	Similar to Synaptic glycoprotein SC2	248.217	269.976	275.632	172.74	203.812	191.329	127.515	135.918	132.039	261.26	276.721	363.026	246.005	222.486	233.212	119.219	106.738	104.002	259.789	285.45	251.697	239.651	220.977	221.177	125.834	131.399	160.986	273.287	261.823	264.278	194.681	227.314	216.181	171.154	147.335	109.039	0.257702	0.243096	0.317549	8.3873e-05	-0.289363	0.0105905	0.203478	0.00586693	0.356962	1.81511e-05
Os01g0150200	Os01g0150200	Os01g0150200	Protein-tyrosine phosphatase-like, PTPLA domain containing protein	89.4675	94.168	83.2856	58.7829	64.944	62.8822	46.1948	46.5117	44.822	90.3282	89.5489	94.4835	71.2557	74.5534	74.0392	37.297	36.233	29.253	93.6322	94.8976	85.3833	76.0341	73.0395	76.9905	45.9632	48.5238	52.3676	83.8632	85.2416	86.9834	59.616	68.7375	66.0677	55.1033	51.735	45.4085	0.103375	0.501713	0.249425	0.0041082	-0.450099	0.000935107	0.235471	0.00560594	0.371109	2.69446e-05
Os01g0150400	Os01g0150400	Os01g0150400	Similar to 3-hydroxyacyl-CoA dehydratase PASTICCINO 2A	4.57996	4.85664	3.93449	2.36692	3.89615	3.2699	1.7206	1.77966	2.34984	5.39326	4.61885	1.49367	2.90635	4.27216	2.16361	2.19444	2.71786	2.78679	1.80581	4.11675	3.87232	3.5348	2.80273	2.9129	2.10695	3.38478	3.44702	5.82449	4.43024	4.48617	4.53083	4.12172	4.75318	2.52448	2.01671	2.80597	-0.179825	0.685513	-0.0190793	0.959552	0.367847	0.39371	-0.239964	0.475676	0.039841	0.90673
Os01g0150500	Os01g0150500	Os01g0150500	Similar to 3-hydroxyacyl-CoA dehydratase PASTICCINO 2A	1.77029	1.77621	1.59684	0.847613	1.52208	0.928344	0.778307	0.849749	1.34639	2.14597	2.35242	0.305654	2.77543	1.2334	0.718662	0.110295	0.46347	0.855403	2.41425	0.365703	1.47916	1.46275	1.55409	0.807588	0.670679	0.745918	0.622762	1.61481	1.08479	1.71364	1.47109	1.12459	2.639	1.2536	1.256	0.446596	-0.0689689	0.913816	0.533107	0.358783	-1.07133	0.168898	-0.084651	0.87652	0.299948	0.576004
Os01g0151400	Os01g0151400	Os01g0151400	Similar to Gamma-glutamyl transferase	4.60812	4.83354	3.8952	2.77838	3.1065	3.49973	5.9448	4.45399	5.99547	3.15347	3.46449	2.29681	3.43052	3.19506	2.65016	6.90666	7.04281	7.45949	4.25546	3.76584	3.02869	2.59918	2.64318	3.77099	4.05314	3.66756	4.60542	3.44556	3.71349	3.54713	4.2628	3.06279	2.93785	4.0525	4.66079	4.02709	-0.529139	0.0190206	-0.0049192	0.980037	0.343398	0.046173	-0.0754224	0.673275	0.041737	0.838703
Os01g0151500	Os01g0151500	Os01g0151500	Similar to GGT4 (GAMMA-GLUTAMYL TRANSPEPTIDASE 4); gamma-glutamyltransferase/ glutathione gamma-glutamylcysteinyltransferase	17.2902	17.9568	17.5108	12.6354	11.9404	13.0743	8.65364	9.08054	9.97994	19.6606	18.7084	35.1549	15.9134	16.1751	16.8799	9.48349	8.38238	7.57344	27.5246	28.5981	30.9342	20.1002	21.919	22.581	8.23818	11.3345	12.1998	16.8571	16.9662	14.9646	15.3942	14.2603	12.8321	10.543	12.1339	11.1227	0.566416	0.0720448	0.391841	0.000650678	-0.152893	0.359064	0.922929	6.20405e-19	0.876444	4.98481e-14
Os01g0151700	Os01g0151700	Os01g0151700	Similar to Short-chain dehydrogenase Tic32	73.0934	71.8866	70.2249	44.2753	54.0297	45.619	33.6776	41.5466	36.8915	66.0561	65.4626	70.6113	66.0156	61.4625	62.6776	27.3146	23.8204	23.272	51.9556	51.5088	51.9857	52.5299	48.2801	47.1647	37.044	34.2668	38.1732	60.9614	59.3964	62.0392	50.7711	53.7605	51.6933	42.6353	44.1679	32.3261	-0.0256468	0.865609	0.414519	1.10157e-05	-0.617092	4.92444e-06	-0.269778	0.00121152	0.132958	0.175952
Os01g0151750	Os01g0151750	Os01g0151750	Hypothetical conserved gene	2.0737	1.7467	1.66268	2.08383	1.1226	0.373469	0.382689	0.313363	0.248255	0	0.867505	0	0.903086	0.629783	1.59013	1.46424	0.820388	1.26179	1.52624	2.83207	0.93509	1.9917	1.33724	2.38252	1.27197	0.825219	1.96848	0.396997	3.36033	1.18489	3.63791	1.77735	3.03634	1.06682	1.29689	1.18578	-2.64962	0.0217375	-0.173402	0.844038	1.85461	0.10967	0.154646	0.816109	0.782564	0.277048
Os01g0152300	Os01g0152300	Os01g0152300	Similar to Histone H2B.1	57.054	54.75	55.6593	38.9801	42.8883	38.4486	50.3847	41.1869	41.4272	69.8632	74.8139	91.2153	59.6322	59.2331	62.5035	38.7533	36.9853	36.1309	94.2529	105.264	100.987	56.8455	61.4432	67.3319	40.2262	42.4473	51.2158	66.1591	81.7221	71.649	45.3498	50.3888	47.6718	51.0145	50.198	39.3622	0.56555	0.00580296	0.60471	1.15281e-08	-0.28696	0.0534702	1.04303	4.0632e-29	0.724007	4.56013e-10
Os01g0152800	Os01g0152800	OsRLCK25	Protein kinase, core domain containing protein	1.10966	1.77443	2.87769	3.26161	2.92849	2.81035	4.72277	4.33882	4.03514	1.54355	1.24031	0.542842	1.63097	1.51652	2.15383	5.58267	7.96371	9.17848	0.765662	1.03512	0.703655	1.04913	1.32253	0.896423	5.5515	3.56027	2.66631	1.43395	1.01146	1.35527	1.38317	1.71195	3.09333	3.46803	2.95562	6.06763	-0.749814	0.158839	-0.750687	0.0206827	0.757015	0.00217768	-1.00396	0.0301804	-1.35955	0.000105655
Os01g0152850	Os01g0152850	Os01g0152850	Hypothetical protein	0.8485	0.804039	1.22861	1.17127	1.28735	1.28484	1.2053	1.21471	1.46755	1.19638	1.24002	0.349544	0.945188	0.915477	0.712704	1.13519	1.82857	1.77305	0.46837	0.705738	0.407785	0.723803	0.49985	0.615701	1.56136	1.54611	1.39258	0.981052	0.744335	1.17123	1.4473	0.792312	1.177	1.73687	1.52612	1.41726	-0.0161399	0.972129	-0.527744	0.0568617	0.254928	0.34548	-0.663407	0.0540835	-0.943311	0.0010908
Os01g0153000	Os01g0153000	Os01g0153000	Protein kinase, catalytic domain domain containing protein	0.0221648	0.0420068	0.0999655	0.0601374	0.0539953	0.143706	0.0552203	0.180867	0.0238814	0	0.0208628	0.0216859	0.0173748	0.0201944	0.0382414	0.11738	0.0986485	0.0809202	0.0244699	0	0.0449764	0	0.128638	0.0190992	0.203932	0.0793834	0.170426	0.0572848	0.046179	0.0911858	0.0736748	0.0683903	0.134809	0	0.0534672	0.0760455	-1.93068	0.231965	-1.76536	0.156279	0.229653	0.814646	-1.0693	0.468441	-0.647682	0.560751
Os01g0153050	Os01g0153050	Os01g0153050	Hypothetical protein	0.966994	0.724536	0.953387	0.793194	0.821748	0.820141	1.04582	0.48935	0.969194	0.90832	0.867856	0.0880094	0.458337	0.348314	0.446193	0.571643	0.900791	1.35467	0.297923	0.335643	0.114082	0.291587	0.540706	0.426314	0.786249	1.07389	0.6148	0.833062	0.491955	0.855776	1.08387	0.832658	1.07141	0.999576	0.958371	1.11875	-0.483915	0.441585	-0.944607	0.00862609	0.116967	0.755049	-1.62267	0.000113662	-0.83486	0.0192711
Os01g0153200	Os01g0153200	Os01g0153200	Hypothetical conserved gene	4.42255	3.04787	5.43986	4.36336	2.93828	3.25838	2.33718	3.55417	3.24891	3.31412	4.35198	3.34359	4.09713	2.74731	5.37591	2.34208	3.22091	2.75217	0.665793	1.94141	2.03958	2.17211	0.666681	1.38577	3.14428	1.91993	3.60661	4.84911	3.76941	4.54859	2.67279	2.17095	3.4642	2.79229	2.42462	2.24152	-0.176075	0.684307	0.226598	0.607222	-0.145946	0.77497	-1.25814	0.0181433	-1.26508	0.0214958
Os01g0153250	Os01g0153250	Os01g0153250	Hypothetical conserved gene	1.47032	1.75767	1.34666	1.65707	2.07561	1.3016	1.31495	1.84583	1.14549	1.1374	1.32007	0.154921	0.727005	0.412187	1.1513	0.862499	1.63094	1.54843	0.474481	0.556069	0.573757	1.17319	0.581389	0.974584	1.37361	1.05319	1.7586	1.32514	0.65979	1.20977	1.22182	0.94224	1.307	1.31965	1.34596	1.26113	-0.789357	0.169039	-1.12414	0.00042235	-0.109865	0.709727	-1.3106	1.12091e-05	-0.804481	0.00397729
Os01g0153300	Os01g0153300	Os01g0153300	Similar to Histone H2B.1	108.414	109.194	106.051	88.0065	77.8315	69.3904	83.8036	82.6643	77.0337	119.717	122.216	133.233	106.594	111.556	104.028	79.1304	71.1851	63.0331	140.551	162.401	137.47	93.4617	102.485	113.312	70.4423	76.75	83.3015	137.874	147.031	134.044	71.0688	103.54	82.3491	98.0479	80.3599	57.4814	0.278789	0.0816573	0.468555	4.64444e-06	-0.220817	0.0983634	0.642057	1.26067e-14	0.493527	2.08695e-05
Os01g0153600	Os01g0153600	Os01g0153600	Protein of unknown function DUF674 domain containing protein	0	0	0	0.0676627	0.060752	0	0	0.10175	0.0806093	0.123341	0.352102	0.292795	0	0.0681642	0	0	0	0	0.165191	0.262738	0.379534	0.242517	0	0	0	0	0	0.322265	0.779364	0.307789	0	0	0	0.0692802	0	0	4.35537	0.0131192	N/A	N/A	N/A	N/A	4.57132	0.00559785	N/A	N/A
Os01g0153800	Os01g0153800	Os01g0153800	Similar to gibberellin receptor GID1L2	0.125641	0.357172	0.11333	0.795405	0.459107	0.71277	1.3564	1.02524	0.812226	0.103566	0.295651	0.184389	0.246222	0.744064	0.541926	0.598827	0.559187	0.516031	0.554828	0.330921	0.191211	0.88242	0.520845	0.757845	0.924788	0.599978	0.536697	0.270598	0	0.193832	0.626436	0.193834	0.573121	0.465382	1.11129	0.484945	0.0142068	0.989084	-0.351044	0.579152	-0.982289	0.0749503	1.03935	0.247642	0.219143	0.6841
Os01g0154600	Os01g0154600	Os01g0154600	Protein of unknown function DUF674 domain containing protein	2.94837	3.30186	3.50569	1.57566	2.28533	1.41196	2.33718	1.73152	1.37176	3.53506	2.7121	2.09794	1.99604	1.58734	1.61855	1.34847	0.835052	1.03971	3.10703	2.41205	2.4475	2.0273	2.88895	2.30962	1.04809	0.719973	1.88917	2.54001	2.65255	2.75672	1.6705	2.99797	2.58117	1.98563	1.13149	1.03455	-0.170794	0.577193	-0.00624711	0.986613	-0.808832	0.0680666	-0.099806	0.725078	0.559371	0.0949995
Os01g0155000	Os01g0155000	Hsr203j	Alpha/beta hydrolase fold-3 domain containing protein	0.970952	0.920075	0.375351	0.313617	0.337903	0.505863	1.1519	1.03754	0.523074	1.02903	0.848636	0.949974	0.65239	0.758259	0.837601	0.808018	0.987747	1.3293	1.07193	0.974233	0.703655	0.224813	0.632514	0.537854	0.765724	1.82153	0.41476	0.238992	0.361235	0.356651	0.288161	0.32099	0.703028	0.899118	0.780729	1.18973	0.386669	0.488043	0.964544	0.138157	0.162585	0.761939	0.479913	0.378368	0.391245	0.586443
Os01g0155400	Os01g0155400	Os01g0155400	Conserved hypothetical protein	23.0739	22.9894	23.8261	19.0793	23.1978	19.8042	17.7748	21.339	22.9194	20.8676	18.1195	13.0292	18.9832	12.6537	13.3837	16.6184	23.6687	23.6271	9.12195	10.2254	8.11567	13.5819	11.7335	9.65728	21.3914	16.2131	19.2999	20.7111	15.475	23.3247	19.4298	18.9515	20.6721	22.1402	19.3309	18.4718	-0.377031	0.0430475	-0.451513	0.00166096	0.0143918	0.925489	-1.14891	1.01162e-21	-0.740231	2.61762e-08
Os01g0155800	Os01g0155800	Os01g0155800	Conserved hypothetical protein	0.807612	1.62625	0.910603	0.913003	0.655803	0.899967	3.18574	1.51025	2.5017	2.08037	0.950214	0.790163	1.10789	1.56361	0.26126	2.24538	2.42624	2.48777	0.6687	0.531786	0.204849	0.10908	0.334796	1.47881	1.48612	0.723117	5.69227	0.173939	0.105163	0.207657	2.26502	0.545106	0.613999	3.2719	7.7115	3.37697	0.244239	0.689838	0.266082	0.693561	-0.0725946	0.862004	-1.06408	0.130566	-0.223133	0.76583
Os01g0156300	Os01g0156300	PBI1	Similar to Cappuccino protein	1.17901	1.05151	0.688143	0.250893	0.506854	0.224828	0.230379	0.565933	0.14945	0.743191	1.17503	2.30708	0.65239	0.884635	0.299143	0.440737	0.802545	0.1899	1.37819	0.913343	2.0406	0.524564	0.287506	0.657377	0.701914	0.331188	0.118503	0.89622	2.02292	0.784631	0.345793	0.695478	0.281211	0.256891	0.334598	0.17846	0.620905	0.289213	0.914072	0.222081	0.623268	0.474038	0.775278	0.0982959	0.668342	0.367679
Os01g0158100	Os01g0158100	Os01g0158100	Pentatricopeptide repeat containing protein	9.97292	10.1718	12.0859	9.98341	9.21103	8.45265	10.3683	8.90417	6.64403	11.4839	12.1101	22.8667	11.0999	13.3867	12.7407	8.46641	8.1996	7.50426	14.0357	15.0386	12.8218	10.0356	12.0557	12.8576	8.40531	9.36123	9.95111	11.8053	12.6888	10.492	12.6525	11.5688	10.0322	8.53013	10.6513	7.50929	0.615758	0.0796465	0.443313	0.0104472	-0.14108	0.532276	0.575247	0.000290966	0.441971	0.0115404
Os01g0158400	Os01g0158400	Os01g0158400	Galactose-binding like domain containing protein	3.3867	2.86041	2.78923	4.26146	3.28815	4.65408	5.74725	5.80752	6.82201	2.73098	2.35617	3.16946	3.75136	4.02473	3.30264	6.70619	7.79869	7.3917	2.35713	1.55133	3.21201	3.57983	3.84563	3.17205	5.69009	5.97685	5.53516	3.29819	2.14747	2.57455	4.34382	3.6347	5.4481	4.90874	3.256	5.55714	-0.0643516	0.842327	-0.126385	0.637337	0.222039	0.31589	-0.143915	0.665799	-0.108681	0.67707
Os01g0159000	Os01g0159000	OsDOG1L-2	Similar to cDNA clone:J023049H21, full insert sequence	0	0.0657196	0	0.439063	0.0563171	0	0.748732	0.660255	1.27032	0.0571685	0	0.0678553	0.108732	0.0631882	0.358972	2.64442	1.85203	2.27879	0	0	0	0.374689	0.172504	0	0.893345	0.165594	0.533263	0	0	0	0.172896	0.0534983	0.351514	0.192668	0.334598	1.30871	N/A	N/A	0.132051	0.921089	1.30233	0.00340288	N/A	N/A	0.207138	0.875505
Os01g0159200	Os01g0159200	OsFLA8	Similar to Fasciclin-like protein FLA18	86.5534	87.6043	89.5837	38.1358	54.9092	48.3942	34.6144	36.031	32.2811	85.5813	101.249	190.741	67.8485	69.823	72.5123	33.9367	28.6447	22.4714	88.1277	84.0885	86.3385	47.3607	50.2561	49.2435	34.4576	33.036	37.5654	70.2039	68.9237	67.1216	50.1976	50.3954	51.6726	31.5976	33.4598	30.3977	0.611244	0.0759862	0.583777	7.11464e-07	-0.303382	0.0641386	0.171005	0.0436389	0.150339	0.222694
Os01g0159250	Os01g0159250	Os01g0159250	Hypothetical protein	8.00235	12.8069	11.5492	4.34238	5.92052	7.35015	2.51054	5.32073	5.93967	12.8996	10.3778	22.4444	11.5702	7.45297	17.1816	6.78057	9.49757	4.86922	25.1294	24.1997	25.4398	12.2975	12.2374	13.9444	7.68997	5.73209	7.74826	14.4008	16.1166	17.0095	13.1519	14.5406	9.9145	10.2098	9.1514	7.01637	0.582286	0.146495	1.04448	0.00121393	0.619029	0.119971	1.40375	1.53509e-11	1.21852	5.13324e-06
Os01g0159300	Os01g0159300	Os01g0159300	Zinc finger, RING/FYVE/PHD-type domain containing protein	10.5764	11.1723	11.0728	14.2382	13.7977	13.1243	15.061	15.3273	19.3537	9.40422	9.75932	5.66592	9.73148	7.99331	8.46575	17.4458	26.9778	27.029	3.90488	5.96717	6.01625	9.66697	6.21014	6.15544	24.3117	11.426	11.1985	10.5754	8.05555	10.9848	12.1316	14.3108	12.8303	13.9684	12.1013	19.5413	-0.356925	0.102591	-0.638244	2.50533e-07	0.488901	0.00283909	-0.843425	7.35708e-08	-0.821574	4.36624e-08
Os01g0159400	Os01g0159400	Os01g0159400	Similar to Acyl-coenzyme A oxidase 4, peroxisomal (EC 1.3.3.6) (AOX 4) (Short- chain acyl-CoA oxidase) (SAOX) (AtCX4) (G6p) (AtG6)	26.332	28.7399	28.8755	48.9293	45.5833	44.1018	57.9733	54.0278	60.5581	27.197	25.4452	21.6121	39.0015	32.9678	34.3606	64.0977	76.5279	83.8451	15.4061	18.6547	15.1901	30.9526	25.2331	23.0224	67.1009	52.1981	42.4465	26.6721	22.7918	26.4693	40.2959	38.5144	39.1322	46.5599	40.4574	62.9752	-0.12216	0.381565	-0.36962	4.08258e-05	0.345252	0.00347051	-0.571089	2.84453e-08	-0.719062	6.55477e-12
Os01g0159800	Os01g0159800	OsbHLH035	Similar to DNA binding protein	7.00472	7.3606	7.50701	17.2489	14.3045	16.5249	41.5834	32.6355	45.2085	6.74589	6.52797	5.90341	13.2109	13.5223	11.6068	45.3224	51.5481	60.3248	4.36427	4.0796	4.43303	8.46797	9.89022	8.36661	37.6481	25.2531	23.0488	5.37732	4.76831	5.77774	13.7741	11.1811	11.9515	20.8724	21.1912	37.3576	-0.132496	0.524398	-0.312595	0.0371564	0.359375	0.0162247	-0.567673	0.0072788	-0.748147	2.68278e-06
Os01g0160100	Os01g0160100	Os01g0160100	Similar to Pyruvate decarboxylase isozyme 2 (EC 4.1.1.1) (PDC) (Fragment)	5.56154	5.55245	5.97216	8.56271	7.52687	8.18288	14.2681	13.8219	14.8736	6.35812	6.045	5.50616	7.86293	8.2944	7.56782	20.8272	21.688	22.3287	3.83745	4.56308	4.19842	6.54588	5.95598	4.93496	14.0718	11.8564	9.38972	5.0194	4.96591	5.37955	7.40002	8.14604	8.3558	8.39954	9.28995	13.4874	0.125346	0.47169	-0.0192678	0.887865	0.561133	5.74689e-06	-0.239487	0.139803	-0.387996	0.00864758
Os01g0160150	Os01g0160150	Os01g0160150	Hypothetical protein	0.108762	0.0687085	0	0.0655759	0.176635	0	0.0903211	0.147918	0.195308	0.0896527	0	0.141882	0.0852574	0.0660619	0.156374	0.921562	0.516334	0.727965	0.200121	0.190976	0.0735656	0.391729	0.0901745	0.0937191	0.567055	0.432812	0.278757	0.0624652	0.0755327	0.037287	0.361519	0.167794	0.294	0.470004	0.174907	0.186576	N/A	N/A	0.356106	0.772636	2.32246	0.000462035	1.60233	0.159294	1.29447	0.215651
Os01g0160700	Os01g0160700	Os01g0160700	Leucine-rich repeat, N-terminal domain containing protein	0.0903926	0.0428281	0.0815359	0.102189	0.0734013	0.0549433	0.187666	0.122935	0.243483	0.0372555	0.0212707	0	0.035429	0.0617676	0.0584835	0.0478698	0.0402308	0.0825022	0	0.0396804	0	0.0488353	0.0562085	0.0194726	0.124751	0	0.115839	0.116809	0	0.0464843	0.225345	0.0522955	0.114537	0.0837051	0.21805	0.155064	N/A	N/A	-0.553001	0.606909	-1.74221	0.0495202	N/A	N/A	-0.79544	0.469557
Os01g0161300	Os01g0161300	Os01g0161300	Hypothetical conserved gene	0.91105	0.949643	0.945053	1.38012	1.40562	0.830645	0.964641	1.17709	0.834366	0.86363	1.02904	0.245126	0.624894	0.394278	0.589445	0.747829	0.952876	1.30965	0.150869	0.159973	0.0693256	0.566033	0.283257	0.392522	0.712497	0.73416	0.895095	1.03995	0.73552	1.03071	0.832779	1.15957	0.992782	1.30766	1.26367	0.761897	-0.359118	0.439977	-1.15086	0.00059619	-0.00661078	0.983532	-2.68297	2.85251e-08	-1.46971	2.49755e-05
Os01g0162500	Os01g0162500	Os01g0162500	Leucine-rich repeat-containing N-terminal, type 2 domain containing protein	0.0661351	0.0208899	0.0397701	0.0199375	0.107407	0.0357324	0.109844	0.17989	0.213771	0.0363436	0.0622502	0.0431375	0	0.0602558	0.0760695	0.186793	0.372838	0.28169	0.0730129	0	0	0.02382	0	0.0379921	0.689622	0.0263182	0.0753355	0.151934	0	0.0680198	0.0549575	0.0850259	0.0446935	0.0204141	0.0886305	0.359264	N/A	N/A	-0.262391	0.841444	0.737403	0.240936	N/A	N/A	-1.32582	0.366718
Os01g0164800	Os01g0164800	Os01g0164800	Breast cancer type 2 susceptibility protein domain containing protein	0.461674	0.777747	0.879149	0.788681	0.708129	0.623598	0.0851993	0.209295	0.221079	0.887973	0.675973	0.150566	0.562959	0.140211	0.354016	0.217326	0.365291	0.187278	0.169895	0.225183	0.104091	0.332564	0.170122	0.309416	0.707955	0.489923	0.569725	0.795462	0.908432	0.791384	0.426273	0.395697	0.467992	0.71253	0.45372	0.703983	-0.269457	0.680032	-0.97984	0.107596	0.59384	0.534615	-1.88249	0.0086287	-1.30611	0.0303899
Os01g0164900	Os01g0164900	OsBRCA2	BRCA2 repeat containing protein	0.693537	0.328598	1.81419	0.37634	0.957391	0.393449	0.287974	0.471611	0.523074	0.686022	1.04448	0	0.0543658	0.0631882	0	0	0.246937	0.316499	0.0765662	0.182669	0.140731	0.299751	0.575013	0.179285	0.319052	0.827969	0.177754	0.537732	0.577976	1.21261	0.691585	0.32099	0.562423	0.963341	0.501897	0.475893	-0.697653	0.488462	-3.86351	0.00290385	-1.1792	0.228133	-2.607	0.00320434	-0.604244	0.408448
Os01g0165100	Os01g0165100	Os01g0165100	Conserved hypothetical protein	0.12275	0.0775453	0.110723	0.14802	0.0664509	0.232123	0.305813	0.111295	0.176342	0.134911	0	0	0.160371	0.0372792	0.105891	0.650054	0.509899	0.784246	0	0.035923	0.0415136	0.0442111	0.0678481	0.0352575	0.376462	0.293086	0.10487	0.0352496	0.0852473	0	0.170006	0.157812	0.165906	0.075779	0.065801	0.210572	N/A	N/A	-0.538633	0.616932	1.61035	0.0142669	N/A	N/A	-1.49709	0.216513
Os01g0165600	Os01g0165600	Os01g0165600	Similar to H0323C08.17 protein	2.34529	2.32823	2.01476	3.23212	2.08582	1.7197	0.927452	1.06321	0.721979	1.93324	2.20753	4.15218	3.15164	4.57886	2.11953	0.946295	0.99411	0.509661	3.57556	2.05907	3.05937	3.01682	2.12968	2.50209	0.822033	2.53324	1.62202	1.92425	1.97778	2.87158	0.742443	2.67061	2.37739	1.24102	2.42462	1.24529	0.387926	0.41521	0.50635	0.219508	-0.175125	0.801527	0.573361	0.145772	0.211506	0.591131
Os01g0165800	Os01g0165800	Os_F0651	DNA-binding HORMA domain containing protein	9.91758	12.0267	11.3856	10.3493	11.545	8.88071	6.16264	9.05492	10.2373	10.6905	8.81276	4.47845	7.17628	5.81332	6.46149	6.83142	9.87747	8.35558	3.90488	4.74938	3.16645	4.79602	4.14009	4.00402	8.23154	7.78291	11.1985	9.49993	7.87493	12.6254	7.8956	8.23874	9.63149	9.69763	10.4283	7.5548	-0.434923	0.152893	-0.647555	0.000521918	-0.0402532	0.858064	-1.2957	2.25553e-10	-1.16022	3.80497e-09
Os01g0166400	Os01g0166400	Os01g0166400	Similar to phosphatidylinositolglycan-related	4.56378	3.59971	3.04583	1.98023	2.33494	2.03106	1.1611	2.00914	1.62013	3.0226	3.55078	2.7617	2.87442	2.76403	2.93568	0.810281	0.892316	0.939024	2.44639	2.08447	1.98062	2.22333	1.7935	1.88673	1.77184	1.16527	1.75793	2.659	3.07785	3.14732	2.1264	1.89248	2.11256	2.00314	1.63332	1.5839	-0.206802	0.388409	0.445871	0.0248389	-0.868593	0.00520327	-0.586047	0.00420939	-0.0169845	0.935951
Os01g0166500	Os01g0166500	Os01g0166500	Conserved hypothetical protein	31.0097	27.7388	26.4045	31.478	29.6213	34.5167	29.3851	27.7367	25.0931	29.3797	27.3109	39.7186	38.5805	45.4275	46.1202	35.9104	25.3122	27.5983	50.7837	43.9444	54.2428	41.0837	56.1678	55.7146	33.681	39.3247	34.5725	24.4978	30.896	25.078	37.3165	28.4861	26.282	23.9495	33.8323	39.5106	0.254669	0.294457	0.45765	6.61972e-05	0.0810011	0.622332	1.00969	5.30052e-17	0.77853	7.51836e-09
Os01g0166800	Os01g0166800	Os01g0166800	Similar to ETG1 (E2F TARGET GENE 1)	7.86556	6.38401	7.15658	7.23731	6.30374	6.59629	4.54396	6.23233	4.53213	8.87973	7.98292	6.18995	6.40701	5.95116	7.75884	3.98431	3.71379	4.0889	6.60704	6.15501	6.24546	7.20556	7.45702	5.51055	5.06581	4.73592	7.50868	8.07246	7.94433	9.00419	8.07077	7.49187	6.30923	7.25198	8.00197	4.51723	0.160572	0.40843	0.0114463	0.940775	-0.398127	0.0487888	0.0273479	0.854766	0.0954419	0.538842
Os01g0167600	Os01g0167600	Os01g0167600	Hypothetical conserved gene	0.586088	0.925629	0.646143	1.53127	1.00472	1.74163	1.18975	1.59418	1.12263	0.751511	1.04202	2.35741	1.78667	2.31394	1.85384	1.72432	1.39119	1.01042	2.44437	1.54368	1.98213	1.33692	1.83572	1.01005	0.71899	1.71036	0.834527	1.40254	1.6281	1.1386	1.02818	1.25583	1.51828	1.74879	1.04725	0.614416	1.03113	0.0928009	0.490126	0.193669	0.0583912	0.895008	1.66234	0.000118777	0.066513	0.868865
Os01g0167700	Os01g0167700	Os01g0167700	Conserved hypothetical protein	1.47365	1.23933	1.22957	0.916277	0.777819	0.865872	0.229461	0.42589	0.436639	1.33621	0.918944	0.306385	0.70755	0.335661	0.65152	0.175592	0.442715	0.336254	0.488071	0.339623	0.411166	0.477691	0.290179	0.412696	0.542346	0.263895	0.723921	1.12672	0.959456	1.0799	0.581679	0.653631	0.634873	0.852892	0.785024	0.347598	-0.588521	0.187282	-0.579289	0.0743207	-0.195818	0.687442	-1.48014	8.12503e-07	-1.03639	0.00139365
Os01g0167750	Os01g0167750	Os01g0167750	Pentatricopeptide repeat domain containing protein	0.467877	0.272837	0.422034	0.553345	0.379929	0.204177	0.268995	0.391581	0.193889	0.118668	0.440393	0.880323	0.42319	0.360701	0.403618	0.724269	0.288328	0.361338	0.834401	0.631962	0.693796	0.661101	0.328238	0.775318	0.0993415	0.816368	0.184488	0.589109	0.337428	0.370161	0.448615	0.4442	0.218898	0.399934	0.463031	0.493921	0.402733	0.592023	0.0843004	0.883905	0.670312	0.296753	1.09121	0.0218424	0.730795	0.163699
Os01g0167900	Os01g0167900	Os01g0167900	KIP1-like domain containing protein	13.294	13.733	12.9711	8.26376	9.63959	6.49476	6.09534	5.29671	5.08387	11.6066	12.5836	9.15973	8.30752	7.60852	8.72232	3.49036	4.50006	4.54583	7.15224	7.75914	7.25692	7.24291	5.52658	6.71188	5.27159	4.56009	7.45441	12.1625	11.0009	13.5188	8.15314	9.01267	8.42723	8.25325	5.93195	4.81803	-0.209343	0.204422	0.0276223	0.861498	-0.431833	0.0318893	-0.652315	3.3537e-07	-0.233612	0.160425
Os01g0168450	Os01g0168450	Os01g0168450	Hypothetical protein	0.617026	0.701633	0.853407	1.37649	0.83507	0.866775	0.58073	1.84616	1.32962	1.2885	1.16156	0.281724	0.709399	0.82452	1.49039	1.35062	2.16033	2.3653	1.22615	1.40848	0.959909	0.977836	1.19368	1.06337	1.51389	1.32593	1.40573	1.27576	1.54264	1.26922	2.11933	1.58654	1.62622	1.8665	2.41456	1.41131	0.363082	0.514698	-0.0109749	0.978681	0.658484	0.0862602	0.921248	0.0166978	0.17871	0.622593
Os01g0168800	Os01g0168800	Os01g0168800	Alpha/beta hydrolase fold-1 domain containing protein	23.3996	26.428	22.9174	8.88541	13.1249	14.1695	9.43098	9.4825	8.13835	28.0835	27.9912	36.3307	17.0592	20.5494	18.4544	8.67152	7.09967	5.88163	31.023	28.6594	29.0465	17.2363	14.8461	18.1606	8.21321	10.2787	11.1914	25.8013	24.9811	24.1751	13.9581	16.95	15.8489	12.0326	11.2977	9.2424	0.416729	0.0581672	0.643176	7.25859e-05	-0.353551	0.0798973	0.4853	1.10304e-05	0.565061	0.000448096
Os01g0168850	Os01g0168850	Os01g0168850	Hypothetical gene	1.46643	1.38959	1.63399	1.0922	0.770508	0.419455	0.501447	0.938529	0.464707	0.639946	1.94865	1.68794	0.540953	0.707331	1.86034	0.82227	0.460703	0.472387	2.28556	3.1808	1.83791	1.58451	1.5019	1.85826	0.714295	0.514906	0.958045	1.18902	1.34789	1.4195	1.14691	0.998102	1.22418	0.878669	0.416167	0.665895	-0.0114656	0.982898	0.461937	0.470102	-0.123142	0.867064	0.900297	0.0218943	1.22423	0.0137689
Os01g0169400	Os01g0169400	ra2	Similar to LOB domain protein 25	0.901598	1.24867	0.938376	1.37991	1.40793	1.29276	0.806327	0.943221	0.672523	2.05807	1.69727	2.17137	1.73971	1.51652	1.19657	0.808018	1.29642	1.2027	3.52205	2.67914	2.46279	1.57369	1.95504	2.45022	1.59526	1.57314	1.83679	1.6132	1.44494	1.56926	1.32554	0.855973	1.75757	1.66979	1.72876	1.18973	1.00273	0.0155765	0.14095	0.729581	0.426797	0.41894	1.68208	5.39724e-06	0.65875	0.0733563
Os01g0169500	Os01g0169500	Os01g0169500	Armadillo-type fold domain containing protein	10.3347	11.0431	11.6144	14.5125	15.5852	13.299	10.6627	12.8045	14.134	8.51892	8.2696	3.10209	7.65542	5.45772	6.37852	9.77963	14.5206	14.0936	3.42016	4.72794	3.67114	7.28326	5.40799	5.1826	13.9289	10.532	13.306	10.3629	7.7277	12.0232	12.7412	11.1739	11.8378	14.6353	13.9829	11.3244	-0.699647	0.0337551	-1.14233	2.53577e-24	-0.000818379	0.995583	-1.2814	2.77319e-29	-1.19349	8.37214e-25
Os01g0170000	Os01g0170000	RS5	Raffinose synthase family protein	25.106	21.9504	23.3343	15.4927	13.5161	13.7707	11.0006	9.71518	11.8065	26.6977	28.005	45.8702	17.1796	18.1982	18.6067	23.8733	19.7549	19.4964	32.6172	35.9857	37.5048	20.533	25.0131	24.1437	20.866	18.7121	8.6507	24.3772	24.7807	19.9011	14.9267	15.0865	16.5915	9.95453	10.986	27.3044	0.598565	0.0416437	0.349543	0.0116585	0.921692	1.16196e-07	0.792934	6.73127e-12	0.805357	9.70283e-09
Os01g0170051	Os01g0170051	Os01g0170051	Hypothetical protein	0.435274	0.384969	0.575852	0.183708	0.2592	0.376281	0.361473	0.631445	0.406453	0.574077	0.382392	0.709783	0.318461	0.528772	0.575757	0.76837	0.542434	0.979956	1.31348	1.04455	1.82538	0.689804	0.721773	0.950183	1.06796	0.554289	0.247914	0.524982	1.3603	0.567059	0.747529	0.537221	0.70597	0.268714	0.279998	0.647135	0.322941	0.498423	0.799965	0.138008	0.708438	0.116558	1.78292	1.10479e-06	1.61951	0.000281604
Os01g0170100	Os01g0170100	Os01g0170100	D111/G-patch domain containing protein	3.99071	5.6724	5.01776	4.32009	4.46805	4.80234	2.91238	4.85179	4.29977	3.58861	2.9595	2.24804	3.17568	3.36049	2.3994	3.39423	4.62872	3.86311	1.93585	1.43332	1.34964	2.61335	3.05804	2.29251	3.50484	3.75365	5.32074	2.96917	4.22019	3.79349	4.3714	5.45711	3.24852	4.8713	3.64645	3.57853	-0.685834	0.0169627	-0.592301	0.0169824	-0.03135	0.907687	-1.44902	4.66561e-07	-0.674	0.00564829
Os01g0170300	Os01g0170300	Os01g0170300	Serine/threonine protein kinase-related domain containing protein	2.30141	2.59074	2.57538	4.08453	4.04674	3.98273	4.15292	3.38882	4.53047	2.42481	3.15975	1.77765	3.58098	3.56301	4.10501	4.85676	5.09831	6.06466	2.13957	3.02321	2.94945	3.21589	3.44319	3.8171	4.15531	4.5654	4.25759	2.71311	2.92017	2.58056	3.86802	3.24353	3.33272	3.94182	3.63149	3.53239	0.0268371	0.911598	-0.094469	0.495104	0.370073	0.0249326	0.320599	0.0634508	-0.109878	0.438587
Os01g0170500	Os01g0170500	Os01g0170500	Protein of unknown function DUF239, plant domain containing protein	15.4199	15.6942	18.8029	12.4285	15.9126	12.6704	9.93013	10.4856	9.73	18.2127	18.0082	16.2042	15.5291	14.9596	14.3798	10.1697	9.30938	7.62335	14.5803	18.4894	14.7757	15.273	13.1398	12.9181	9.39257	11.2072	13.1128	17.0357	16.844	19.714	15.0977	13.2713	12.9896	12.7256	13.059	10.1032	0.128338	0.419845	0.142367	0.250475	-0.183062	0.265276	0.13645	0.254822	0.101766	0.418681
Os01g0170600	Os01g0170600	Os01g0170600	Hypothetical conserved gene	15.4202	12.5951	13.0386	15.9159	15.7374	16.0878	27.2147	28.8824	27.5751	13.8127	12.0215	8.33056	14.3772	15.425	13.4732	24.0922	31.1315	35.2645	9.67325	8.84441	7.86025	11.0722	10.7122	10.8347	20.5186	19.9162	20.0888	10.2779	10.2621	10.921	14.0686	13.556	14.0505	18.9551	20.8974	25.8794	-0.21709	0.29446	-0.128215	0.210956	0.0795402	0.547254	-0.440327	0.000294105	-0.455224	7.42908e-06
Os01g0170800	Os01g0170800	Os01g0170800	Pentatricopeptide repeat domain containing protein	1.93401	1.83267	1.88408	2.30883	2.70121	2.00627	3.2122	2.15684	2.54223	1.30726	2.00245	1.09749	1.84959	2.18498	2.53596	3.72811	2.96104	3.42448	1.40919	1.86778	0.981114	2.08973	1.79591	1.46654	3.16738	3.32481	3.17241	1.93273	1.93411	1.47195	2.08928	2.11845	2.31337	2.82967	2.05275	2.55464	-0.309191	0.338308	-0.0831298	0.746306	0.303363	0.231144	-0.208358	0.482728	-0.303931	0.237163
Os01g0170900	Os01g0170900	OsCLE101	Conserved hypothetical protein	4.09187	4.27178	5.63026	2.75983	3.26639	3.42863	1.49746	1.13187	2.16702	4.57348	4.24318	7.87121	4.40363	3.91767	4.42732	1.68949	1.72856	2.40539	9.57077	8.7072	10.2734	3.9717	6.15264	7.2909	2.74385	2.23552	2.54781	5.31757	6.71898	4.06582	2.82397	3.0494	3.37454	1.92668	2.62102	2.201	0.334243	0.357422	0.441569	0.0877333	0.238928	0.555576	1.22566	1.92843e-09	0.989109	0.000156939
Os01g0171000	Os01g0171000	OsSERL5	BRASSINOSTEROID INSENSITIVE 1-associated receptor kinase 1 precursor (EC 2.7.1.37) (BRI1-associated receptor kinase 1) (Somatic embryogenesis receptor-like kinase 3)	67.3424	72.8831	78.0103	50.7432	60.3156	48.3942	34.0385	42.3506	37.9602	72.0895	69.5229	36.6419	54.1483	45.4955	45.051	31.4392	30.435	30.0674	33	48.2854	36.0975	48.8594	36.5133	40.0402	38.4776	31.9596	47.7566	79.4051	65.0223	75.3959	61.5511	57.0292	55.7502	53.048	51.3608	35.1566	-0.252523	0.306845	-0.127278	0.249361	-0.340055	0.010469	-0.697682	1.9165e-09	-0.257426	0.0282326
Os01g0171100	Os01g0171100	Os01g0171100	Ankyrin repeat domain containing protein	0.768766	0.312207	0.643911	0.0496622	0.758029	0.489531	0.182406	0.074681	0.295823	0.181056	0.465176	0.161176	0.129135	0	0	0.2908	0.48879	0.601424	0.424357	0.433892	0.167139	0.177999	0.273165	0.141951	0.252614	0.262223	0.187653	0.567677	0.400419	0.16943	0.228156	0.127074	0.66796	0.355946	0.309077	0.188398	-1.05106	0.154927	-3.25886	0.0106248	1.25637	0.136305	-0.552788	0.407064	-1.03089	0.224481
Os01g0172600	Os01g0172600	Os01g0172600	Similar to electron carrier/ heme binding / peroxidase	12.8532	9.72685	10.9497	12.7546	11.1619	12.0082	6.9677	7.52635	6.73197	12.14	12.8543	17.204	16.9325	16.7526	14.1679	7.84667	6.59452	6.19149	14.0913	11.9898	13.4935	14.081	13.8388	13.9982	7.30904	11.7216	12.9636	9.53507	12.0877	10.2818	12.016	13.4951	13.4815	10.4972	10.4068	9.64648	0.40493	0.131893	0.428075	0.00941973	-0.0713056	0.766476	0.43878	0.0138121	0.318424	0.0478246
Os01g0172701	Os01g0172701	Os01g0172701	Regulator of chromosome condensation, RCC1 domain containing protein	0.704098	0.733925	0.5716	0.44575	0.571747	0.855944	0.409303	1.24486	1.36553	0.928626	1.12666	0.48222	1.04868	0.962257	0.911096	0.671173	1.37883	1.02822	0.466393	0.247267	0.357185	0.836869	0.875654	1.03142	1.29564	0.588405	0.902305	1.09184	0.440084	0.506914	1.11169	1.2492	0.785108	1.23881	0.849233	1.02667	0.385983	0.493906	0.647915	0.241282	0.0398499	0.943229	-0.721857	0.2959	0.643455	0.231601
Os01g0173100	Os01g0173100	OsAlba1	Alba, DNA/RNA-binding protein family protein	70.394	62.0393	65.1859	52.813	50.8544	61.0408	49.2435	52.6317	48.5711	73.5187	74.3536	134.557	71.2192	75.4467	74.3072	51.4928	50.0664	49.817	97.8516	90.0556	106.674	65.4956	79.4093	80.678	49.9635	47.1115	57.8886	66.9178	71.3078	69.5468	61.8969	53.8193	55.1877	49.1304	60.5622	53.8949	0.603565	0.0518286	0.43667	1.14163e-05	-0.0206896	0.860936	0.778456	2.84858e-14	0.551851	3.03246e-06
Os01g0173600	Os01g0173600	OsGLYI1	Glyoxalase/bleomycin resistance protein/dioxygenase domain containing protein	0.762891	1.18295	0.625584	3.88885	4.05483	3.76587	0.518353	1.32051	0.896698	1.31488	1.04448	0.271421	3.58814	3.85448	4.188	0.293825	0.246937	0.1899	0.229699	0.852454	1.19621	3.44714	1.89754	2.68927	1.34002	1.40755	0.355508	0.418236	0.288988	0.427981	2.59344	2.13993	2.3903	0.578005	0.557663	0.951786	0.0716497	0.910723	0.00215694	0.993128	-1.90819	0.0100612	0.038086	0.948285	-0.466504	0.091075
Os01g0173900	Os01g0173900	OsABCC3	Similar to MRP-like ABC transporter	24.8286	24.1191	30.5911	47.2307	48.658	39.1763	45.2119	49.7078	45.2832	31.0425	31.0079	4.81773	24.2471	23.0005	25.9656	37.9034	49.5726	51.8426	11.8678	16.3184	11.6807	28.851	23.748	18.9444	40.9024	33.7811	46.2753	29.157	22.3966	28.1041	41.7833	38.7863	37.0496	43.9284	45.338	36.5843	-0.235244	0.650926	-0.870125	5.53051e-14	-0.0406976	0.761734	-0.797363	5.80459e-08	-0.82965	7.67693e-10
Os01g0174100	Os01g0174100	Os01g0174100	Conserved hypothetical protein	0.591083	0.280055	0.799753	1.87101	1.19994	1.51695	1.39078	2.27766	2.12286	0.487232	0.0927269	1.06024	1.23559	1.07707	1.10479	1.35643	1.66612	2.24786	0.326276	0.172982	0.399804	0.958011	0.980135	0.763997	1.81279	1.2937	1.68328	0.424347	0.307871	0.202642	0.900502	1.13988	0.798896	0.729804	1.82191	2.45044	0.0677483	0.943137	-0.407859	0.416177	-0.143261	0.756042	-0.705162	0.436793	-0.668537	0.191555
Os01g0174500	Os01g0174500	Os01g0174500	Metridin-like ShK toxin domain containing protein	2.46226	2.44435	3.11999	2.12082	1.61858	1.99552	1.46056	1.75409	1.8318	2.36793	1.93135	3.49888	2.15993	2.24337	2.42754	0.931397	1.20024	1.28419	1.7475	2.11029	0.951689	1.71033	1.06934	1.97016	1.72606	1.04983	2.00343	1.96971	1.95427	2.83391	2.43585	1.44712	1.7234	1.90008	2.30985	1.9611	0.031299	0.931694	0.266116	0.394968	-0.58418	0.145478	-0.542156	0.101357	-0.181822	0.596573
Os01g0174700	Os01g0174700	OsPIDlike	Similar to Akt (Fragment)	6.51925	7.16344	7.31933	5.58238	6.36383	4.55277	4.20442	4.71611	4.18459	7.2604	7.70301	8.14263	5.76277	6.57158	6.28201	4.11354	4.6918	3.98789	12.0209	9.86411	12.8065	8.54291	7.24516	9.26303	4.14767	5.63019	6.39915	6.69178	6.21325	5.99173	7.20401	6.41979	6.11635	4.75248	6.41313	6.18661	0.198639	0.368998	0.187489	0.387858	-0.0617287	0.811479	0.92286	4.15325e-07	0.697731	0.000491354
Os01g0175100	Os01g0175100	Os01g0175100	Kv1.4 voltage-gated K+ channel family protein	80.6129	80.7603	72.8555	206.202	160.443	194.475	312.648	281.584	276.069	88.4275	88.4625	151.087	190.863	194.979	183.398	346.08	318.972	325.919	137.681	116.974	141.445	196.68	242.711	247.67	255.745	279.381	200.266	74.4998	91.6324	69.7218	188.165	160.615	166.523	171.164	200.558	274.229	0.570698	0.050753	0.0342119	0.724267	0.156056	0.16278	0.960746	9.40783e-20	0.38966	0.00113119
Os01g0175400	Os01g0175400	Os01g0175400	Ankyrin repeat containing protein	2.69536	2.84883	2.57153	2.43768	3.15679	3.5707	2.58272	2.81979	3.18334	1.79453	1.75641	0.354998	1.66592	0.613936	1.29673	1.1529	2.72221	2.41277	1.08726	1.1377	0.578491	1.28817	1.28927	1.38461	3.05221	2.2896	2.16989	1.07171	1.24191	2.02582	2.79977	2.27908	2.6797	1.96796	3.04256	2.66756	-1.02238	0.0369398	-1.34168	8.27095e-05	-0.47413	0.141774	-1.33619	9.10214e-05	-1.11538	0.000163192
Os01g0175500	Os01g0175500	Os01g0175500	Protein of unknown function DUF1618 domain containing protein	1.07425	0.732933	0.930237	1.74879	1.22125	1.11439	1.99833	1.87008	1.62043	0.531306	0.849364	0.75675	1.14525	0.978752	1.33447	1.68394	1.49172	1.68643	0.948776	1.0186	1.17712	1.16075	1.0688	1.29594	1.38374	2.51366	1.24817	0.962483	0.895255	0.883892	0.856983	0.928099	1.00184	0.994776	1.55482	1.84283	-0.299639	0.497717	-0.222932	0.529307	-0.212922	0.500686	0.402334	0.297127	-0.111624	0.74123
Os01g0175700	Os01g0175700	BOR2	Boron (B) transporte	0.138707	0.394318	0.125117	0.250893	0.281586	0.281035	0.0575948	0.282966	0.14945	0.228674	0.587517	0.474987	0.434926	0.126376	0.0598286	0	0	0	0.306265	0.243558	0.211097	0.299751	0.115003	0.298808	0.446672	0.248391	0.177754	0.59748	0.288988	0.28532	0.345793	0.267491	0	0.385336	0.446131	0.297433	1.02637	0.255178	-0.364722	0.721441	N/A	N/A	0.40115	0.684556	-0.114267	0.90015
Os01g0175850	Os01g0175850	Os01g0175850	UDP-glucuronosyl/UDP-glucosyltransferase domain containing protein	0.328024	0.399646	0.464961	0.508568	0.342469	0.455733	1.12855	0.892236	0.757346	0.424901	0.529295	0.596026	0.551005	0.768506	0.970194	1.04228	0.709109	0.513242	1.18988	0.411416	0.570531	0.962039	1.32098	1.3729	1.68149	1.73426	0.76066	0.403703	0.683418	0.48196	0.739872	0.650655	0.760031	0.6943	0.941999	1.48717	0.434038	0.447142	0.822764	0.120561	-0.345018	0.471839	1.0501	0.064538	1.59461	0.000355713
Os01g0176000	Os01g0176000	OsUGT98B1	UDP-glucuronosyl/UDP-glucosyltransferase family protein	1.73384	1.64299	1.56396	2.82255	2.81586	3.03518	6.33542	4.43314	4.70766	3.48728	1.76255	2.17137	3.04448	2.08521	1.6752	4.48083	5.37088	6.14009	1.53132	1.1569	2.2517	2.32307	3.68008	1.73308	4.14767	4.30544	3.37733	2.38992	1.73393	1.78325	3.11213	2.62142	2.3903	5.13782	4.23824	5.17533	0.647963	0.0999646	-0.334254	0.297678	-0.00116373	0.996355	0.2002	0.610126	-0.0626311	0.841981
Os01g0176100	Os01g0176100	Os01g0176100	UDP-glucuronosyl/UDP-glucosyltransferase family protein	1.79601	1.17824	1.74466	2.20739	1.83236	2.42593	2.983	3.63259	3.82059	1.29066	1.69051	1.17147	2.92406	2.22376	3.01924	4.19471	4.05822	4.28724	1.52522	1.21294	1.26153	2.0899	2.32907	1.94443	3.09306	3.46362	3.26552	2.06301	1.34324	2.13138	3.82683	3.09054	2.89427	3.36892	2.36988	3.00198	-0.13	0.714562	0.34968	0.189519	0.242033	0.294883	-0.0429212	0.898782	0.0735221	0.784778
Os01g0176200	Os01g0176200	Os01g0176200	UDP-glucuronosyl/UDP-glucosyltransferase family protein	0.40205	0.304787	0.725315	0.981756	0.750895	1.04268	1.83635	0.984231	1.77607	0.994235	0.529806	0.747392	1.10307	1.35534	1.00581	1.95883	2.03991	1.98156	0.621407	0.529474	0.489499	1.52048	0.866686	0.727531	1.10975	1.48794	0.927413	0.588821	0.670118	0.661613	1.26958	1.24054	0.77435	1.22861	2.03668	1.3794	0.724424	0.178245	0.3332	0.368809	0.321602	0.314983	0.386617	0.462249	0.235337	0.537572
Os01g0176400	Os01g0176400	Os01g0176400	Similar to Photoreceptor-interacting protein-like	20.7981	17.1311	15.6576	25.6102	22.6697	27.6821	21.789	23.2814	19.9094	18.199	20.3293	45.7064	33.2967	36.4407	38.0226	22.5367	16.5194	16.3543	40.8	38.4861	41.7161	30.8567	49.6753	49.8357	29.734	35.5253	19.6138	16.9527	22.4991	17.7708	21.5373	24.5586	25.056	20.2965	21.4832	23.9456	0.751811	0.0627231	0.517117	3.11314e-05	-0.258827	0.146373	1.37721	1.13616e-25	0.882922	1.20452e-07
Os01g0176500	Os01g0176500	Os01g0176500	Conserved hypothetical protein	4.79324	5.502	5.41564	3.97747	4.09287	3.62432	1.76457	2.25137	1.22456	5.98773	5.13959	3.3843	4.12537	3.82686	4.64647	0.96825	0.923704	0.94713	3.92787	4.57702	4.81303	4.61854	3.8102	3.72578	1.59128	1.82879	3.14516	6.89646	6.87209	6.93734	3.5109	4.80284	4.13251	2.65402	2.90056	1.3775	-0.0677256	0.767946	0.120258	0.449221	-0.909133	0.00238182	-0.038402	0.79882	0.144265	0.357115
Os01g0176751	Os01g0176751	Os01g0176751	Hypothetical protein	0.0703384	0.0666528	0.19034	0.127228	0.0571167	0.11401	0	0.0956614	0.0757858	0.11596	0.132413	0.0688187	0.0551377	0.320427	0.242713	0.297997	0.313054	0.44939	0.23296	0.432279	0.0713646	0.0760018	0	0.24244	0.194149	0.167945	0	0	0.0732729	0	0.175351	0.379805	0.0713011	0.260539	0.0565581	0.180994	N/A	N/A	1.06577	0.406354	2.75318	0.0487007	1.35492	0.25919	N/A	N/A
Os01g0177500	Os01g0177500	Os01g0177500	Hypothetical protein	0.164736	0.312207	0	0.521453	0.200655	0.400525	0	0.224043	0.354987	0.135792	0.232588	0.402941	0.451972	0.0750454	1.279	0.4362	0.366593	0.300712	0.72747	0.578523	0.417848	0.622998	1.02437	0.922684	0.378921	0.491668	0.211109	0.709596	0.42902	0.508291	0.342233	0.317686	0.16699	0.38137	0	0.141298	0.773245	0.538288	0.697309	0.427361	0.976729	0.38338	2.05953	0.0321554	1.31377	0.0501464
Os01g0177900	Os01g0177900	PDR6	ATP-binding cassette transporter, Cuticle formation, Defense respons	103.892	120.924	131.185	121.934	137.977	101.566	64.103	81.2113	78.1622	101.474	93.0236	32.0955	85.3543	61.9245	85.196	48.9218	58.8327	61.4009	43.8724	53.4001	43.2044	73.439	57.2138	57.1918	70.5104	62.4289	100.49	126.785	91.0313	140.52	107.369	108.869	102.783	111.491	98.0372	62.6989	-0.624886	0.0828133	-0.625747	2.52471e-07	-0.429642	0.000737167	-1.14403	2.30756e-28	-0.8543	2.16263e-13
Os01g0178500	Os01g0178500	OsIAA1	A member of rice Aux/IAA family, Cross-talk of auxin and brassinosteroid signaling pathways, Plant morphogenesi	40.78	46.2666	42.7274	84.3629	73.7191	79.814	98.6022	96.9631	98.2631	49.2793	55.4878	74.8444	69.5338	79.9331	65.1534	96.301	77.1678	72.0352	36.8283	39.3346	37.9974	56.0535	55.3737	56.0563	81.5496	85.1152	65.8876	44.0343	45.7324	40.3728	55.8455	53.0168	61.7259	55.4242	70.7117	80.069	0.545364	0.026859	-0.133831	0.199896	-0.286841	0.0347967	0.0138372	0.891547	-0.411664	1.66401e-05
Os01g0178900	Os01g0178900	Os01g0178900	Similar to Symbiosis-related disease resistance protein (Fragment)	4.86837	3.87046	5.24732	9.1044	7.739	6.31953	6.06441	8.75327	7.15687	4.04703	3.49505	2.34123	4.59247	3.38307	3.77266	6.68578	9.95239	10.5437	1.59418	2.71667	1.25578	3.12055	2.73653	2.13307	7.97155	5.76278	5.71013	4.76278	3.39531	4.15845	5.86263	6.01498	5.77144	9.0546	7.46426	7.28985	-0.449638	0.0890744	-0.963027	3.59174e-07	0.285122	0.146252	-1.12528	1.03193e-05	-1.44792	4.79761e-13
Os01g0179000	Os01g0179000	OsAT6	Transferase family protein	5.47894	4.66609	5.25491	7.21318	6.927	9.27416	8.98478	8.9606	10.1626	5.03083	6.52797	11.0604	7.12192	9.22548	8.91447	10.1369	10.8035	9.62158	11.1021	11.6299	8.58459	11.3156	12.0753	15.5978	9.12488	8.69368	5.92514	5.67606	6.64673	5.70641	8.76008	7.32927	7.5224	6.55072	5.24203	8.32812	0.640496	0.085116	0.120278	0.544867	0.0890688	0.633577	1.22136	1.91233e-10	0.834232	7.1355e-06
Os01g0179400	Os01g0179400	SSG4	Amyloplast-localized protein containing DUF490, Regulation of starch grain size	37.2429	44.5579	38.536	52.3113	48.1511	36.928	40.2587	38.5777	38.8569	32.1287	29.18	6.85338	20.0066	13.9646	20.581	25.4893	46.5476	50.5766	10.7193	13.4566	9.92154	18.3598	16.6754	15.2392	44.9863	30.5521	42.4832	42.4808	28.2486	38.7322	38.7864	36.4323	42.7441	47.1395	41.2671	34.7997	-0.800505	0.0721322	-1.31983	6.73812e-19	0.0207021	0.911154	-1.6197	1.71953e-33	-1.35822	2.90906e-23
Os01g0179500	Os01g0179500	Os01g0179500	Enhancer of polycomb-like, N-terminal domain containing protein	9.20278	10.1307	9.66105	10.6428	11.1299	9.56884	7.98391	8.68126	9.26149	8.39289	8.21986	4.11883	7.67445	5.36975	6.48622	7.77698	10.4749	10.0972	2.74532	4.36644	3.17857	6.1355	4.1884	4.26868	9.5121	7.33999	9.36781	10.1548	7.4246	10.4518	9.63247	9.19832	10.083	10.5346	8.32874	7.91027	-0.444837	0.0865109	-0.669378	1.58336e-07	0.0986127	0.486096	-1.29276	9.37633e-20	-1.01986	7.06503e-14
Os01g0179600	Os01g0179600	OsUGT75K1	UDP-glucuronosyl/UDP-glucosyltransferase family protein	63.5973	56.7818	54.6761	88.9417	63.751	92.1795	121.295	103.566	100.505	60.2556	65.6714	130.961	114.277	130.231	124.623	146.618	114.64	118.054	129.933	115.568	131.021	163.589	202.864	198.767	104.266	131.482	84.1962	64.2889	82.4339	60.2739	108.348	128.717	126.615	78.6086	85.8244	102.793	0.647656	0.0650999	0.605974	7.15363e-07	0.190949	0.174777	1.30714	1.99009e-38	1.30328	2.33903e-22
Os01g0179700	Os01g0179700	OsRab1C1	Similar to GTP-binding protein YPTM2	104.447	105.414	97.7162	76.8988	77.0981	86.1091	76.8314	75.3634	65.3095	114.337	112.02	113.59	99.2176	112.601	112.059	67.6531	61.6107	59.4386	180.926	154.294	186.75	131.516	144.731	148.149	79.1886	88.5099	83.7815	119.496	141.604	112.916	88.9263	86.4532	100.041	91.0678	82.5899	86.434	0.206427	0.134848	0.445167	2.4832e-06	-0.235914	0.0682242	0.966107	8.53991e-22	0.918025	5.23318e-21
Os01g0180050	Os01g0180050	Os01g0180050	Hypothetical protein	0.235097	0.0742595	0.0706875	0.0708738	0	0.190532	0	0	0.337739	0.0645972	0.0737624	0.0766726	0.184291	0.0713991	0.202809	0	0.558049	0.429152	0.259546	0.481612	0.556564	0.508053	0.584759	0.540217	0.144204	0	0.133901	0.607607	0.48981	0.241797	0.065121	0.3627	0.158876	0.217704	0.126026	0	N/A	N/A	N/A	N/A	1.52784	0.288629	1.99698	0.0553558	2.73141	0.00905404
Os01g0180300	Os01g0180300	Os01g0180300	Lipoprotein, type 6 family protein	51.2103	57.7771	50.0652	35.9376	42.767	34.7307	19.3751	30.2707	25.4956	42.7605	40.5292	21.8267	32.1507	23.5617	25.2188	11.557	17.9698	16.3964	23.5849	22.9065	22.7897	25.1817	21.8437	18.4085	25.3219	21.3551	28.4468	49.8854	35.7775	50.9351	32.511	35.3633	36.3689	32.7976	28.89	21.3266	-0.558504	0.0219982	-0.475451	2.42388e-05	-0.737932	1.0906e-05	-1.00011	2.60324e-28	-0.703641	3.05496e-10
Os01g0180700	Os01g0180700	Os01g0180700	Hypothetical conserved gene	1.69327	1.43741	1.81375	1.37187	1.28905	1.25794	0.673794	0.527743	1.06424	1.97734	1.75983	1.208	1.76979	1.09278	1.06511	0.747265	1.16183	0.772735	1.05152	1.36274	1.07374	0.876688	1.43314	1.2159	0.941251	0.968631	1.02469	1.58031	1.46993	1.85037	1.49503	2.0953	1.18006	1.078	1.04952	0.907731	0.0536833	0.858475	0.0197651	0.950751	0.206151	0.629651	-0.301921	0.310317	-0.0401216	0.89734
Os01g0180850	Os01g0180850	Os01g0180850	Hypothetical protein	0.57227	0.748868	0.762008	0.566851	0.553213	0.574217	0.42998	0.778296	0.763397	0.718818	0.923407	0.719879	0.726301	0.844165	1.64558	1.29883	1.96482	1.96491	1.41399	1.81831	1.07829	1.47226	0.835971	1.31499	1.2035	1.13866	1.8858	1.66684	1.70327	2.21418	2.46833	1.68168	1.68506	1.28698	1.55576	0.981704	0.233298	0.519577	0.934451	0.0151694	1.40738	3.34757e-05	1.24347	7.27061e-05	1.1796	0.000405725
Os01g0181166	Os01g0181166	Os01g0181166	Hypothetical gene	0.866921	0.704139	0.558557	1.56808	1.10623	0.702588	1.43987	1.34746	1.60125	1.32713	0.932567	3.02925	1.0679	1.69254	1.70939	1.31172	1.65359	1.24339	0.820352	0.761119	0.376958	1.07054	0.616085	0.853736	1.13947	0.443555	1.05806	0.960236	0.129013	0.891626	1.4408	1.52852	1.88311	1.94962	1.69291	1.59339	1.40514	0.0478376	0.423225	0.468058	-0.0945613	0.866606	0.0760751	0.921747	-0.325469	0.609597
Os01g0181300	Os01g0181300	Os01g0181300	Hypothetical protein	6.21205	7.82185	7.36884	6.07993	5.87356	6.20691	3.81609	4.74504	3.75916	8.13687	7.92968	7.16019	7.07089	7.83069	6.31321	3.69534	4.31761	4.42711	9.9583	10.3101	9.15184	9.19482	7.69035	7.25937	4.14963	5.99389	5.67069	8.35739	9.04196	7.43934	7.77857	5.7765	6.03828	5.67367	5.54242	5.40124	0.174138	0.445154	0.237321	0.280289	-0.00752865	0.979304	0.655468	0.000746554	0.498464	0.0148803
Os01g0182300	Os01g0182300	Os01g0182300	Lipocalin domain containing protein	4.86037	7.43996	5.64881	5.49463	6.37552	5.15105	4.03629	5.21187	5.5389	6.08668	8.18196	11.7055	7.47346	9.02689	9.59516	4.35589	5.15838	3.07115	11.7635	8.61644	11.854	6.16065	9.53188	11.1147	6.01984	6.69517	8.38463	6.11974	6.13418	5.6718	9.78658	5.26331	6.3481	5.53943	9.09397	5.53177	0.609673	0.0924978	0.62826	0.00556099	-0.25326	0.408377	1.04278	5.49075e-06	0.765446	0.00158679
Os01g0182600	Os01g0182600	GI	Orthologue of the Arabidopsis GIGANTEA, Regulation of circadian rhythm and flowering time, Photoperiodic control of flowering, Osmotic stress respons	1103.07	1165.08	1258.61	1327.41	1421.11	1238.02	1199.47	1364.46	1340.49	988.844	975.867	581.316	941.887	723.948	839.037	1144.45	1495.2	1517.55	447.836	557.383	442.529	815.098	655.802	638.313	1258.15	1055.74	1264.37	1130.25	969.194	1221.39	1264.51	1233.46	1260.25	1441.03	1287.92	1106.57	-0.427081	0.0392845	-0.659489	3.81195e-14	0.0577044	0.613291	-1.0888	7.19215e-39	-0.827715	4.208e-20
Os01g0182700	Os01g0182700	OsWRKY102	Similar to WRKY12	1.9419	2.62879	4.69188	2.50893	3.37903	3.54104	3.51328	2.82966	3.13844	4.68782	5.09182	3.46062	3.9687	3.28579	2.9316	2.49751	2.7163	2.53199	5.2065	5.72362	5.27741	2.7727	2.93256	3.94426	2.4886	2.23552	3.43658	3.40564	4.26258	3.85183	2.93924	2.67491	2.60121	4.49559	3.23445	2.43895	0.563046	0.137277	0.12217	0.665703	-0.334289	0.282346	1.00012	0.000356003	0.132846	0.63557
Os01g0182832	Os01g0182832	Os01g0182832	Hypothetical conserved gene	4.51333	4.01566	6.52621	6.82385	7.52573	5.94739	3.57643	5.10736	4.15757	3.83395	3.0159	0.0337085	0.621169	0.15695	1.45634	1.67858	2.8521	4.33948	1.44536	0.786452	1.08362	1.48908	1.51394	1.48439	5.64245	3.53728	5.97518	4.45216	2.79944	6.80347	5.32517	3.56124	3.91153	6.54032	6.51023	5.23057	-1.12659	0.388167	-3.17911	2.94272e-05	-0.557361	0.0397989	-1.99739	5.35734e-14	-2.07951	2.36753e-25
Os01g0182900	Os01g0182900	Os01g0182900	Conserved hypothetical protein	12.5585	16.4178	13.8248	13.954	16.6079	14.5814	11.4508	13.2455	13.4206	10.183	11.0488	10.2811	11.492	9.06025	8.66697	9.71815	15.8328	13.6144	4.18766	5.85044	5.1487	7.97564	6.84235	5.21202	14.1486	8.75089	12.2181	13.4687	9.87857	13.6545	10.4786	11.6249	14.0814	12.3889	12.736	11.6071	-0.383049	0.0492674	-0.614168	3.16981e-05	0.0106684	0.952158	-1.29273	2.52641e-14	-1.08735	6.58972e-12
Os01g0183300	Os01g0183300	Os01g0183300	Endonuclease/exonuclease/phosphatase domain containing protein	3.14694	3.49817	3.22072	4.24176	4.05424	4.09536	4.97546	3.33337	4.85777	3.16771	2.90512	3.19737	5.2658	5.45867	6.21257	5.99315	4.60582	6.24161	2.8395	2.70974	2.97795	5.03509	5.41897	4.58902	3.98119	4.73229	4.00697	2.71108	1.89128	2.45859	5.45644	6.0454	4.44761	4.34316	5.71775	3.84119	-0.0287607	0.894572	0.463474	0.00369116	0.311309	0.133184	-0.0124656	0.948324	0.375766	0.0186163
Os01g0183400	Os01g0183400	OsNF-YC13	Transcription factor subunit, Salt toleranc	1.10966	1.18295	0.813259	0.501787	0.901074	1.12414	0.518353	0.377288	1.04615	1.31488	2.41535	3.86775	2.44646	1.83246	2.75212	0.293825	0.679076	0.632998	2.22042	2.67914	3.8701	1.04913	2.47255	3.28688	0.638103	0.579578	2.01455	1.4937	1.87842	1.21261	1.21027	0.695478	1.19515	0.192668	2.23065	0.773326	1.37583	0.00911114	1.47807	0.000464311	-0.30617	0.656665	1.70469	7.11383e-06	1.54049	0.000706646
Os01g0183500	Os01g0183500	Os01g0183500	Cytochrome P450 family protein	0.345473	0.245528	0.389529	0	0.2104	0.55997	0	0.352386	0.186114	0.142387	0.731653	0.76052	0.20311	0.314761	0.372532	0.365909	0	0.236488	0.1907	0.682448	0.613398	0.0933223	0	0.223268	0.15893	0.103109	0.516513	0.148812	0.899714	0.710636	0.143542	0.266492	0.963053	0.239936	0.347237	0.148161	0.801017	0.372977	0.200328	0.856304	N/A	N/A	0.810821	0.338915	-1.20231	0.393331
Os01g0183800	Os01g0183800	OsFbox004	Cyclin-like F-box domain containing protein	45.4267	55.0073	49.1709	81.8539	79.6324	85.3784	98.487	95.3597	99.0851	51.0515	49.939	47.363	78.776	76.205	71.1961	114.739	110.134	104.002	45.4038	46.7632	42.8526	68.643	65.0339	63.8253	101.395	102.254	82.8927	47.3204	51.3677	50.6444	72.7317	73.3462	77.6846	91.5174	86.7166	98.8073	0.046689	0.761072	-0.113222	0.193478	0.136526	0.217773	0.0498802	0.625933	-0.228971	0.00955456
Os01g0183850	Os01g0183850	Os01g0183850	Conserved hypothetical protein	0.553722	0.655885	0.374601	0.876374	1.34891	2.1316	0.689758	0.941339	1.49151	0.912871	1.56359	1.3544	1.19366	3.27923	1.07477	1.75943	1.47866	1.51616	0.305653	0.486144	1.26405	0.149576	1.83637	1.07356	0.382098	0.49579	0.827864	0.715545	0.144206	0.427126	1.15034	0.747481	1.40325	0.897324	0.89048	0.949886	1.33414	0.0676747	0.355961	0.554755	0.590365	0.355281	0.588622	0.50913	-0.370921	0.581932
Os01g0184700	Os01g0184700	Os01g0184700	Conserved hypothetical protein	0.378391	0.204894	0.487595	0.439992	0.263369	0.569518	0.269344	0.882202	0.349454	0.311909	0.152642	0.52888	0.593235	0.541754	0.559582	0.916055	0.529288	0.493374	0.895162	0.616963	0.712979	0.817716	0.761903	0.838431	0.895235	0.580805	0.600365	0.325983	0.732043	0.111193	0.808556	0.37528	0.657548	0.30034	0.565052	0.556383	-0.0319337	0.967441	0.425359	0.487485	0.395774	0.537238	1.24768	0.0348668	1.01899	0.0567223
Os01g0184900	Os01g0184900	BIP104	Similar to SSRP1 protein	135.032	136.368	133.875	204.164	197.448	190.542	213.446	213.923	233.44	137.662	129.907	103.072	164.185	136.676	125.82	214.859	262.556	278.962	72.6613	90.6036	69.5915	129.343	101.087	92.212	246.946	215.272	198.137	146.741	116.896	140.021	176.239	154.289	168.024	221.89	205.722	251.569	-0.0763727	0.570557	-0.46034	8.92297e-07	0.161822	0.149262	-0.602891	2.42561e-11	-0.788025	1.66975e-14
Os01g0185250	Os01g0185250	Os01g0185250	Hypothetical gene	1.33643	1.73297	1.64961	1.71758	1.3708	1.99518	1.05143	1.14794	1.43993	1.1596	1.9862	1.51401	1.76441	1.47396	3.21594	2.90547	3.19315	1.92596	4.50389	4.75507	5.70917	3.19208	3.20747	3.21233	3.04167	4.2826	2.94454	3.3934	2.93091	2.532	1.92886	2.49586	3.13725	2.80079	1.97953	2.11159	0.0334886	0.935454	0.353935	0.364409	1.11462	0.00553385	1.86367	2.34472e-10	1.01395	0.00108583
Os01g0185300	Os01g0185300	OsAT9	Transferase family protein	208.547	222.527	214.513	145.393	158.138	166.092	159.019	141.578	147.582	240.965	259.03	341.244	192.999	211.428	202.939	153.964	140.384	141.982	338.423	320.705	339.443	224.888	238.4	233.01	155.825	167.001	145.581	228.357	250.697	217.271	167.191	183.66	166.829	138.272	141.535	163.291	0.457312	0.0403932	0.384704	5.70141e-06	-0.07004	0.540594	0.830182	5.64373e-26	0.663438	2.04215e-14
Os01g0185400	Os01g0185400	OsWD40-6	WD40 repeat domain containing protein	38.1445	33.1884	35.5332	64.3541	56.655	57.4436	69.4593	70.5529	68.8963	35.5017	40.0817	24.6993	52.1912	51.0561	47.7432	83.0055	86.9218	87.2272	22.6636	26.1825	19.0691	44.1384	40.3659	34.5422	81.6772	71.2054	63.162	42.3016	32.9447	39.6595	50.8891	52.2143	54.9768	64.5439	62.2352	70.4321	-0.0436115	0.823563	-0.227234	0.0192328	0.268503	0.0120493	-0.456237	0.000168333	-0.493475	5.44389e-06
Os01g0185900	Os01g0185900	OsWRKY107	Similar to WRKY 1 (Fragment)	1.45643	1.70871	1.56396	1.44264	1.07003	2.02345	3.3405	2.82966	3.51207	0.743191	1.56671	0.746408	0.815487	1.70608	1.2564	2.42405	2.96324	3.54479	1.22506	0.913343	1.68877	1.199	1.72504	1.43428	3.19052	1.49034	1.89604	1.97168	1.44494	0.784631	0.922114	1.06997	0.913937	1.4129	2.34219	3.39074	-0.584976	0.210996	-0.255719	0.56784	-0.154375	0.612829	-0.108403	0.794531	0.0458883	0.908877
Os01g0186000	Os01g0186000	OsWRKY10	Similar to WRKY transcription factor 10	1.17901	1.24867	1.37629	2.06987	1.57688	1.51759	6.16264	4.2445	5.75381	1.0862	1.04448	3.59633	2.229	2.33796	2.27349	5.43576	7.34637	6.14009	2.06729	2.61825	2.81462	2.54788	2.99007	3.52593	7.52962	4.96782	2.3108	1.31446	1.2282	0.998621	2.59344	2.30043	0.98424	1.86246	2.89985	7.91172	0.691451	0.251755	0.422111	0.224245	0.180733	0.456624	1.17975	0.00104379	0.919593	0.00380249
Os01g0186200	Os01g0186200	Os01g0186200	Similar to Phototropin	14.191	13.0259	14.1649	28.6459	24.4197	26.6794	40.6377	34.7885	42.8985	14.1546	13.2318	12.9704	21.0628	19.9008	20.1859	47.5415	46.4491	49.9821	12.671	12.8106	11.8254	20.9576	18.2942	18.8983	47.5201	42.859	27.8204	13.1837	14.7831	13.7261	23.5852	21.3101	19.7515	25.582	30.2619	49.6421	0.023607	0.879844	-0.369586	0.00051696	0.249458	0.0426433	0.0487799	0.692266	-0.364196	0.00101644
Os01g0186400	Os01g0186400	Os01g0186400	Hypothetical conserved gene	0	0	0	0.0510568	0.0802238	0.0571907	0.0937644	0.21114	0.136859	0	0	0	0	0	0	0.119587	0.0376888	0.154578	0	0	0	0	0.023403	0	0.129854	0.101095	0.036173	0	0	0	0.0351844	0.0217738	0	0.0261387	0.0794392	0.0847388	N/A	N/A	-4.81779	0.00296846	-0.504319	0.466832	N/A	N/A	-2.80701	0.0478279
Os01g0186900	Os01g0186900	Os01g0186900	Similar to cDNA clone:001-117-G12, full insert sequence	1.6429	2.11281	1.58778	8.5966	13.3884	13.3622	6.62681	5.50611	5.43683	3.57908	3.64506	2.64073	13.5685	14.1666	12.3504	9.32185	8.72218	10.9248	3.75706	3.50295	4.28623	11.4752	17.4644	17.6453	5.93836	4.90337	5.46396	2.37577	2.13929	3.01735	13.1647	12.4015	9.75437	3.69471	4.8595	7.2471	0.937828	0.00238465	0.192254	0.261718	0.679245	0.000815682	1.31117	3.08565e-06	0.501631	0.00874123
Os01g0186950	Os01g0186950	Os01g0186950	Hypothetical protein	0	0	0.116496	0.116803	0.15731	0.209337	0.0536264	0.175646	0.0695762	0.212918	0.121564	0	0.2531	0.52951	0.668476	0.41037	0.574806	0.176815	0.285163	0.566942	0.0655173	0.348872	0.321236	1.16852	0.237655	0.693829	0.110338	0.222525	0.0672691	0.0664154	0.590273	0.498122	0.523671	0.119595	0	0.166164	N/A	N/A	1.58803	0.0706481	2.01928	0.0740521	3.11946	0.0321481	2.03334	0.0141051
Os01g0187000	Os01g0187000	Os01g0187000	Conserved hypothetical protein	0.90554	1.11047	1.00901	1.34889	1.73017	2.11532	2.03484	2.17332	1.54959	1.18552	1.75483	1.35502	1.1274	1.8442	2.02186	2.48239	2.5604	2.62534	1.29375	1.54328	1.08088	2.12957	1.45741	1.88189	2.94057	2.54368	1.82032	1.23901	1.66468	1.20527	1.41646	1.68466	1.88986	2.86092	1.97024	1.82755	0.559008	0.158019	-0.0505184	0.886794	0.382662	0.221176	0.570745	0.146111	0.155023	0.628726
Os01g0187300	Os01g0187300	Os01g0187300	Hypothetical conserved gene	0.0921644	0	0	0	0	0.112041	0.191345	0.125345	0	0.379857	0.520503	0.13526	0.144494	0.209928	0.318026	0	0.205097	0.252358	0	0	0	0	0	0	0	0.0550146	0	0	0	0.0947908	0.0382938	0	0	0.0426729	0	0.079052	3.58182	0.00883221	2.56129	0.052806	0.461342	0.720791	N/A	N/A	N/A	N/A
Os01g0187350	Os01g0187350	Os01g0187350	Hypothetical gene	0.310446	0.235343	0.336034	0.33692	0.100836	0.301918	0.103124	0.253327	0.60208	0.307082	0.233768	0	0.194685	0.0565696	0.267809	0.394572	0.884286	1.19006	0	0.32707	0.314976	0.536708	0.566261	0.428014	0.628392	0.592995	0.477406	0.641877	0.646795	0.383152	1.1867	0.478946	0.755268	0.862436	0.499251	0.479301	-0.657819	0.517615	-0.492604	0.632726	1.36796	0.0628532	-0.234519	0.804499	1.14911	0.117801
Os01g0187400	Os01g0187400	Os01g0187400	Similar to glycine-rich protein	17.963	17.974	18.8594	20.8278	22.3954	19.2183	16.8067	20.121	19.0384	15.7734	15.2788	5.42132	13.4355	10.3639	11.1253	14.5907	20.6857	21.083	7.3808	8.93308	6.61314	11.8236	9.66262	9.4892	19.1855	15.0797	17.6121	17.423	14.1906	18.4175	19.114	17.3447	18.4635	20.1625	19.3594	16.4848	-0.558569	0.101339	-0.825826	3.68278e-16	-0.0216685	0.873632	-1.05967	1.46966e-26	-0.921698	2.34473e-20
Os01g0187500	Os01g0187500	OsWD40-7	WD40 repeat domain containing protein	15.6046	11.6981	13.0747	11.2275	17.2894	14.389	12.5557	15.6575	16.6636	14.5208	12.599	13.1639	13.7545	9.35186	9.87172	15.94	19.0141	19.8762	5.05337	7.48941	5.62924	9.44216	7.82017	7.64947	15.5059	13.9099	13.3908	10.5156	11.7763	10.4855	15.0996	13.8561	15.0448	17.019	15.3357	13.206	0.0585126	0.772754	-0.368109	0.0482527	0.26503	0.109239	-0.947938	4.26351e-07	-0.697099	8.64086e-05
Os01g0187600	Os01g0187600	OsCKX1	Similar to Cytokinin dehydrogenase 1	0	0	0.0625584	0	0.168951	0	0.748732	0.754577	0.373624	0	0	0.0678553	0	0.0631882	0	0.734562	1.17295	1.8357	0	0.0608895	0	0	0	0	1.2124	0.331188	0.651765	0	0	0	0.0576321	0.0534983	0	0.578005	0.278832	0.416406	N/A	N/A	N/A	N/A	0.960032	0.0938771	N/A	N/A	N/A	N/A
Os01g0187900	Os01g0187900	Os01g0187900	Similar to Transcription factor MYBS2	11.1876	10.5096	10.9215	12.0453	10.7364	9.73417	14.3987	14.1615	16.1243	10.0205	10.1202	6.11266	10.7061	9.2223	9.98537	13.7474	16.4682	16.8859	5.61414	5.78281	4.6681	7.48331	6.10349	8.09618	13.5018	10.0027	14.9784	9.67984	7.76958	9.56381	12.0738	11.8802	12.5681	15.6521	15.9277	11.9222	-0.265434	0.223369	-0.105647	0.466963	0.0437401	0.765878	-0.824043	2.21591e-07	-0.490237	0.00217007
Os01g0188200	Os01g0188200	Os01g0188200	Conserved hypothetical protein	1.62281	1.59848	2.15719	2.41392	2.20205	2.33619	1.79097	2.09088	2.07058	1.4961	1.226	0.0208914	0.95408	0.700362	0.884167	1.17602	2.10976	2.24122	0.21216	0.712378	0.476614	1.13053	1.02681	0.71758	2.12177	1.47852	1.91545	1.93151	1.24564	1.88867	2.67932	1.69653	1.86147	2.74845	2.45523	2.03295	-0.967842	0.422005	-1.4377	7.32849e-10	-0.132699	0.595351	-1.72243	6.74014e-08	-1.18883	1.74166e-07
Os01g0188400	Os01g0188400	NADP-ME	NADP-dependent malic enzyme, chloroplast precursor (EC 1.1.1.40) (NADP-ME)	83.0164	89.1816	88.0823	175.939	156.336	162.551	275.303	220.714	260.416	95.4714	98.5724	68.941	144.559	143.185	145.384	371.541	334.97	362.455	84.2228	90.5427	86.3385	153.398	149.101	155.679	304.312	311.068	220.711	103.842	97.678	97.7222	143.043	145.248	154.666	208.21	226.188	322.536	0.0645659	0.685267	-0.17885	0.0227505	0.467049	0.000113247	0.203419	0.0134636	-0.0166338	0.844976
Os01g0188525	Os01g0188525	Os01g0188525	Hypothetical gene	0.088405	0.251318	0.717687	0.759556	0.466617	0.93141	0.88099	1.14221	1.23827	0.327927	0.249636	0.216237	0.485099	0.281911	2.4023	3.74537	4.87893	5.68851	0.78079	1.12543	1.30057	1.76718	1.39264	2.24725	3.8636	3.58839	2.45465	0.837767	1.15116	1.09109	1.54273	2.01173	1.97153	1.67822	3.05666	2.84353	-0.365831	0.664589	0.55893	0.349347	2.11757	6.54928e-13	1.78593	0.00103174	1.42029	0.000118663
Os01g0190500	Os01g0190500	Os01g0190500	IQ calmodulin-binding region domain containing protein	2.23233	2.68902	2.18425	2.08736	1.59765	2.02382	1.25684	1.23499	0.896861	2.61983	2.49295	4.07206	2.78799	2.41308	2.7091	0.961783	1.01038	0.932404	6.22388	5.61393	8.63734	3.31149	4.20358	5.08609	1.21842	1.71647	1.74554	3.12919	2.71961	2.95749	1.8236	2.01385	2.18618	2.2774	1.97753	1.75247	0.445402	0.175785	0.484888	0.0505228	-0.257875	0.493343	1.73058	6.28375e-16	1.24832	9.07498e-08
Os01g0191100	Os01g0191100	Os01g0191100	Similar to Acidic ribosomal protein P2a-4 (Fragment)	298.231	302.519	291.578	237.226	242.659	248.673	182.757	197.083	183.847	348.456	351.267	737.889	355.3	378.126	370.368	206.801	177.452	165.511	537.51	509.697	553.887	391.342	431.052	428.593	217.858	256.754	264.622	355.902	412.736	360.871	305.791	294.125	287.603	244.843	258.151	252.625	0.783084	0.0247917	0.612953	4.46338e-16	-0.0631031	0.609165	1.04484	7.51463e-39	0.876201	2.24037e-24
Os01g0191200	Os01g0191200	Os01g0191200	Similar to Acid phosphatase	574.834	524.601	519.326	540.131	460.921	562.07	463.049	507.189	415.532	569.192	556.701	672.53	534.049	617.669	627.812	382.343	296.154	310.106	1085.22	865.684	1141.57	794.444	964.015	1076.03	442.669	568.176	553.753	481.778	626.178	460.617	568.648	518.446	528.266	459.78	543.754	532.421	0.221786	0.224572	0.201157	0.0344329	-0.51366	0.000105023	1.13944	4.03474e-26	0.956299	6.52072e-16
Os01g0191800	Os01g0191800	Os01g0191800	Similar to Aurora kinase	8.37027	9.16779	11.6684	6.09537	7.67961	5.63832	2.88876	3.99169	2.45959	9.90144	10.7435	12.0714	10.0551	6.88336	10.2684	2.07243	1.74172	1.68667	9.24075	13.0273	10.257	10.6299	7.66083	7.77462	2.70044	3.04973	6.26876	10.4887	12.1733	13.5281	7.13626	8.59494	7.60329	4.93247	5.20078	2.42422	0.229274	0.329698	0.498381	0.00908441	-0.785516	0.0125526	0.352978	0.034212	0.509829	0.00485068
Os01g0191900	Os01g0191900	R2R3-MYB	Similar to Blind	18.1013	18.4672	16.5154	25.4029	23.0337	28.778	40.8347	31.4093	32.7295	20.4663	17.7561	16.8281	26.1499	26.5391	26.5639	36.7281	33.0895	31.6499	18.8353	15.7095	15.9026	25.7786	21.5055	20.3189	26.0984	31.4628	24.5893	14.0408	13.2935	13.7667	22.8799	20.9178	26.1527	25.3038	27.7159	28.3751	0.110494	0.512857	0.049897	0.683698	-0.0860486	0.572214	0.123916	0.37572	-0.104313	0.426758
Os01g0192000	Os01g0192000	DOS	CCCH-type zinc finger protein, Negative regulator for leaf senescenc	37.1736	36.6716	36.5341	123.063	108.129	114.437	157.176	143.37	157.968	45.5633	46.8056	39.1525	95.3576	95.351	81.1875	181.143	168.967	167.555	34.3017	42.3791	32.72	66.6197	59.2263	66.5743	133.108	136.863	113.526	39.1349	35.3288	35.0944	95.8998	82.9223	79.7937	98.7104	120.455	136.046	0.309	0.0197063	-0.332264	0.000469374	0.144353	0.190695	0.184953	0.0867505	-0.751829	1.92926e-15
Os01g0192101	Os01g0192101	Os01g0192101	Hypothetical protein	0.208897	0.593852	0.339172	2.07818	0.814223	1.32053	1.14496	1.70462	2.16072	0.344389	0.471902	0.327013	1.27727	1.14196	2.48685	5.04458	3.8305	6.25372	0.87636	0.733609	0.678222	1.6703	1.9398	1.51204	3.49804	3.99021	1.96315	0.467906	0.783402	0.773459	2.08309	2.22372	2.62577	2.63081	2.45237	2.86682	0.0494637	0.937954	0.234624	0.543053	1.58219	2.20399e-08	1.19349	0.0214121	0.384129	0.252839
Os01g0192300	Os01g0192300	OsMYB1R1	Similar to I-box binding factor (Fragment)	19.6271	20.7017	22.7713	34.1842	29.7354	33.668	58.9194	41.0301	53.0546	21.5525	20.302	21.6458	38.3823	38.608	34.0425	67.4328	72.7229	81.6568	20.826	23.0162	20.6875	29.3007	31.7982	27.5501	48.7511	42.8888	35.9656	18.0439	16.1833	18.6885	36.9998	34.1319	32.0581	30.1205	36.3596	51.0395	0.0709556	0.68234	0.199961	0.0751144	0.496635	0.000701558	0.230399	0.0611762	-0.0430629	0.713408
Os01g0192401	Os01g0192401	Os01g0192401	Hypothetical gene	0.365019	1.21063	0.576196	1.89821	0.741015	1.18331	1.21252	1.4893	1.08154	0.827439	1.37431	1.96423	1.35914	1.41342	2.28293	1.44979	1.21844	1.74907	5.03725	4.72695	4.07379	3.54968	5.22051	4.79665	1.76318	3.15936	2.18295	1.33647	3.2321	1.6894	1.21331	1.12628	2.31259	1.43656	1.98117	2.81779	1.02192	0.12559	0.421807	0.393098	0.200471	0.690382	2.8761	7.63664e-12	1.94451	1.39886e-07
Os01g0192500	Os01g0192500	Os01g0192500	Similar to H0525G02.3 protein	10.3045	11.3778	8.40578	12.2367	10.6231	13.9428	14.2127	14.5017	12.4541	10.5621	11.639	17.709	13.9778	17.6339	18.3196	15.0898	11.7247	13.5759	30.5671	20.7685	28.2735	17.4274	28.6021	27.5644	15.2518	15.9389	11.1001	9.72642	11.1078	9.21578	10.1266	10.5061	13.8971	9.62511	12.3205	19.0603	0.485765	0.121536	0.452164	0.0104829	-0.0599335	0.755201	1.60656	1.01e-18	1.10466	6.51242e-09
Os01g0192600	Os01g0192600	SF21	Ndr family protein	26.7705	28.0623	25.9617	13.1719	15.2056	12.7028	8.69681	11.0357	11.2087	25.7258	29.3106	14.4532	16.4728	14.3437	15.8546	8.59437	9.81574	8.79868	18.0696	20.2153	18.858	18.7344	17.3654	14.7013	9.38012	10.598	14.9906	30.0532	28.3931	33.0258	18.961	22.4693	18.8412	15.3492	13.4397	9.27991	-0.176465	0.480717	0.196742	0.173037	-0.207605	0.278379	-0.300276	0.0118857	0.396954	0.00583734
Os01g0194000	Os01g0194000	Os01g0194000	Conserved hypothetical protein	16.6398	17.6536	19.096	9.07535	11.6898	10.6718	7.63007	7.71622	9.16953	20.4871	21.1621	14.5818	14.1391	13.4246	13.3318	8.47571	8.78148	6.64687	23.5121	22.9358	21.3502	17.8881	16.5694	17.8774	7.7523	10.4633	11.8286	22.6152	22.7591	19.8575	16.1497	17.3429	15.1507	11.2919	10.5881	9.33337	0.124711	0.483065	0.390864	0.00336757	-0.0665809	0.713701	0.542267	4.95032e-07	0.827994	7.55796e-11
Os01g0194300	Os01g0194300	NH1	Ankyrin-repeat protein, Herbivore-induced defense response, Blast disease resistanc	28.0189	25.3678	24.085	44.5963	49.2212	46.146	57.3644	47.444	52.4568	23.8964	24.6757	23.6136	44.8518	47.8967	46.1877	59.0587	55.0052	58.7423	20.9791	20.398	18.4358	43.9135	39.1584	33.825	49.453	52.3277	47.6974	26.5879	25.5032	20.3291	40.4577	45.313	43.0253	44.6348	45.2823	51.8723	-0.041265	0.797499	0.00227676	0.9815	0.100915	0.43155	-0.17491	0.156926	-0.170105	0.115647
Os01g0194600	Os01g0194600	OsGRX2	Thioredoxin fold domain containing protein	5.34023	5.32329	5.06723	5.01787	6.02593	6.18277	4.66517	5.75365	5.00656	7.48908	8.02941	15.7424	8.80726	9.85736	7.65807	8.30055	7.34637	8.10238	15.007	11.021	17.0988	11.5404	14.4903	13.1475	8.10391	9.02486	8.59145	6.21379	9.60886	4.4938	7.14638	7.00828	9.70179	7.19295	8.36495	6.06763	1.08017	0.00392046	0.622986	0.00187903	0.600166	0.00697233	1.65833	1.24077e-16	1.28395	9.22325e-13
Os01g0195200	Os01g0195200	Os01g0195200	Similar to Serine/threonine-protein kinase PBS1 (EC 2.7.1.37) (AvrPphB susceptible protein 1)	19.2341	22.923	23.7222	17.6294	19.7035	16.9071	9.52233	12.8278	11.398	20.8551	22.5607	13.9691	19.9196	12.9746	18.0922	9.44156	9.28482	7.76478	10.6988	14.0614	10.8457	14.6678	9.84422	10.4543	12.2176	8.30177	14.1887	24.1541	21.6934	24.4995	17.4587	17.9184	16.5727	16.5095	14.0085	8.88333	-0.152602	0.458025	-0.0782092	0.562278	-0.371604	0.024429	-0.689627	3.01788e-08	-0.549527	5.15016e-05
Os01g0195400	Os01g0195400	Os01g0195400	Harpin-induced 1 domain containing protein	59.8694	68.2218	65.1832	36.3571	38.8575	38.7815	27.8352	27.7763	27.463	71.8715	78.924	120.21	53.6054	52.8778	55.3194	25.2844	19.8586	18.0505	64.4298	77.4958	63.8046	49.4927	44.9913	47.4563	23.8979	25.3473	33.2857	70.3327	71.8541	63.1274	47.7357	55.2857	45.7761	33.6334	38.2175	21.955	0.569602	0.0375672	0.517655	6.47364e-09	-0.423853	0.00647318	0.287018	0.00172452	0.40905	1.17462e-05
Os01g0196133	Os01g0196133	Os01g0196133	Similar to H0315A08.1 protein	1.62802	2.26265	0.979005	0.588951	0.881332	0.615726	0.270398	0.147609	0.11694	1.34198	0.715114	0.10619	0.425397	0.0988861	0.280886	0.114955	0.193221	0.495304	0.239644	0.571733	0.440473	0.351821	0.0899863	0.0935235	0.199719	0	0.463626	1.40254	0.904501	0.446511	0.270573	0.586053	0.5501	1.30657	0.610899	0	-1.12638	0.136189	-1.34858	0.139922	0.514385	0.702551	-1.74111	0.010756	-1.94816	0.0496064
Os01g0196300	Os01g0196300	DPF	Basic helix-loop-helix (bHLH) transcription factor, Diterpenoid phytoalexin factor, Biosynthesis of diterpenoid phytoalexins, Stress respons	0.138707	0.197159	0.312792	0.878127	0.450537	0.168621	0.460758	0.754577	0.523074	0.0571685	0.391678	0.0678553	0.0543658	0.252753	0.4188	0.95493	0.617342	1.0761	0.382831	0.121779	0.281462	0.149876	0.632514	0.0597615	1.14859	0.248391	0.296257	0.179244	0	0.28532	0.576321	0.160495	0.210909	0.128445	0.111533	0.773326	-0.306479	0.791274	-1.0319	0.252142	0.601367	0.323885	0.45665	0.642446	-0.691503	0.427182
Os01g0197150	Os01g0197150	Os01g0197150	Hypothetical protein	0.530153	0.456704	0.695577	0.653822	0.743589	0.742136	0.440266	0.327735	0.778925	0.595919	1.04339	0.707317	0.264462	0.790402	1.2473	0.663607	1.28702	0.835787	1.70265	1.14247	1.22247	0.833221	1.23873	1.12131	1.33031	0.747992	0.699982	0.705849	1.70702	0.743538	0.921152	1.00379	0.879396	0.847972	0.930085	0.826777	0.52981	0.296208	0.112751	0.833218	0.809988	0.13163	1.46508	0.00069909	0.684561	0.0994551
Os01g0197700	Os01g0197700	Gn1a	Cytokinin oxidase/dehydrogenase, Regulation of grain productio	0.208061	0.0657196	0.0625584	0.56451	0.732122	0.393449	0.863921	0	0.597799	5.20234	4.89598	3.32491	5.27348	4.17042	6.64098	1.8364	2.09896	3.03839	0.306265	0.182669	0.0703655	0	0.115003	0.119523	0.0638103	0.248391	0.237006	0.059748	0.144494	0.0713301	0.172896	1.17696	0.49212	0.128445	0.334598	0.0594866	5.3983	9.36976e-14	3.26245	1.55065e-17	2.10847	0.000113416	N/A	N/A	-2.66414	0.00891366
Os01g0198200	Os01g0198200	Os01g0198200	Similar to Casein kinase-like protein	30.1401	35.4928	33.0209	41.7114	42.4227	39.9734	43.5676	45.0475	47.9335	32.0392	29.729	17.847	31.4037	27.4035	27.3007	42.4975	49.5495	54.302	16.1867	19.5982	14.6528	26.1892	23.0109	20.2361	45.0919	39.9179	42.0312	29.7523	27.7672	35.4875	38.6127	36.2306	35.7084	46.7497	40.8465	42.1173	-0.266831	0.229001	-0.514356	4.74314e-09	0.0680182	0.552272	-0.771148	6.91088e-13	-0.747992	2.34861e-14
Os01g0198250	Os01g0198250	Os01g0198250	Hypothetical gene	0.627162	0.544775	0.471427	0.709005	0.551712	1.01655	0.78124	1.35051	0.900978	0.387729	0.14758	0.102269	0.450658	0.619026	0.360685	1.93743	1.67478	1.62185	0.346192	0.642392	0.79539	0.677659	0.389986	0.945736	1.77919	0.811123	1.65207	1.21567	0.598883	0.698788	1.47663	1.00788	1.16553	1.45191	1.30276	1.34484	-1.2927	0.0768659	-0.661575	0.232345	0.78563	0.0485566	0.328575	0.557071	-0.0881192	0.861582
Os01g0198500	Os01g0198500	Os01g0198500	Conserved hypothetical protein	4.40141	4.28995	5.04778	3.8669	3.42089	4.48433	3.28964	2.82197	2.57438	4.30189	5.56328	7.62834	4.58388	4.41115	6.12932	3.66282	2.91041	2.35294	6.73338	8.33574	5.16737	3.80464	4.74399	4.17193	1.9091	2.17689	3.76029	5.09185	6.15705	5.0442	2.87377	4.55924	4.07922	2.2708	3.33688	2.53479	0.422911	0.188652	0.37229	0.118814	-0.00282971	0.992711	0.754838	0.000435589	0.212363	0.365987
Os01g0198702	Os01g0198702	Os01g0198702	Conserved hypothetical protein	0.672249	0.690109	0.252659	0.911971	0.682356	1.08964	0.744359	0.685702	0.301797	0.184713	0.84368	0.986587	0.790456	1.53122	0.531595	0.830684	0.698125	0.766961	1.54617	0.983676	1.93249	1.02903	0.743151	1.11027	1.23703	0.735675	0.81363	0.434355	0.583579	0.633789	1.39658	0.475348	1.07896	1.14128	0.855864	1.48957	0.397232	0.600386	0.101495	0.838993	0.363051	0.527959	1.676	0.000572345	0.19205	0.663242
Os01g0198900	Os01g0198900	Os01g0198900	Polyketide cyclase/dehydrase domain containing protein	23.6673	24.3637	21.3484	23.1933	23.5547	21.5852	14.8367	16.0491	13.0697	24.7803	23.456	34.7017	26.356	28.4707	27.7532	11.8703	9.1545	9.08581	28.6032	29.9817	24.949	28.8496	31.7569	30.4488	12.8591	15.5047	12.7852	21.582	23.8305	18.1715	18.4072	21.9689	22.6546	13.1254	11.9272	11.0831	0.333527	0.184091	0.28657	0.0129044	-0.576118	0.00202181	0.465774	6.95559e-05	0.51218	8.73281e-06
Os01g0199300	Os01g0199300	Os01g0199300	Similar to lachrymatory factor synthase	0.543646	0.51516	0.280217	0.351194	0.441456	0.188825	0.0644958	0.105624	0.0836784	0.256074	0.365508	0.683872	0.18264	0.0707595	0.468981	0.164515	0.138262	0.141769	0.428702	0.681854	0.157594	0.0839169	0.708302	0.401533	0.214368	0.370871	0.132702	0.334535	0.889941	0.239631	0.258151	0.119817	0.157453	0.215754	0.0624483	0.4663	0.0355865	0.964041	-0.430218	0.666787	N/A	N/A	0.125627	0.874152	0.427804	0.618188
Os01g0199700	Os01g0199700	Os01g0199700	Protein of unknown function DUF1677, plant domain containing protein	0.0979572	0.556946	0.0883593	0.354369	0.954527	0.476331	0.813485	0.39967	0.422174	0.0807465	0.737624	0.766726	0.307151	0.267747	0.169007	0.207503	0.261586	0.715253	1.08144	1.03203	0.596318	0.846755	0.649732	0.844089	0.180255	0.467779	0.0836884	0.25317	0.612263	0.302246	0.488408	0.906751	0.496489	0.544261	0.78766	0.672165	1.1611	0.32485	-1.25061	0.17703	-0.530239	0.557657	2.0578	0.0151665	0.475569	0.480497
Os01g0200150	Os01g0200150	Os01g0200150	Hypothetical gene	0.563088	0.800375	0.846528	0.594132	0.381036	0.532407	0.467616	0.893444	0.707813	0.618874	0.530011	0.0918204	0.514967	0.940556	1.29534	1.09339	2.25551	1.28484	0.518039	2.30705	0.761738	1.62247	0.778096	1.13215	1.2952	1.34447	1.20267	0.889348	1.27092	1.15827	1.32577	1.59264	0.761059	0.608335	0.981004	1.12695	-0.78477	0.318376	0.880402	0.204446	1.1714	0.0522373	0.89768	0.154563	1.30603	0.0336002
Os01g0200350	Os01g0200350	Os01g0200350	Hypothetical protein	0.083828	0.052957	0	0.0505426	0	0.0452917	0.023205	0	0	0.0230332	0.0526025	0	0.0438081	0	0.072315	0	0.0497455	0.153021	0.154243	0.0981298	0	0.060385	0.0463346	0.24078	0.0771277	0.033359	0.0477449	0.144435	0.0873252	0.0574779	0.16254	0.107773	0.1133	0.129377	0.157278	0.119836	N/A	N/A	N/A	N/A	N/A	N/A	1.08176	0.414287	1.98692	0.106825
Os01g0200400	Os01g0200400	Os01g0200400	Thioredoxin domain 2 containing protein	25.4574	29.4217	24.4654	12.3725	16.4218	12.7261	8.59476	12.0532	10.2538	21.6221	26.4814	16.411	18.324	17.1248	16.83	7.68581	7.67707	5.4288	17.2701	19.0084	15.268	16.7742	10.4055	14.4022	8.37306	7.17195	10.6205	20.4455	18.8363	23.1853	14.235	16.9304	16.7617	12.0624	10.8089	8.673	-0.249976	0.223733	0.344648	0.0152934	-0.592518	0.00451391	-0.424685	0.000657729	0.0881338	0.598954
Os01g0201100	Os01g0201100	Os01g0201100	Similar to xylosyltransferase oxt	2.25508	1.53708	2.03413	2.89823	1.83119	2.50094	4.33686	3.17456	3.96429	2.05454	3.09083	2.16765	1.45761	2.5953	2.59383	4.60934	4.01466	5.16365	3.14476	2.1188	2.93022	1.88093	2.46012	2.21591	3.78567	3.40067	2.5012	2.18133	2.26674	2.48211	1.67669	1.58694	1.80469	2.63779	2.83126	5.80274	0.383591	0.213523	-0.108034	0.707519	0.219486	0.321149	0.690895	0.00905743	-0.0356663	0.889862
Os01g0201250	Os01g0201250	Os01g0201250	Similar to DNA-binding WRKY	1.58314	1.32709	1.20833	0.605756	1.18666	1.135	0.606793	0.662491	0.45924	1.50576	1.26089	2.91915	1.5274	1.38692	1.62835	0.773902	0.975606	1.05592	3.025	1.49685	1.11201	1.25006	1.11065	1.20677	1.06444	0.945004	1.45658	1.10159	1.90291	1.31513	1.21437	0.93939	1.11102	1.07132	1.41986	0.731179	0.549471	0.246373	0.639004	0.130452	0.670531	0.227476	0.642807	0.10936	0.37099	0.386455
Os01g0201600	Os01g0201600	Os01g0201600	Virulence factor, pectin lyase fold family protein	39.6558	44.7937	45.9678	46.1949	46.3284	40.4937	31.9106	32.1842	29.9152	61.3692	53.9219	82.584	63.4574	62.7613	64.4269	30.3999	24.4017	23.5771	54.3853	65.878	59.4898	49.7475	50.8964	48.96	27.1625	29.4405	47.4412	44.9119	45.5815	52.5337	44.441	46.5851	41.3267	32.8165	44.792	29.3414	0.678263	0.00607622	0.532943	5.83237e-09	-0.292046	0.0476333	0.660956	1.2562e-11	0.265445	0.00646265
Os01g0201900	Os01g0201900	OsNIP1	Conserved hypothetical protein	27.3254	22.8047	28.2138	31.9889	38.8025	30.8576	31.5043	32.9184	32.3559	23.0961	20.5631	3.52847	19.9522	13.3327	16.6922	25.122	32.9661	35.0681	12.8631	12.9086	14.2842	23.3057	15.9854	15.8966	35.2233	31.7112	32.1143	23.6005	22.5411	26.1068	34.2911	28.6216	29.6678	38.5979	33.6829	35.1566	-0.715147	0.161642	-1.01139	1.5308e-12	-0.0870316	0.541339	-0.768125	2.57967e-08	-0.797592	2.64894e-08
Os01g0202800	Os01g0202800	OsNIP1	Similar to NOD26-like membrane integral protein ZmNIP1-1	0.762891	1.31439	1.06349	0.56451	0.168951	0.56207	0.518353	0.282966	0.224174	0.743191	1.50143	0.882119	1.30478	1.13739	0.358972	0.587649	0.432139	0.569699	0.382831	0.974233	0.774021	0.524564	0.575013	0.537854	0.319052	0.331188	0.592514	0.477984	1.01146	0.784631	0.864482	0.641979	0.773331	0.899118	0.948028	0.475893	0.0395412	0.938565	1.13326	0.0910567	0.55529	0.475429	-0.35094	0.511944	0.438764	0.518131
Os01g0203400	Os01g0203400	OsCEP7	Hypothetical protein	0.970952	0.854355	0.813259	1.63081	1.07003	1.79862	3.97404	3.11263	3.73624	1.14337	1.17503	1.49282	1.46788	1.95884	1.13674	3.08516	4.56833	5.57039	1.68446	1.03512	1.40731	0.974191	1.55253	2.56975	2.36098	1.90433	1.65904	0.29874	1.51719	0.784631	2.30528	1.39096	1.33575	1.47712	2.39795	4.4615	0.595103	0.200928	0.0340132	0.934864	0.246476	0.393023	0.841165	0.0678521	0.296082	0.474791
Os01g0203800	Os01g0203800	Os01g0203800	Protein of unknown function DUF641, plant domain containing protein	4.48962	4.52213	3.79485	5.19618	4.97141	5.97947	5.5535	5.33738	4.90498	5.56416	5.73303	6.17425	5.04526	6.15005	6.82518	6.08532	6.23211	5.44453	7.66009	7.85583	8.25019	7.42932	9.63127	7.81851	5.28624	6.03454	5.68642	4.27351	5.26563	3.64885	4.85268	4.86788	4.93297	4.59357	5.80636	5.35891	0.511972	0.0141462	0.16973	0.307406	0.134934	0.442107	1.09287	4.67354e-13	0.722587	3.4722e-06
Os01g0203900	Os01g0203900	Os01g0203900	Hypothetical protein	0.0737021	0.209521	0.132962	0.366608	0.239393	0.179193	0.0612059	0.400944	0.07941	0.0607529	0.312177	0.216329	0.259985	0.1343	0.508639	0.42934	0.426432	0.571784	1.05777	0.452951	0.822551	0.597272	0.458299	0.952628	0.644207	0.527929	0.535215	0.603195	0.652604	0.341111	0.367474	0.369542	0.410909	0.102374	0.533366	0.221257	0.548494	0.556931	0.218582	0.756593	1.48421	0.0455831	2.67695	2.11211e-05	1.46481	0.00661504
Os01g0205200	Os01g0205200	Os01g0205200	Pentatricopeptide repeat domain containing protein	8.87644	9.68776	9.90716	5.27901	6.5909	4.92651	3.92952	4.65034	3.87021	9.33828	10.5332	5.373	6.98525	6.48246	7.44878	3.03629	2.95144	2.93172	5.22389	7.76281	4.62562	6.38165	4.78223	4.8214	3.36847	4.16459	5.48843	11.9317	11.1177	12.6107	6.8022	7.40664	8.64781	7.42016	4.94343	4.2956	-0.131145	0.5967	0.328735	0.0396668	-0.507328	0.0165312	-0.495134	0.00239835	0.0142964	0.933147
Os01g0205300	Os01g0205300	Os01g0205300	Similar to rho termination factor, N-terminal domain containing protein	10.9681	9.44851	7.89475	6.91359	9.08631	5.92598	3.86418	4.36956	5.7297	8.31044	7.19537	5.96173	6.42663	5.75356	6.30781	2.11216	2.56404	2.93242	5.38165	3.3071	5.28303	5.74603	5.60316	3.6277	4.89281	3.04206	5.20579	8.30364	6.23217	9.11567	5.61591	7.52053	8.75978	7.28405	6.14677	4.18117	-0.341353	0.188437	-0.232997	0.358346	-0.899589	0.0121861	-0.824264	0.00196617	-0.461049	0.0848802
Os01g0205500	Os01g0205500	Os01g0205500	Similar to 60S ribosomal protein L11-2 (L16). Splice isoform 2	222.837	210.559	209.316	166.616	150.695	177.957	142.305	143.158	137.723	236.598	241.602	310.673	198.781	229.519	230.2	146.407	126.651	127.542	423.351	356.758	422.757	251.166	301.668	293.468	149.841	170.62	180.062	219.692	273.016	224.857	183.261	167.236	183.528	157.43	174.262	170.487	0.369024	0.0743923	0.424882	7.64408e-06	-0.108099	0.354413	1.10759	3.10862e-31	0.869824	1.30799e-16
Os01g0205600	Os01g0205600	Os01g0205600	Crotonase, core domain containing protein	3.87495	3.97165	3.20995	5.36402	4.81617	6.53719	7.48666	7.42101	6.98681	3.25932	5.0616	9.1299	7.62485	5.83609	6.68553	9.29719	6.89846	7.21777	4.36523	6.3875	6.09781	4.78508	8.2613	8.24532	8.29462	8.40242	5.06711	3.6789	3.70709	1.95202	4.86291	4.0871	4.00814	4.02765	4.57831	7.59692	0.748614	0.0905022	0.281305	0.213466	0.0628981	0.782347	0.811739	0.0014294	0.458155	0.0602861
Os01g0205900	Os01g0205900	prx2	Similar to Class III peroxidase GvPx2b (Fragment)	39.4623	36.1458	42.9151	34.1842	35.6487	37.3777	25.2841	29.5228	23.3141	41.8474	46.1528	69.0767	44.6343	51.8143	56.2987	25.5627	22.7799	20.0028	93.1811	77.0862	93.5862	57.9269	64.7464	71.8931	29.4166	38.0866	36.9136	42.7796	50.1395	41.8708	36.5964	35.8439	42.3223	29.8636	34.0175	32.1228	0.487703	0.0749361	0.523425	3.35333e-06	-0.219709	0.165478	1.35733	1.02977e-32	0.957986	3.66907e-17
Os01g0206300	Os01g0206300	OsCIPK13	Similar to CBL-interacting protein kinase 18	0	0.131439	0	0	0	0	0.403163	0.565933	0.373624	0.343011	0.261119	0.474987	0.217463	0.189565	0.299143	0.367281	0.432139	0.1899	0.153132	0.0608895	0.211097	0.449627	0.115003	0.0597615	0.510483	0	0.118503	0.29874	0.144494	0.0713301	0.345793	0.160495	0.0703028	0.192668	0	0.416406	3.10566	0.0271652	4.46639	0.00999398	-0.457461	0.574474	N/A	N/A	N/A	N/A
Os01g0206700	Os01g0206700	OsCIPK05	Similar to Serine/threonine protein kinase (CBL-interacting protein kinase 20)	15.3965	15.4441	14.1382	19.507	20.781	19.6725	28.855	28.4853	24.5097	10.862	9.0086	8.9569	13.5371	12.764	13.5811	25.1955	26.3605	25.5098	8.26915	9.86411	9.85117	14.7627	15.0078	13.8647	24.1203	24.8391	17.1237	14.9967	16.4001	14.052	18.9033	18.0824	15.7478	18.4961	16.6741	21.4747	-0.582602	0.00184135	-0.575661	1.54375e-05	-0.119915	0.394794	-0.483361	0.00193005	-0.363636	0.00538671
Os01g0207001	Os01g0207001	Os01g0207001	Hypothetical protein	0.0595055	0.169163	0.134188	0.107633	0.0241601	0.0241128	0	0	0.032057	0.0981013	0	0	0.0233229	0.108431	0.102666	0	0.158904	0.0271557	0.0656939	0.0522433	0	0.160742	0.0493361	0.0769131	0.136873	0.0355199	0.0508377	0.0768958	0.247952	0.122403	0.0741726	0.114754	0.0301599	0.0275516	0	0.0765593	-1.8018	0.20372	N/A	N/A	N/A	N/A	-1.4398	0.238345	0.960216	0.408128
Os01g0207200	Os01g0207200	Os01g0207200	Similar to Peptide-N4-(N-acetyl-beta-glucosaminyl)asparagine amidase A (EC 3.5.1.52) (PNGase A) (Glycopeptide N-glycosidase) (N-glycanase) [Contains: Peptide-N4-(N-acetyl-beta-glucosaminyl)asparagine amidase A light chain (PNGase A small chain) (PNGase A subunit B); Peptide-N4- (N-acetyl-beta-glucosaminyl)asparagine amidase A heavy chain (PNGase A large chain) (PNGase A subunit A)]	1.86123	2.13957	2.44949	1.90405	2.08123	1.55787	1.06422	1.07892	1.841	2.46481	2.75708	3.2838	2.94192	2.39076	2.23732	1.29267	1.43947	0.946852	1.95373	2.75918	2.13604	2.53859	1.87202	1.70897	0.954488	1.42062	1.77259	2.28688	2.38387	3.76578	2.35802	2.82437	2.7218	1.8083	2.42889	1.02067	0.463965	0.0909518	0.464521	0.0473816	-0.143448	0.669583	0.285686	0.212957	0.226159	0.345925
Os01g0207500	Os01g0207500	Os01g0207500	Hypothetical protein	0.373966	0.322155	0.0919977	0.215227	0.165639	0.22042	0.169396	0.416127	0.586077	0.252214	0.383998	0.266099	0.479698	0.309746	0.498572	0.792174	0.363142	0.527499	1.12597	0.805891	0.931308	0.734684	0.563738	0.556602	0.875828	0.974081	0.232358	0.439324	0.566644	0.594418	0.423765	0.419594	0.551395	0.472226	0.410047	0.437402	0.256218	0.712544	1.113	0.072057	0.52469	0.361307	2.07193	2.61646e-05	1.71197	0.0013936
Os01g0208400	Os01g0208400	Os01g0208400	Similar to peptide-N4-asparagine amidase A	2.66486	3.00469	3.62084	3.53886	3.83482	3.60862	3.10944	3.34899	2.83489	4.67136	5.77865	8.54792	4.83898	4.64077	5.35431	3.85859	3.33293	2.74012	4.4316	3.49463	3.14865	4.41025	2.26537	2.81949	2.9174	2.57734	2.50723	2.61543	2.56519	1.97754	4.42893	4.18931	4.88974	2.78007	2.54963	2.19892	1.11172	0.000656722	0.445621	0.0104744	0.0657845	0.774665	0.446742	0.0307251	-0.13553	0.531719
Os01g0208600	Os01g0208600	ES1	SCAR-like protein 2, Component of the suppressor of cAMP receptor/Wiskott-Aldrich syndrome protein family verprolin-homologous (SCAR/WAVE) complex, Actin organization, Panicle development, Regulation of water los	159.583	180.138	172.411	189.989	196.885	170.139	112.31	137.427	133.384	134.232	129.907	53.8771	107.644	78.0375	91.9566	77.129	117.542	104.635	56.5824	65.2127	59.0367	90.5998	73.2566	69.8612	133.108	107.47	137.226	154.807	108.515	174.759	148.287	126.363	140.676	162.933	153.748	116.356	-0.655497	0.0313306	-0.993164	9.85196e-23	-0.387877	0.00540202	-1.30326	2.86606e-52	-1.16345	2.05486e-32
Os01g0208800	Os01g0208800	Os01g0208800	Similar to Phosphoenolpyruvate carboxylase (Fragment)	1.49099	0.856282	0.570565	0.939828	0.880528	0.439403	0.262647	0.553029	0.924933	0.931083	1.02066	0.663081	0.956271	0.864464	1.09134	1.57919	0.603266	1.31961	1.34677	1.74537	2.84213	2.09923	1.34856	1.7909	1.28868	1.13273	0.386003	1.6348	1.60026	1.02232	2.06499	1.84717	1.8778	1.88275	1.3442	0.852577	-0.0996531	0.837252	0.383771	0.383901	1.00741	0.0566079	1.23829	0.00143588	1.30484	0.000425318
Os01g0209700	Os01g0209700	OsGA2ox7	Similar to GA 2-oxidase 5	0.277415	0.722916	0.250234	0.878127	0.450537	0.449656	1.90063	1.32051	2.01757	0.914696	0.456958	0.678553	1.03295	0.884635	0.777772	2.20368	2.1607	2.21549	0.995361	0.426227	0.844386	0.599502	0.517511	0.418331	1.91431	0.413985	1.12578	0.537732	1.01146	0.427981	0.633953	0.695478	0.703028	0.513782	0.948028	1.54665	0.775234	0.276934	0.62389	0.277222	0.279551	0.45414	1.05098	0.117364	-0.118262	0.851473
Os01g0209901	Os01g0209901	Os01g0209901	Hypothetical protein	0.223361	0.0705525	0.335794	0.471351	0.241834	0.120681	0.432811	0.60755	0.481319	0.24549	0.14016	0.182113	0.175091	0.339175	0.802853	0.709721	0.762151	1.35909	0.698672	0.555621	0.52878	0.201121	0.709892	0.545328	0.342514	0.577756	0.44526	0.352779	0.426579	0.459453	0.309351	0.22973	0.566045	0.723928	0.179602	0.287375	-0.0875453	0.915928	0.680018	0.327801	0.882053	0.0614935	1.6926	0.0049276	0.943545	0.130527
Os01g0210300	Os01g0210300	Os01g0210300	Conserved hypothetical protein	3.44358	5.22102	4.03803	1.43261	2.06925	1.33959	1.88741	2.06066	2.30037	5.39326	4.21369	4.1104	3.77915	3.82769	3.92124	1.6048	1.59393	1.19434	2.50912	4.17217	2.58543	2.82784	3.5403	3.02665	1.45744	0.904435	1.11795	3.32263	4.44818	3.47088	3.37666	2.17818	2.16424	2.55105	2.10439	1.83127	0.167149	0.55805	1.26249	5.21533e-05	-0.537481	0.168065	-0.254058	0.364961	1.0566	0.000903287
Os01g0210400	Os01g0210400	Os01g0210400	Protein of unknown function DUF616 domain containing protein	1.34084	1.13914	1.41799	0.794495	0.71335	0.337242	0.499155	0.817458	0.697432	1.37204	1.30559	0.949974	0.869853	0.84251	0.837601	0.195883	0.288093	0.295399	2.14385	1.42076	1.68877	1.24896	0.728349	1.03587	0.850805	0.55198	0.671516	1.07546	1.39678	0.665748	0.806849	0.927304	1.03111	0.899118	0.855084	0.475893	-0.0481742	0.892384	0.486425	0.311685	-1.37521	0.029985	0.62444	0.0584004	0.796818	0.0766661
Os01g0210500	Os01g0210500	Os01g0210500	Similar to SOUL-like protein	42.6904	42.4554	39.8876	38.5432	32.1812	34.539	38.0537	25.6612	30.8475	49.0616	50.6055	66.2872	41.7452	48.0549	46.4426	35.6478	30.0241	33.7777	55.414	58.651	58.9829	49.1976	53.6356	54.5512	31.7041	31.8316	36.8454	43.4303	47.2793	48.3276	41.529	46.1367	46.0809	36.0916	37.49	34.0548	0.481904	0.0288707	0.386502	0.000677698	0.0331641	0.841657	0.668729	4.59504e-12	0.678047	1.88994e-09
Os01g0210550	Os01g0210550	Os01g0210550	Hypothetical gene	1.05768	1.00226	1.09034	1.22987	0.490781	0.979643	0.501915	1.02747	1.62799	1.12095	1.84888	1.77399	1.18444	1.10132	2.60691	1.44032	2.55545	3.58561	4.00346	1.32657	4.29245	3.91832	4.25935	3.77578	1.25118	1.80385	2.83994	2.73357	3.30542	0.777016	2.13452	2.33108	3.67597	2.51854	2.6729	1.1664	0.647259	0.288315	0.873336	0.198254	1.26645	0.04386	1.81206	0.00124222	2.25291	5.42982e-06
Os01g0210700	Os01g0210700	KAT2	Similar to Potassium channel (Fragment)	0.485476	0.722916	0.625584	0.501787	1.12634	0.730691	0.748732	1.79212	0.747248	0.857528	0.522238	0.135711	0.761121	0.379129	0.4188	0.367281	1.35815	1.266	0.0765662	0.0608895	0.0703655	0.224813	0.517511	0.0597615	1.08478	0.496782	0.82952	0.477984	0.505729	2.1399	0.691585	0.427986	0.562423	0.770673	0.390364	0.951786	-0.229941	0.750948	-0.583119	0.351719	-0.127269	0.822843	-2.95606	0.00666154	-1.44339	0.0487396
Os01g0210750	Os01g0210750	Os01g0210750	Hypothetical protein	1.51501	1.32168	1.47503	1.10919	1.23023	1.46169	0.978552	1.89691	1.08823	1.07042	1.13176	0.870543	1.16875	0.942127	1.32768	1.09522	1.99074	1.5364	0.530972	0.591161	0.561168	0.909439	0.618079	0.82887	1.37179	1.2632	1.12997	1.18087	1.1774	1.31085	0.879269	1.0388	1.07258	1.35839	1.52758	1.25821	-0.432674	0.110819	-0.134421	0.622292	0.216429	0.484083	-1.15665	0.000130233	-0.607523	0.0345565
Os01g0210800	Os01g0210800	Os01g0210800	Conserved hypothetical protein	5.12427	5.52297	4.51634	3.29006	4.35163	3.17016	2.72869	3.03235	2.36018	3.93376	4.34462	2.25802	3.58759	2.81549	2.19338	1.9058	2.50697	4.07004	2.20241	2.40399	1.82561	2.2401	1.91347	2.52798	2.80722	2.28824	2.64008	4.07756	4.36009	4.90822	3.73812	3.65104	3.56867	3.22382	3.0195	2.04663	-0.479333	0.076035	-0.316424	0.180125	0.0330821	0.907575	-1.03836	1.02952e-06	-0.599495	0.00873043
Os01g0210900	Os01g0210900	Os01g0210900	Cytochrome P450 family protein	0.153353	0.181646	0.345818	0.208038	0.591501	0.248566	0.0955137	0.260702	0.165229	0.0632046	0.252603	0.0375098	0.240424	0.349299	0.396873	0.0406059	0.136505	0.0349916	0.253951	0.168296	0.427872	0.3314	0.286076	0.429464	0.176369	0.0915389	0.262029	0.462395	0.439313	0.512599	0.669029	0.207014	0.233177	0.106505	0.184963	0.164418	-0.920635	0.34103	-0.0817761	0.8999	-1.27445	0.259573	0.514256	0.479334	0.0929716	0.878947
Os01g0211000	Os01g0211000	Os01g0211000	Cytochrome P450 family protein	0.132607	0.251318	0.398715	0.11993	0.39483	0.214941	0.0734159	0	0.0476258	0.218618	0.416059	0.389227	0.31185	0.362456	0.381317	0	0	0.0806881	0.243997	0.465694	0.313932	0.286569	0.329835	0.114267	0	0.0527705	0	0.114241	0.230233	0.0454621	0	0.0681941	0.134422	0.122797	0	0	0.435722	0.551277	0.535798	0.459805	N/A	N/A	0.582602	0.413269	0.0837841	0.914315
Os01g0211600	Os01g0211600	Os01g0211600	Cytochrome P450 family protein	7.90513	8.05708	7.33787	8.18853	7.42684	8.67875	7.67167	6.93821	7.72503	9.28183	10.9881	11.1968	9.18706	11.0548	10.9032	8.08066	6.62753	5.32742	14.5623	15.0105	14.7819	12.0179	11.8889	12.3563	7.99215	8.17544	8.24572	9.74023	9.62336	8.41402	9.16614	7.83507	9.69052	6.76701	6.79987	5.79492	0.497361	0.0148507	0.370912	0.0156351	-0.191232	0.345154	1.12836	3.57561e-17	0.673055	1.60127e-06
Os01g0211800	Os01g0211800	OsbZIP02	Similar to VirE2-interacting protein VIP1	18.1707	17.2185	15.3894	12.231	13.4598	12.759	10.5398	11.2243	10.0131	16.8647	18.6047	19.1352	20.1697	20.7889	18.1879	7.56598	7.0377	4.93739	16.4617	20.4589	15.4101	14.8377	15.2953	13.6854	8.99726	11.426	10.0727	19.4779	17.9895	20.7571	14.2928	17.7614	12.5139	12.395	11.1533	6.72199	0.168515	0.377818	0.634054	5.22118e-06	-0.732333	0.000672058	0.242533	0.084733	0.282982	0.047154
Os01g0212000	Os01g0212000	Os01g0212000	Hypothetical protein	1.99102	2.72522	2.29481	3.90145	3.95208	3.40649	3.49059	4.51302	2.97946	3.2824	4.99749	8.54955	5.37588	5.44205	5.34355	4.56904	3.64301	3.93731	2.80865	3.39894	2.69342	5.49783	3.66834	3.43128	3.35844	2.24489	3.87449	3.5258	4.60906	3.64045	5.79079	4.60751	3.58802	4.50686	3.20189	2.08725	1.34708	0.00448098	0.535151	0.0648238	0.123889	0.718688	0.54241	0.147631	0.24062	0.432427
Os01g0212100	Os01g0212100	Os01g0212100	DEAD-like helicase, N-terminal domain containing protein	15.947	15.7764	17.0038	17.9897	19.4339	17.8662	15.5743	18.7591	17.886	13.584	12.2086	4.47476	10.5848	7.05521	7.91174	11.5336	20.3986	21.0042	5.69037	6.20368	4.51754	9.07307	7.50366	6.86027	21.2404	14.3869	17.7589	13.363	12.3269	15.7792	17.7562	16.0532	16.803	21.9827	20.314	18.7219	-0.65769	0.0569953	-1.10093	4.28375e-18	-0.0139757	0.936259	-1.37249	2.16496e-30	-1.15084	1.99179e-24
Os01g0212700	Os01g0212700	Os01g0212700	Similar to RING-H2 finger protein ATL2K	0.465015	0.440649	0.179766	0.420559	0.647323	0.269191	0.386172	0.542081	0.501029	0.438073	0.687813	0.389973	0.312447	0.484201	0.458457	0.562882	0.768721	0.181896	1.46679	0.816526	0.4044	0.430677	0.605856	0.572428	0.366726	0.0793074	0.681051	0.457839	0.692022	0.614915	0.662438	0.614923	0.538719	0	0.480744	0.569795	0.538978	0.456723	-0.0808216	0.911592	0.0676499	0.92718	1.50375	0.0226766	0.376544	0.563902
Os01g0212900	Os01g0212900	Os01g0212900	Hypothetical conserved gene	0	0.139089	0.0661994	0	0	0.118957	0	0	0	0.0604958	0.138158	0	0.0575299	0.0668659	0.253243	0	0.0653272	0	0.405112	0.1933	0.521226	0.317197	0.121696	0.379438	0	0	0.1881	0.0632254	0.229356	0.226445	0.365918	0	0	0	0	0.125898	N/A	N/A	N/A	N/A	N/A	N/A	2.63129	0.0320314	2.82801	0.0562901
Os01g0213100	Os01g0213100	Os01g0213100	Similar to Zinc finger, C3HC4 type family protein	0.0588242	0.0557419	0.159182	0.106401	0.0955337	0.14302	0	0.0800018	0	0.145467	0.387581	0.115107	0.0922236	0.0535948	0.152236	0	0	0	0.259767	0.0516451	0.119365	0.127121	0.341399	0.152065	0	0	0	0.152031	0.735339	0	0.0977644	0.272256	0.298146	0.0544722	0.0945994	0.0504551	1.26909	0.278884	N/A	N/A	N/A	N/A	N/A	N/A	0.96437	0.365723
Os01g0213400	Os01g0213400	OsRFPH2-8	Zinc finger, RING/FYVE/PHD-type domain containing protein	3.53704	3.6803	3.50327	5.70782	5.29381	6.96967	12.0373	9.90382	12.4043	4.1733	4.1779	6.64982	5.65404	7.01389	5.32475	10.8715	9.3836	8.48218	6.1253	5.29739	6.1218	5.77021	6.49764	9.56184	8.0401	10.9292	6.75466	4.18236	4.69606	3.28118	3.97661	4.86834	4.49938	8.02784	7.47269	10.4696	0.559256	0.0911188	0.0134622	0.951333	-0.295365	0.130211	0.908647	9.06773e-05	0.383561	0.0886361
Os01g0213800	Os01g0213800	OsPCF5	Plant-specific transcription factor, miR319 target gen	55.5523	49.0926	58.7424	39.7039	43.0263	44.516	32.6562	38.3891	31.3097	69.0596	66.7159	49.7379	62.4663	60.8503	73.5294	32.4676	30.8671	30.2573	96.7797	95.2921	95.8379	66.1701	67.2765	77.0326	36.1167	41.1501	51.4895	59.6285	75.4259	58.7047	46.5091	53.5518	45.2047	42.8366	48.684	34.8592	0.234719	0.153795	0.641098	4.91656e-10	-0.156282	0.253545	1.01726	8.81495e-28	0.822409	1.06586e-14
Os01g0214001	Os01g0214001	Os01g0214001	Hypothetical protein	0.767317	0.783043	0.87848	0.800723	0.647048	0.813208	0.392134	0.762604	1.01753	1.24068	1.44449	0.490868	1.06418	0.887324	2.74957	0.968996	1.28722	1.72391	3.16039	2.79833	4.16205	2.80618	2.56921	2.69563	1.08613	1.69117	1.91622	2.03397	1.99832	1.69978	1.54503	1.68463	1.82488	1.44843	1.49501	0.556896	0.425377	0.319829	1.06484	0.00653247	0.869871	0.0245848	2.25999	1.03956e-17	1.93015	5.50677e-14
Os01g0214500	Os01g0214500	Os01g0214500	Conserved hypothetical protein	20.2924	18.0121	18.8834	40.654	33.2688	37.055	105.697	70.7416	97.0039	25.5141	22.2435	30.7862	40.271	49.1464	39.1102	176.839	151.706	177.943	40.9771	31.3468	40.9163	45.6565	69.321	60.0935	123.485	114.536	44.2191	17.8138	21.2727	17.04	47.1729	40.7181	40.6194	37.2254	48.3308	148.386	0.528374	0.026231	0.226692	0.106941	0.852667	3.11119e-08	1.18712	9.43187e-14	0.760724	8.9127e-07
Os01g0214600	Os01g0214600	OsGELP2	Lipase, GDSL domain containing protein	124.49	128.35	151.266	48.5479	64.2578	58.6239	36.0543	29.7115	32.58	136.576	138.197	96.2188	67.631	68.8752	74.6661	35.3324	31.7314	28.4216	149.228	156.364	150.16	74.5631	77.8567	85.2797	30.1823	33.2844	50.7784	133.716	135.824	135.099	63.914	76.3956	60.4604	48.0386	50.2455	27.7802	-0.0740599	0.672586	0.313025	0.00370427	-0.0775068	0.603786	0.372848	2.00841e-05	0.568298	5.39273e-07
Os01g0214901	Os01g0214901	Os01g0214901	Hypothetical protein	2.46977	1.51807	0.662312	3.25992	1.57189	2.16389	2.10645	3.17736	4.02752	1.92579	2.19903	2.02456	2.24998	1.64204	5.58554	6.85779	6.53586	10.6007	6.48491	5.15715	6.29836	4.76024	5.53429	6.49957	5.34312	5.97668	4.16299	4.88795	5.00653	3.70724	3.71641	5.81839	7.10471	4.57409	5.47465	4.00776	0.469283	0.34107	0.449705	0.263438	1.35152	1.47738e-06	2.16071	1.28207e-11	1.37201	6.72228e-07
Os01g0215500	Os01g0215500	OsGELP5	Similar to esterase	37.7284	37.4602	38.2858	11.9174	11.9392	12.1969	5.64429	6.31958	5.97799	37.2167	37.9928	34.1312	15.5486	18.7669	16.752	4.187	4.07446	3.10169	50.3806	45.5454	44.2599	23.3806	20.643	21.6337	6.1896	6.70655	8.94696	35.9683	39.3024	35.3797	16.0217	16.745	14.7636	9.95453	9.36874	5.41328	0.00460406	0.972418	0.515151	0.000504769	-0.687855	0.00651964	0.503389	7.60604e-07	0.956511	4.38837e-13
Os01g0215725	Os01g0215725	Os01g0215725	Hypothetical protein	0.703125	0.484569	0.345945	0.982762	0.778578	0.98427	0.106165	0.782395	0.344354	0.579589	0.601656	0.813013	0.901921	0.29119	2.09538	1.62484	0.853468	1.05014	2.04647	2.80597	2.52927	2.21015	1.90788	4.29622	0.41168	1.52621	1.1468	1.37668	0.799046	1.38058	1.64663	2.16952	1.81427	2.0717	1.02795	1.0417	0.449719	0.46036	0.267927	0.635553	1.58998	0.0144858	2.47871	1.42782e-08	1.72073	1.17819e-05
Os01g0216000	Os01g0216000	OsGELP7	Lipase, GDSL domain containing protein	1.87255	2.16875	2.43978	1.81898	2.53427	1.68621	1.49746	1.13187	1.41977	1.65789	1.43615	1.9678	2.44646	1.70608	1.91452	0.734562	1.11122	0.569699	1.14849	2.07024	1.12585	1.87344	1.55253	1.07571	0.829535	1.15916	1.00727	1.3742	0.72247	1.35527	0.749217	0.962969	1.47636	0.70645	1.44992	0.416406	-0.295295	0.424316	0.0202742	0.954337	-0.786807	0.120339	-0.37307	0.322476	-0.34268	0.352333
Os01g0216300	Os01g0216300	OsGELP8	Lipase, GDSL domain containing protein	1.52578	2.23447	2.69001	1.56808	4.05483	2.81035	1.67025	2.5467	2.24174	0.914696	1.69727	0.203566	0.815487	1.39014	1.19657	1.61604	1.66682	1.8357	0.765662	0.974233	1.26658	1.12407	0.402509	0.896423	2.29717	1.57314	2.0738	1.13521	1.44494	1.78325	1.7866	1.87244	1.12485	2.18357	1.89606	2.37946	-1.16912	0.0559303	-1.30433	0.00157611	-0.347985	0.355636	-0.901243	0.0299213	-1.73442	7.55355e-05
Os01g0216500	Os01g0216500	OsGELP10	Lipase, GDSL domain containing protein	0.208061	0.788636	0.437909	0.878127	0.225268	0.505863	0.287974	0.282966	0	0.571685	0.456958	0.746408	0.163097	0.442318	0.299143	0.146912	0.0617342	0.0632998	0.689096	0.608895	0.211097	0.299751	0.287506	0.119523	0	0.165594	0.177754	0.29874	0.72247	0.427981	0.518689	0.106997	0.281211	0.192668	0.223065	0.17846	0.368257	0.605143	-0.817445	0.30872	-1.12604	0.432065	0.25789	0.723132	-1.10154	0.175642
Os01g0217000	Os01g0217000	OsTBL19	Protein of unknown function DUF231, plant domain containing protein	31.2092	32.4655	31.4669	15.6181	18.2467	18.3797	16.8177	15.9404	15.2439	28.2984	30.6815	31.417	20.2784	20.3466	20.581	13.8832	15.4336	13.926	35.0673	33.3066	37.2234	21.5071	22.023	22.5301	13.783	16.0626	15.3461	30.8897	29.2601	28.4607	19.8831	19.7409	22.286	17.4686	17.0645	14.0388	-0.0106002	0.948954	0.239752	0.0667364	-0.18503	0.250889	0.350332	0.00151362	0.433617	0.000787733
Os01g0217050	Os01g0217050	Os01g0217050	Hypothetical protein	0.880467	0.513435	0.488738	0.428773	0.549972	0.274448	0.506204	0.829003	0.729735	0.83743	0.828746	0.662649	0.796374	0.987316	0.81797	0.78908	1.20575	0.803611	1.86929	1.84334	1.44304	0.658633	1.12307	0.817052	0.436204	0.565995	1.04153	0.99191	0.776091	1.60214	0.956783	0.835911	1.3731	1.19163	1.1981	0.348554	0.370316	0.509708	1.0682	0.0811974	0.434691	0.444326	1.65836	0.000364189	1.16446	0.0491357
Os01g0217100	Os01g0217100	Os01g0217100	Conserved hypothetical protein	0.816727	0.386966	0.798096	1.66195	0.718471	1.54445	2.14779	1.7587	1.46663	1.29036	0.832813	0.799081	1.92068	1.67427	1.64397	2.88346	2.72624	1.36663	1.65305	1.61336	1.72634	1.98559	1.7493	2.63912	2.25434	2.68135	0.930346	1.28995	1.418	1.26	1.80984	1.47002	1.03488	1.26051	1.31344	2.68536	0.606381	0.273306	0.433659	0.296542	0.332543	0.400245	1.51893	0.00105656	0.800316	0.0390468
Os01g0218032	Os01g0218032	ROS1A	Putative DNA demethylase, Endosperm developmen	177.892	200.774	182.108	172.113	205.783	165.923	99.4085	131.485	117.766	136.919	119.723	31.2813	74.0462	46.7593	65.4525	58.6915	115.69	115.332	37.9003	51.5734	42.923	81.6072	59.8013	55.3989	146.381	80.9754	145.047	183.068	113.067	208.569	131.286	123.956	130.552	163.511	149.733	115.939	-0.94171	0.0260356	-1.53566	8.22913e-35	-0.302513	0.103143	-1.88422	1.05882e-79	-1.37895	7.42398e-31
Os01g0218200	Os01g0218200	Os01g0218200	Thioredoxin domain 2 containing protein	3.75873	3.48757	3.88488	1.7233	1.75925	1.4808	1.0188	1.49098	1.26557	4.21717	3.51336	2.55383	2.02567	1.18909	2.45439	0.829388	0.859678	1.14354	2.10363	2.77291	1.64195	1.66403	1.55818	1.48448	1.22481	0.810207	1.38261	3.59792	3.61643	4.02692	1.84371	1.85241	2.2226	1.35358	2.05687	0.962711	-0.0625807	0.780614	0.203882	0.438994	-0.429505	0.17593	-0.572379	0.00387994	0.0168931	0.9419
Os01g0218700	Os01g0218700	OsABCD1	ABC transporter integral membrane type 1 domain containing protein	79.8955	69.5314	71.4417	61.9706	70.4527	61.3781	49.5891	62.064	55.5205	57.6259	55.4878	29.4492	47.7875	35.0695	35.7775	40.9885	52.4741	52.982	29.2483	29.9577	26.1056	35.9701	26.9681	30.8369	52.3245	38.9146	43.9645	60.226	43.854	69.6182	53.0215	54.5148	58.5623	62.553	49.2417	46.6375	-0.591354	0.0158099	-0.695692	2.87089e-09	-0.219359	0.0978576	-1.17419	6.26675e-31	-0.958686	7.70028e-18
Os01g0218800	Os01g0218800	OsSET1	Similar to Trithorax 5 (Fragment)	36.7575	38.446	36.4716	34.3724	39.5346	31.2511	26.5512	32.3525	28.3207	35.1015	30.812	14.5889	27.2373	19.2092	20.4016	15.94	27.41	26.4593	11.8678	16.3793	12.7362	18.5096	14.5478	14.283	27.1832	23.5143	31.9958	34.6538	24.9975	36.5923	31.2942	32.634	30.3708	36.7354	37.698	27.0069	-0.436595	0.130812	-0.640559	3.20289e-06	-0.351757	0.0465849	-1.24488	1.45914e-22	-1.06419	7.93547e-16
Os01g0220200	Os01g0220200	Os01g0220200	Similar to Uncharacterized plant-specific domain TIGR01589 family protein	19.0723	22.0982	24.0068	13.5639	20.6261	14.5436	10.871	14.1483	14.8516	18.7942	19.6655	2.62939	10.8732	9.47823	10.5448	11.753	11.8067	15.6667	7.84804	9.20954	8.17999	13.3015	10.2065	11.2053	15.7931	12.2125	15.6276	26.1398	20.5001	27.4621	18.8745	19.2594	21.7939	20.2302	12.4777	11.8973	-0.651447	0.231072	-0.645447	0.000497569	-0.0458991	0.816637	-1.1694	1.2667e-12	-0.401669	0.0262456
Os01g0220300	Os01g0220300	RPS6	Translation elongation factor EF1B/ribosomal protein S6 domain containing protein	37.3123	34.6343	33.8441	39.453	29.6791	33.4432	31.5619	30.9377	29.4416	41.4472	36.3608	54.4878	35.8814	41.1987	42.598	34.1571	26.7926	29.8775	61.1764	56.9317	64.5252	41.1408	50.8886	50.9766	32.6709	34.0295	34.8991	33.8174	45.2989	34.6664	35.4437	35.4694	37.2605	28.9002	33.4598	38.5473	0.398259	0.0973544	0.236834	0.0582454	-0.0486755	0.739596	0.989148	8.50471e-21	0.579202	1.35859e-05
Os01g0220500	Os01g0220500	Os01g0220500	Similar to predicted protein	0	0	0	0	0.0664901	0.19908	0	0	0	0.0674953	0.154143	0.160225	0.0641863	0.373012	0	0.0867251	0.145771	0.149468	0	0.143777	0.166152	0.353897	0.543105	0.282227	0.226011	0.488766	0.209863	0	0	0	0.476298	0.0631621	0	0.303295	0.526719	0.210696	N/A	N/A	0.716362	0.673586	N/A	N/A	N/A	N/A	2.21886	0.0544893
Os01g0220700	Os01g0220700	OsSWEET3b	Similar to predicted protein	0.208061	0.328598	0.563026	0.125447	0.337903	0.112414	0.0575948	0	0.0747248	0.571685	0.587517	0.203566	0	0.126376	0.299143	0	0.308671	0.1266	0.0765662	0.121779	0.351828	0.149876	0	0.0597615	0	0	0.0592514	0.537732	0.577976	0.28532	0.288161	0.213993	0.140606	0.0642227	0.0557663	0.0594866	0.346968	0.657764	-0.437827	0.730321	N/A	N/A	-0.796894	0.410806	-1.45457	0.300198
Os01g0221000	Os01g0221000	Os01g0221000	Hypothetical protein	1.00721	0.409043	0.259578	0.390394	0.701043	0.349836	0.358474	1.95689	1.55031	0	0.54174	0.563114	1.12792	1.17986	2.35839	2.74318	1.92119	3.02053	2.06506	1.13694	1.31388	2.02114	0.835081	1.8598	2.25057	4.638	2.45856	0.991668	0.29978	0.443963	1.79353	1.55389	1.75028	2.39836	0.578489	2.71516	-0.532519	0.658518	1.70086	0.0240879	1.0318	0.0838118	1.64034	0.0255259	1.78618	0.0130889
Os01g0221100	Os01g0221100	OsJAR2	GH3 auxin-responsive promoter family protein	20.2513	18.0729	22.3959	46.6662	38.183	37.8273	56.6732	56.7819	53.4283	22.7531	23.0437	7.87121	33.9786	31.2782	33.3844	48.5545	53.5853	51.1463	17.3805	17.9015	15.0582	27.727	28.7506	26.2951	48.6235	50.3405	40.2909	17.8049	17.845	18.7598	32.9656	33.4364	35.5029	38.7263	38.2557	45.2098	-0.147793	0.678476	-0.300677	0.00767541	-0.15467	0.183866	-0.0730108	0.587975	-0.471876	7.37929e-05
Os01g0221400	Os01g0221400	Os01g0221400	Conserved hypothetical protein	76.2891	56.4094	67.511	76.3134	64.7647	91.3364	72.4734	80.9598	54.7982	71.4607	75.0717	84.5364	79.51	103.997	102.706	71.0076	57.8758	55.3874	225.87	164.909	253.023	122.086	177.775	166.834	84.017	109.706	66.1641	83.3983	115.595	80.8408	65.3164	61.0772	82.8988	60.744	55.534	85.2641	0.274153	0.207034	0.313209	0.0454445	-0.205171	0.276566	1.89331	4.01192e-14	1.1064	5.99847e-12
Os01g0221600	Os01g0221600	OsALMT4	Aluminum-activated malate transporter, Malate-permeable anion channel, Facilitation of malate efflux from cell	1.10966	0.591477	0.437909	0.313617	0.675805	0.112414	2.07341	2.26373	1.94285	0.514517	0.652797	0.339276	0.326195	0.315941	0.179486	1.46912	4.81527	2.72189	0.153132	0.121779	0.0703655	0.0749378	0.0575013	0.298808	1.34002	0.496782	0.82952	0.477984	0.216741	0	0.172896	0.588481	0.562423	0.578005	0.446131	1.90357	-0.447355	0.494432	-0.407458	0.6512	0.490776	0.210173	-2.43747	0.00858086	-1.22638	0.234258
Os01g0222300	Os01g0222300	Os01g0222300	Conserved hypothetical protein	0.811433	0.723685	0.64582	0.604354	0.387592	0.386834	0.396385	0.194746	0.154284	0.708213	0.718841	0.793902	0.561244	0.478369	0.535287	0.151664	0.339899	0.130695	0.843124	0.796216	0.629561	0.618894	1.14765	0.452427	0.307414	0.113967	0.367008	0.534566	0.497227	0.883649	0.793284	0.47865	0.629	0.309401	0.537322	0.532227	0.088029	0.846146	0.211224	0.711273	-0.329306	0.714444	0.254933	0.579662	0.798907	0.133138
Os01g0222500	Os01g0222500	Os01g0222500	Similar to Vacuolar ATP synthase subunit E (EC 3.6.3.14) (V-ATPase E subunit) (Vacuolar proton pump E subunit)	40.6206	35.8882	32.5455	14.4788	19.3545	17.719	13.543	16.1672	13.1943	37.5215	34.2423	20.4559	20.6037	23.0221	22.1588	9.17411	8.18869	9.32323	32.8423	32.7262	30.0008	20.332	17.8794	16.8321	12.0366	13.0507	16.178	26.04	28.3139	25.5584	16.6791	16.0817	15.744	14.8249	13.065	13.9366	-0.198624	0.394382	0.363344	0.00708939	-0.711988	3.97947e-05	0.00849073	0.938641	0.18372	0.176151
Os01g0222600	Os01g0222600	Os01g0222600	Conserved hypothetical protein	266.021	209.833	203.762	490.25	378.833	524.833	621.818	607.704	524.408	210.911	209.012	390.289	389.977	513.292	443.693	564.432	443.274	437.447	436.701	332.174	468.936	461.938	604.071	590.999	604.945	665.332	445.338	217.227	278.925	205.584	298.658	313.061	334.064	453.344	437.865	678.891	0.34321	0.289578	-0.0339538	0.78139	-0.307071	0.0241408	1.07162	6.91453e-07	0.346659	0.00801898
Os01g0222900	Os01g0222900	Os01g0222900	Curculin-like (mannose-binding) lectin domain containing protein	0.441743	0.669754	0.796923	0.559316	0.789157	0.787614	0.80706	0.841089	0.0951909	0.436957	0.498953	0	0.0692558	0.321978	0.457289	0.748598	0.235927	0.322547	0.0975366	0.155133	0.0896376	0.381849	0.21975	0.152259	0.162574	0.738317	0.150959	0.456673	1.10441	1.18126	0.734167	0.545205	0.80602	0.163625	0.3552	0.682012	-0.991467	0.280612	-1.33632	0.107823	-0.460689	0.601599	-2.26836	0.0304451	-1.44839	0.0716545
Os01g0223200	Os01g0223200	OsGELP12	Lipase, GDSL domain containing protein	55.483	59.6734	56.6154	29.8563	34.6913	34.2301	24.017	24.4294	27.1998	49.1078	52.4849	62.4269	38.9259	41.4515	37.3929	22.0368	24.2615	22.9778	49.0789	54.6179	51.3668	35.5205	33.4657	36.9924	22.2698	26.081	31.2847	49.1726	49.3447	49.5031	39.4204	35.7904	37.2605	30.2489	30.7272	23.4972	0.00319381	0.987066	0.266253	0.015918	-0.157617	0.255887	0.0512906	0.577173	0.195615	0.0781935
Os01g0223500	Os01g0223500	OsGELP13	Similar to Esterase	3.7451	3.08882	4.0663	7.90314	6.13856	6.4076	11.6341	12.3562	11.956	3.60162	3.39455	4.34274	6.14333	7.26665	7.65807	11.3122	11.0504	11.5839	5.58933	6.33251	4.78486	8.69278	9.0277	8.0678	10.082	11.7572	8.47295	3.58488	2.96213	2.78187	6.33953	6.3663	8.22543	6.4865	9.53604	11.243	0.121702	0.681413	0.0572178	0.778753	-0.112595	0.514342	0.813737	0.000573903	0.432138	0.0198903
Os01g0223600	Os01g0223600	Os01g0223600	Similar to Pto kinase interactor 1-like protein	18.1202	22.1851	20.5033	16.6779	17.9043	20.0461	12.9172	13.7939	12.2238	23.8918	23.5837	27.299	23.5061	24.3256	26.1793	10.0206	11.2049	10.2085	27.7055	32.8733	28.3903	22.568	25.2274	25.01	12.7621	13.3049	17.0562	22.2415	21.8829	23.5018	17.3229	19.1419	18.8964	14.9234	17.5035	10.7282	0.364729	0.0588006	0.449749	4.84728e-05	-0.338815	0.0212991	0.746449	2.74593e-12	0.511111	1.05735e-05
Os01g0223700	Os01g0223700	Os01g0223700	Bulb-type lectin domain domain containing protein	9.07658	8.60098	9.69352	13.9575	13.9317	12.5293	8.16392	9.81683	11.3175	8.1035	6.46459	2.34529	6.75614	4.17165	5.52979	7.01756	15.6074	13.4958	2.73557	2.27006	2.62334	4.91825	3.84086	4.61846	12.5638	7.7813	11.7812	7.28578	6.45313	9.55685	10.8774	10.4088	12.7774	13.6925	11.2615	10.2109	-0.665549	0.073066	-1.28253	5.42785e-19	0.268702	0.204463	-1.64882	3.78137e-26	-1.50567	9.56256e-31
Os01g0223800	Os01g0223800	Os01g0223800	Hypothetical conserved gene	1.9382	2.26252	1.74829	2.41341	2.80559	1.98056	1.91283	1.83372	2.05803	1.50504	1.13691	0.797004	1.67347	1.35641	1.2116	1.54707	3.17547	2.58942	0.806286	0.641202	0.826489	1.33546	1.37407	1.08921	2.48108	1.7438	2.20783	1.71815	1.25825	2.28233	2.05412	1.97179	2.53421	2.41908	1.96503	1.92747	-0.736713	0.0169228	-0.747737	0.00238484	0.299476	0.262958	-1.19391	3.59321e-05	-0.827857	0.00060133
Os01g0223900	Os01g0223900	Os01g0223900	Serine/threonine protein kinase-related domain containing protein	1.39391	1.02181	1.63691	2.8543	2.75499	3.51693	4.63029	4.93608	4.33557	1.4742	1.33679	0.77196	2.18535	2.22848	2.83602	5.3762	5.80587	6.09714	1.45177	1.26998	1.17409	2.44393	2.79111	2.24361	3.33934	3.57939	3.19063	1.654	1.80823	1.54183	2.05439	2.37364	2.71934	3.58011	3.34133	4.08308	-0.128702	0.705895	-0.321797	0.112915	0.283594	0.0872225	0.138435	0.613556	-0.191731	0.324162
Os01g0224000	Os01g0224000	Os01g0224000	Serine/threonine protein kinase-related domain containing protein	6.82638	6.00663	7.52874	11.7509	13.0428	12.041	14.1724	15.8374	16.2244	7.35294	6.29039	2.83432	9.66803	8.6237	8.26417	10.3288	11.3103	12.8275	2.84986	3.97872	3.9868	7.90287	6.92013	5.73394	15.7811	14.1761	12.2767	6.15271	5.91601	6.19492	9.27167	7.96501	10.0308	13.0145	11.9697	16.1632	-0.269266	0.398336	-0.458954	0.000106333	-0.452552	0.000715825	-0.710022	2.17702e-05	-0.753762	6.02891e-09
Os01g0224100	Os01g0224100	OsERF#053	Similar to DNA binding protein-like protein	2.8435	2.56307	2.00187	3.38706	2.25268	2.24828	2.87974	2.07509	2.24174	3.83029	3.59038	2.23922	3.04448	3.60173	2.5128	2.57097	2.40763	1.8357	4.21114	5.2365	4.57376	3.14739	3.27757	4.18331	1.91431	2.40111	4.20685	2.80816	4.55156	3.42384	2.82397	3.0494	2.24969	2.05513	2.23065	1.72511	0.436176	0.189364	0.23375	0.451012	-0.128694	0.714449	1.12392	2.73843e-05	0.533308	0.0634229
Os01g0224166	Os01g0224166	Os01g0224166	Hypothetical gene	2.44381	3.1143	3.42057	2.59124	2.05287	1.09272	0.979741	1.37529	1.18034	2.2923	3.01413	5.02937	3.43502	2.14978	2.68974	1.51732	0.975145	0.922963	2.79099	2.07158	3.41995	3.09585	2.44538	3.19503	1.08547	1.00604	1.51188	1.66975	1.66791	4.07353	2.17083	1.82011	1.28134	1.7948	2.23607	1.22876	0.280097	0.508621	0.548863	0.156851	-0.0697117	0.895286	0.0790643	0.811791	0.706418	0.050219
Os01g0224200	Os01g0224200	Os01g0224200	Hypothetical conserved gene	3.88308	2.82389	2.93243	2.12345	1.9799	1.90284	0.749932	1.10534	0.681086	3.49859	4.16498	3.79919	2.68997	3.45561	2.18125	0.860814	0.803831	0.576952	3.78843	4.43986	4.12298	1.9515	1.49743	2.49006	0.664691	1.50932	1.69731	3.11188	1.88143	2.41482	1.42579	2.43807	1.19002	2.00696	1.23441	1.08439	0.310867	0.328076	0.485839	0.188472	-0.192965	0.766502	0.560799	0.0562571	0.0801221	0.83435
Os01g0224300	Os01g0224300	Os01g0224300	CHCH domain containing protein	5.61244	6.64794	4.79132	3.53499	3.82501	3.57386	1.91428	2.31716	1.94371	4.62635	4.71674	8.43288	5.73512	5.02219	6.74369	2.33531	2.67634	1.37211	6.4174	5.01547	4.98253	5.84775	4.404	4.40439	3.2274	3.82876	3.85305	6.21656	5.53337	8.55549	4.41402	3.40163	5.38447	2.78422	3.38466	2.40697	0.13906	0.71107	0.690256	0.0126971	0.0244184	0.955926	0.140357	0.590145	0.506515	0.0678572
Os01g0224400	Os01g0224400	Os01g0224400	Similar to Mitochondrial carrier protein	2.94379	3.92427	3.46547	4.82834	3.93004	3.39668	5.38656	4.75003	5.59092	2.7556	2.67694	2.44084	3.52009	3.86403	3.14208	5.28462	5.99577	7.55955	3.24993	2.27788	2.32864	3.82776	1.98566	3.35352	5.92197	5.06312	4.13481	3.69664	2.80672	3.43821	4.02181	4.46461	3.3887	3.92729	3.28981	4.87876	-0.336059	0.202925	-0.19147	0.40645	0.223287	0.29191	-0.203964	0.424442	-0.323949	0.197701
Os01g0224700	Os01g0224700	YUCCA4	Flavin monooxygenase-like enzyme, Auxin biosynthesi	0.346768	0.591477	0.500467	0.878127	0.78844	1.01173	1.43987	0.377288	2.39119	2.05807	1.04448	0.746408	1.95717	1.51652	1.37606	1.39567	1.91376	1.8357	0.229699	0.0608895	0.281462	0.224813	0.230005	0.537854	0.829535	0.745172	0.177754	0.119496	0.361235	0.0713301	0.576321	0.534983	0.773331	0.834896	0.501897	1.01127	1.46507	0.0156885	0.870151	0.0488878	0.232011	0.633404	-1.15405	0.193108	-1.31748	0.0381753
Os01g0225100	Os01g0225100	Os01g0225100	Conserved hypothetical protein	17.5412	18.6014	17.5603	17.1847	20.6331	17.1744	16.1501	16.2719	18.7686	14.7602	14.2394	8.25374	15.1175	12.6561	12.2806	14.2831	19.1159	19.4712	6.91782	9.08002	6.97483	12.8621	9.95344	9.80299	17.6878	13.5574	16.1815	15.6358	12.0412	15.8511	14.2227	14.9545	16.9179	17.7833	15.6374	16.9763	-0.484916	0.0271375	-0.444457	4.79752e-05	0.0137365	0.918316	-1.02624	4.17979e-21	-0.665493	7.99995e-09
Os01g0225200	Os01g0225200	Os01g0225200	Similar to predicted protein	4.14649	4.38796	3.39847	4.72091	4.34129	4.45221	3.98531	4.69464	4.64904	4.33752	4.06141	2.20349	3.58039	3.14503	3.43175	3.2771	5.43336	5.07167	1.97515	2.12513	1.94333	3.61612	2.4955	3.06516	5.03511	4.07074	4.99906	4.17057	3.31087	4.84915	4.74	4.59485	4.69397	4.95071	4.65425	3.37602	-0.127871	0.637273	-0.39826	0.00703032	0.0202742	0.914039	-0.782049	9.16508e-06	-0.47318	0.00289661
Os01g0225400	Os01g0225400	Os01g0225400	Pyruvate/Phosphoenolpyruvate kinase, catalytic core domain containing protein	25.6037	20.7288	21.3013	24.3924	23.415	29.1108	27.0427	24.8483	23.837	24.9984	28.7792	43.5344	28.7418	33.8589	30.3432	25.1436	20.4674	21.6672	37.597	34.1549	48.928	38.9462	44.311	43.6966	31.7908	30.715	25.4845	24.7344	30.4266	26.9725	21.8961	25.5986	27.466	25.8963	25.2847	27.398	0.606292	0.0436868	0.285147	0.0566343	-0.20633	0.243814	1.04015	2.28384e-10	0.820128	5.14207e-09
Os01g0225550	Os01g0225550	Os01g0225550	Hypothetical gene	0	0.171891	0.0545409	0	0	0.0490035	0.100427	0.0822338	0	0.149525	0.0569134	0	0	0	0.052161	0.128084	0.0538223	0.0551873	0.0667534	0.318515	0.0613475	0.326669	0.250659	0.20841	0.111265	0.216557	0.103315	0	0	0	0	0	0	0	0	0.207451	N/A	N/A	N/A	N/A	N/A	N/A	1.17207	0.411679	3.92841	0.0104597
Os01g0225600	Os01g0225600	Lea14A	Similar to Dehydrin	0.832244	0.788636	0.750701	0.627233	0.450537	1.06793	1.0943	0.943221	0.523074	1.31488	1.17503	2.98563	1.14168	0.947823	0.538458	1.32221	1.29642	1.6458	2.75638	2.9227	1.75914	1.34888	2.81756	2.27094	1.97812	1.65594	0.888771	0.89622	0.72247	0.713301	1.32554	0.962969	1.19515	0.70645	0.836495	1.48717	1.29529	0.0205317	0.304389	0.596483	0.689215	0.166644	1.84589	6.07171e-06	1.69318	0.000167407
Os01g0226200	Os01g0226200	Os01g0226200	Conserved hypothetical protein	19.2031	22.2054	19.0286	19.0788	19.4353	18.9462	12.2031	12.869	12.5941	22.7114	24.5192	23.5805	24.2159	24.5957	23.6241	10.6116	11.0487	9.04284	27.7138	29.9072	30.8908	23.8165	25.9356	27.1948	15.3124	15.0177	25.1557	22.5853	25.0487	22.7272	26.2258	21.2104	20.1429	16.133	24.2131	15.6594	0.289273	0.0882085	0.347178	0.00185147	-0.324871	0.0524833	0.750162	7.61052e-11	0.51968	8.69262e-06
Os01g0226300	Os01g0226300	Os01g0226300	Reticulon family protein	118.749	128.602	127.667	66.1077	73.2663	73.3926	45.2333	51.6849	41.2151	131.131	145.197	245.874	112.056	108.496	117.362	49.8515	38.5654	32.2571	171.218	177.047	174.226	112.227	109.969	111.641	49.0437	54.1059	68.132	153.31	158.874	144.456	84.1677	93.2692	87.6678	72.8474	64.1246	41.8689	0.564829	0.0627565	0.679481	7.62462e-15	-0.220381	0.19539	0.677738	8.67391e-18	0.74398	1.23019e-16
Os01g0226400	Os01g0226400	Os01g0226400	ATPase, AAA-type, core domain containing protein	0.285798	0.225686	0.300762	0.409252	0.58019	0.482546	0.613131	0.38869	0.410576	0.353377	0.313845	0.256321	0.410731	0.499083	0.287638	0.37838	0.529998	0.695603	0.0525867	0.167279	0.193312	0.128671	0.217209	0.0615675	0.503997	0.28433	0.366252	0.328286	0.223291	0.489905	0.455199	0.422548	0.386279	0.220545	0.478763	0.42899	0.242709	0.630309	-0.28692	0.512022	0.127921	0.772897	-0.759211	0.244758	-1.74806	0.00154907
Os01g0226500	Os01g0226500	Os01g0226500	Conserved hypothetical protein	5.34929	5.35257	4.82516	7.07075	6.1967	6.06332	5.15681	6.10499	7.45636	5.21115	5.42237	3.03775	6.27523	5.18048	5.80861	7.17129	7.7584	8.02344	2.56047	2.92296	2.31515	4.80992	3.59771	3.51349	7.22771	5.09107	7.3505	4.47949	4.79309	6.11731	5.53318	4.99202	5.4225	7.82866	7.03847	6.89839	-0.136813	0.581499	-0.148461	0.353353	0.269553	0.133853	-0.793522	4.8146e-05	-0.613084	0.000431625
Os01g0226600	Os01g0226600	SLAC	Similar to C4-dicarboxylate transporter/malic acid transport protein	0.55483	0.722916	0.500467	0.689957	0.450537	0.056207	0.11519	0.188644	0.0747248	0.914696	0.456958	0.407132	0	0.0631882	0.358972	0.220368	0.308671	0.696298	0.61253	0.426227	0.492559	0.224813	0.115003	0.239046	0.127621	0.331188	0.0592514	0.477984	0.577976	0.356651	0.0576321	0.213993	0.351514	0.192668	0.0557663	0	0.0612942	0.922998	-1.49489	0.193518	1.69874	0.115535	-0.0234743	0.97087	-0.95276	0.314756
Os01g0226666	Os01g0226666	Os01g0226666	Hypothetical protein	0	0.104152	0	0.298209	0.0446253	0.0890761	0.0912754	0	0	0	0.0517272	0.0537681	0	0.10014	0.142223	0.349237	0.489178	0.652059	0.485364	0.241242	0.223029	0.296901	0.546763	0.61561	0.35394	0.328039	0.234752	0	0	0.0565215	0.228336	0.339133	0.111415	0.0508897	0.0883777	0.282821	N/A	N/A	-0.82076	0.554062	3.71626	0.00436134	3.3773	0.012348	1.8997	0.0210371
Os01g0226700	Os01g0226700	OsOFP1	Protein of unknown function DUF623, plant domain containing protein	1.24837	1.18295	0.938376	3.7634	4.22378	4.55277	5.5291	4.90475	4.93184	2.05807	1.76255	2.91778	3.80561	5.68694	4.30766	7.93326	9.87747	11.394	3.82831	3.71426	3.16645	4.34639	5.40512	7.11162	4.97721	8.27969	4.79936	1.43395	2.23966	1.4266	2.47818	3.31689	3.86666	3.27536	4.23824	4.93739	1.07318	0.0125329	0.148754	0.556946	0.886918	5.9039e-05	1.86882	3.20549e-08	0.532084	0.0268855
Os01g0227100	Os01g0227100	NYC1	Chlorophyll b reductase, Leaf senescenc	155.075	153.521	159.587	179.263	184.326	171.319	221.221	222.317	264.451	141.892	127.818	67.8553	145.157	115.129	110.922	229.183	313.363	339.92	70.0581	82.2009	64.103	105.737	98.0397	93.8853	284.275	173.046	171.177	146.323	117.257	152.147	166.096	168.145	164.72	185.154	176.222	267.69	-0.43371	0.0830295	-0.514976	8.24991e-08	0.283634	0.0349092	-0.916605	2.16434e-26	-0.752923	6.56262e-21
Os01g0227250	Os01g0227250	Os01g0227250	Hypothetical gene	0.0596848	0.339344	0.376858	0.323873	0.436191	0.677193	0.346956	0.324689	0.835992	0.0491984	0.280894	0.525557	0.467864	0.435031	0.772315	1.39074	1.16881	1.79767	0.263567	0.576407	0.181667	0.967355	0.544332	0.360009	0.439314	0.427523	0.356936	0.462764	0.808272	0.306928	1.58711	0.644558	0.847022	0.276346	1.24778	0.563126	0.21644	0.83932	0.2247	0.724326	1.50082	0.00500973	0.58709	0.494471	0.437747	0.470079
Os01g0227400	Os01g0227400	Os01g0227400	Similar to Cytochrome P450 71A1 (EC 1.14.-.-) (CYPLXXIA1) (ARP-2)	6.75716	8.30291	6.29603	4.29796	4.52225	5.47627	5.30316	6.46319	6.1604	7.4062	6.22044	9.58983	5.23867	7.30656	6.98214	6.37039	5.94869	5.15074	11.0668	9.58326	11.376	6.90005	8.98842	9.0858	4.98732	6.73722	6.15352	8.44404	7.96729	6.18602	5.12148	6.30065	5.94639	6.53229	5.67216	3.8851	0.192053	0.510735	0.459955	0.0502553	-0.0612782	0.796708	0.783676	3.64866e-05	0.906358	2.29702e-05
Os01g0227800	Os01g0227800	Os01g0227800	Similar to cDNA, clone: J075083L18, full insert sequence	6.48902	6.43335	6.39456	10.4482	8.5892	12.0682	16.8517	15.0487	16.2059	7.51322	7.76719	6.49561	7.05667	9.2954	9.15711	11.9977	12.5538	10.065	11.5118	8.95725	11.7212	10.578	13.0614	15.1262	12.907	15.9862	11.8887	6.8505	8.32267	5.70949	7.51181	7.84101	8.40288	8.44031	13.18	16.5366	0.229308	0.180267	-0.27377	0.0926047	-0.508909	0.000639515	0.937505	1.32776e-09	0.418092	0.00974
Os01g0228400	Os01g0228400	Os01g0228400	Pentatricopeptide repeat domain containing protein	6.68333	6.86984	6.07958	7.40181	7.10575	7.84924	6.67902	7.20222	6.07196	6.25609	7.0371	6.87142	5.74959	7.37927	7.93969	6.50877	5.59616	5.22114	11.8804	10.8154	12.6997	8.81261	10.8006	9.63895	5.88858	8.55354	5.70981	8.58771	9.4107	6.81553	7.10694	8.30108	7.52117	6.34622	6.39867	6.14541	0.100137	0.586575	-0.0734673	0.622726	-0.233409	0.173019	1.05128	1.25663e-15	0.487032	0.000253693
Os01g0228450	Os01g0228450	Os01g0228450	Hypothetical protein	0.291862	0.172855	0.460714	0.494924	0.237	0.354805	0.21208	0.545788	0.668239	0.511239	0.309057	0.428334	0.114394	0.432113	0.72386	0.347767	0.681966	0.73256	1.36941	0.864817	1.77672	1.53739	1.36116	1.06885	0.805601	0.871088	0.498697	0.628596	0.7981	0.712926	0.606335	0.731697	1.07248	0.945943	0.645376	1.03264	0.492783	0.422425	0.238142	0.712673	0.312985	0.572803	2.31314	6.45918e-07	1.96513	1.7109e-06
Os01g0228500	Os01g0228500	Os01g0228500	Harpin-induced 1 domain containing protein	0.12051	0.342587	0.0543514	0.381462	0.195715	0.488332	0.45035	0.491688	0.454452	0.0993371	0.170147	0.0589533	0.236168	0.329391	0.207919	2.04222	2.03814	2.14483	0.266086	0.105803	0.366806	0.0651067	0.149873	0.311528	1.49685	0.575478	0.205913	0.103819	0	0.123945	0.100143	0.371839	0.12216	0.390581	0.339152	0.878603	-0.611761	0.617415	-0.451261	0.582895	2.12905	8.73603e-06	0.71239	0.484928	-0.883973	0.317159
Os01g0229000	Os01g0229000	Os01g0229000	Similar to Transcription factor myb	4.86069	6.06643	6.1489	3.27019	4.13955	3.84321	2.01828	2.57975	2.36309	5.08165	4.96572	4.75567	5.85478	2.86237	3.8863	1.75793	2.16334	1.51487	3.07574	3.69501	3.1875	3.52272	2.7522	2.29852	2.94509	1.83993	3.13982	5.77053	5.74271	6.03562	3.94066	4.52678	3.72545	5.70869	3.19346	2.38963	-0.148977	0.518464	0.175275	0.511108	-0.377068	0.268694	-0.578958	0.010032	-0.311981	0.217222
Os01g0229200	Os01g0229200	Os01g0229200	VHS domain containing protein	39.0699	40.9198	44.0101	61.0085	57.8785	55.601	57.6169	60.5448	60.6546	41.2089	42.33	15.886	42.6427	35.3776	42.919	49.8947	57.4791	60.0093	22.5836	28.0181	22.0553	39.9649	32.6365	31.7792	59.879	51.7441	62.1033	45.2999	39.7818	47.6816	59.0746	56.7531	53.3565	63.7034	62.1654	53.8747	-0.288024	0.370886	-0.516906	2.72571e-09	-0.126969	0.224265	-0.574049	1.10153e-09	-0.651704	2.81584e-12
Os01g0229250	Os01g0229250	Os01g0229250	Hypothetical gene	0.516794	0.146914	0.8857	1.12173	1.25895	0.795777	0.729591	1.68683	1.72613	0.511194	0.778298	0	0.688687	0.423766	1.4712	2.24419	2.57609	2.73576	0.513484	1.54266	0.891367	1.34017	1.7139	1.24689	2.13969	2.09769	3.09061	0.890432	1.29205	1.48826	2.44786	1.63445	2.51456	2.91922	2.82572	2.03903	-0.249488	0.81027	-0.287073	0.553284	0.873818	0.0150777	1.12462	0.0479171	0.540078	0.144968
Os01g0229300	Os01g0229300	CCP1	EMBRYONIC FLOWER1 (EMF1)-like protein, Transcriptional regulator, Palea development, Regulation of floral organ identit	8.46115	8.21496	8.13259	8.96944	8.44757	7.58795	5.98985	8.1117	8.29446	7.20323	7.18077	3.66419	5.16475	4.48636	4.84612	3.59935	5.86475	6.89968	2.67982	3.16626	3.94047	4.5712	5.40512	3.40641	6.70009	3.89146	6.75466	6.81127	5.92426	8.13163	5.76321	8.55973	7.5224	7.83517	7.02656	5.41328	-0.413709	0.133676	-0.771639	0.000123716	-0.47331	0.0590592	-1.13997	4.02809e-07	-0.805054	0.000151864
Os01g0229400	Os01g0229400	RAC1	Similar to Rac-like GTP-binding protein 1	17.5465	21.2274	18.0168	15.6181	15.3746	13.8269	11.2886	11.6016	10.1626	19.666	19.9756	20.4923	19.6261	17.8823	16.8118	10.8715	10.0627	9.55828	18.2993	16.6228	16.9581	18.2099	17.7104	17.3906	11.0392	10.4324	16.4126	22.047	22.2521	23.0396	19.7102	17.7079	20.2472	15.9915	18.6817	11.1835	0.143985	0.434452	0.29156	0.0340605	-0.148325	0.421486	0.0670447	0.625742	0.345484	0.00953225
Os01g0229500	Os01g0229500	Os01g0229500	Thioesterase superfamily domain containing protein	9.1135	7.77236	7.56291	14.836	11.6926	16.1014	18.1639	19.3354	15.5145	9.24012	9.09284	14.4449	14.7166	17.6861	18.947	20.0774	18.2526	16.2201	15.6956	13.8422	18.5854	16.8388	19.9479	19.3184	17.8602	22.6304	18.4528	10.2851	12.4367	9.09201	13.1774	14.2006	12.1021	15.1063	16.0484	21.1838	0.500664	0.103268	0.280922	0.106772	0.0109621	0.95097	1.17987	3.81175e-10	0.495503	0.00284995
Os01g0229900	Os01g0229900	Os01g0229900	Similar to Ubiquitin-conjugating enzyme family protein, expressed	5.4098	5.50227	6.53887	8.31745	8.78582	8.59327	6.73886	7.25932	8.31571	5.61875	4.85439	2.82289	6.30451	5.29033	5.41351	6.72298	8.82834	9.01932	2.34914	3.19805	3.18346	5.1829	5.38233	3.44957	8.79342	7.27648	7.11756	5.8412	4.24541	6.26874	7.25271	6.28737	7.31179	8.98384	8.0039	8.01198	-0.347332	0.192606	-0.581912	7.29055e-05	0.109968	0.520132	-0.796807	2.87599e-05	-0.784375	2.80824e-06
Os01g0230800	Os01g0230800	Os01g0230800	Conserved hypothetical protein	0	0.12861	0.183635	1.10472	0.385734	0.604968	1.07074	0.369167	1.24298	0.503441	0.191623	0.199184	0.691541	0.556452	0.995193	1.58125	0.966485	1.23874	0.674262	0.714946	0.82621	0.733246	0.675162	0.760176	0.998988	1.1342	0.985591	0.409233	1.06038	0.418768	0.563915	0.62816	0.894263	0.439882	0.818488	0.814885	1.55189	0.186403	0.118781	0.841774	0.426838	0.415688	2.99703	0.000829234	0.152772	0.786859
Os01g0231700	Os01g0231700	Os01g0231700	Similar to 60S acidic ribosomal protein P2-B (CaRP2B)	63.3529	64.2281	55.9033	54.6271	48.249	52.8585	54.1636	50.5727	54.9042	70.1429	73.6133	128.588	71.4081	75.0192	78.4986	51.1588	49.7376	51.3582	106.324	101.828	105.698	80.3588	75.2002	90.5323	50.5957	55.198	69.1686	63.6465	85.1593	69.6101	73.0824	71.7864	59.4333	52.0159	63.8346	53.9176	0.656607	0.0337339	0.543721	9.52842e-08	-0.10148	0.421456	0.974663	5.30279e-23	0.755647	1.00229e-11
Os01g0231950	Os01g0231950	Os01g0231950	Hypothetical gene	0.113695	0	0	0.20565	0.276969	0.276428	0.0944176	0	0.367499	0	0.214032	0.444953	0	0	0	0.36126	0	0	0.627592	0.399276	0.115353	0.737093	0.471322	0.391879	0.313821	0	0.194267	0.489738	0	0.350804	0.377915	0.0877021	0.230501	0.210566	0.0914202	0.097519	N/A	N/A	N/A	N/A	N/A	N/A	3.48646	0.0352056	1.1452	0.229049
Os01g0232000	Os01g0232000	OsTIP4	Major intrinsic protein family protein	4.92411	5.98049	5.5677	3.7634	5.01222	4.38415	2.76455	2.82966	2.0923	5.71685	6.39741	13.9103	5.49095	4.67593	4.30766	1.54258	1.41989	1.1394	5.12994	9.43788	6.19217	5.17071	6.44014	6.15544	1.91431	1.90433	5.27337	5.73581	7.29695	8.0603	5.64795	6.74078	5.0618	4.55981	5.35357	2.201	0.753545	0.0685068	0.149195	0.532927	-0.941483	0.0135951	0.532914	0.0191009	0.533659	0.0163496
Os01g0232100	Os01g0232100	OsTIP4	Similar to Tonoplast membrane integral protein ZmTIP4-3	4.02251	3.15454	4.0663	3.51251	3.66061	3.37242	12.0373	7.64009	8.89225	3.31577	3.45983	6.10698	3.80561	4.61274	4.188	13.5894	11.7912	15.8883	6.1253	3.53159	4.50339	3.3722	4.77261	3.46617	7.14676	7.28613	3.61434	2.9874	3.32336	2.92453	2.99687	3.1029	4.14787	3.33958	4.85167	5.71071	0.276438	0.456604	0.26972	0.287892	0.481607	0.0215487	0.528097	0.0466296	0.242973	0.344441
Os01g0232200	Os01g0232200	OsWD40-10	WD40 repeat domain containing protein	7.4902	9.13503	7.8198	6.52323	5.80066	4.38415	4.3772	3.96153	4.48349	9.66148	9.40028	10.6533	7.82867	7.14027	7.35892	4.62774	3.64232	2.0889	9.57077	8.88987	8.02167	5.84515	6.90015	8.36661	4.40291	4.80222	6.69541	7.349	7.2247	8.13163	8.01086	6.63379	4.71029	4.68826	5.52087	3.15279	0.344637	0.120819	0.434677	0.0379932	-0.343996	0.266487	0.311659	0.0834219	0.444298	0.0426729
Os01g0232300	Os01g0232300	TRZ3	Similar to TRZ3 (TRNASE Z 3); 3'-tRNA processing endoribonuclease/ catalytic	56.4539	56.7161	61.1196	50.9941	63.3567	53.228	41.1802	53.292	50.4393	51.3373	51.114	21.4423	42.949	27.9292	31.769	32.0269	52.721	48.2345	19.9072	23.6251	18.4358	34.0218	24.9556	26.3548	49.5168	42.0608	51.1932	52.5782	38.8689	60.6306	55.9031	55.1032	53.5708	60.7547	51.9742	43.4847	-0.458599	0.124744	-0.695828	2.29666e-07	-0.154098	0.341507	-1.293	7.22519e-33	-0.886715	4.2977e-13
Os01g0232450	Os01g0232450	Os01g0232450	Conserved hypothetical protein	0.0717947	0.0680328	0.0647603	0.129862	0.174898	0.232741	0	0.195284	0	0.118361	0	0	0.112559	0	0.433541	0.0760416	0.127814	0.327639	0	0.126065	0.0728422	0.155151	0.476201	0.309325	0.462394	0.342844	0.490695	0.247404	0.448739	0.295363	0.178982	0.609194	0.291109	0.332416	0.115458	0.246321	N/A	N/A	0.0240366	0.984531	1.61819	0.338818	N/A	N/A	0.926011	0.333016
Os01g0232500	Os01g0232500	OsUBC42	Ubiquitin-conjugating enzyme/RWD-like domain containing protein	45.3573	42.7835	40.0374	71.5046	64.0326	69.6967	90.9997	80.0795	92.2852	42.7621	43.3457	37.1847	66.8699	67.0427	64.1363	104.969	99.5155	103.938	34.7611	33.1239	34.6902	68.1184	60.5488	69.5026	107.776	106.808	91.1286	43.9745	44.3597	42.8694	59.4763	65.4284	62.2883	83.6822	80.4708	108.385	0.000919	0.994759	-0.0380167	0.674516	0.195445	0.0902462	-0.121902	0.25144	0.0428757	0.662538
Os01g0232550	Os01g0232550	Os01g0232550	Hypothetical conserved gene	0.285406	0.450752	0.257442	0.946443	0.772526	0.925218	0.869057	0.646928	0.512516	0.548943	0.626829	0.65156	0.671183	0.520068	1.0669	3.22441	3.47202	3.6469	1.15532	1.16935	1.44785	1.33634	1.65642	1.39362	2.45088	2.95298	2.35705	1.3933	1.18925	0.391386	2.29264	1.10079	2.02518	1.85004	1.30045	1.71361	0.937833	0.236301	-0.2156	0.732115	2.28777	2.45774e-06	2.12602	0.00189903	0.832545	0.0972147
Os01g0233800	Os01g0233800	Os01g0233800	Similar to Viroid symptom modulation protein	0.0336016	0.0636818	0	0.212724	0.109142	0.13616	0.0837133	0	0.0724078	0.0553959	0.0948833	0.0657512	0.02634	0	0.0579735	0.0711784	0.26919	0.0920056	0.148384	0.0590015	0.272735	0	0.0278591	0.115817	0.0927476	0	0.0574141	0.0289477	0.10501	0.138237	0.0837676	0.103679	0.136246	0.093347	0.135093	0.0576421	N/A	N/A	-2.41641	0.0627461	1.34256	0.272027	2.52338	0.0454133	-1.50755	0.179909
Os01g0234433	Os01g0234433	Os01g0234433	Hypothetical protein	0.218552	0.414199	0.26285	0.527087	0.0591566	0.354246	0.604987	0.495389	0.62794	0.300255	0.411427	0.285106	0.228428	0.265497	0.942678	0.694438	0.583622	0.46544	1.68896	0.895434	1.03479	0.157432	0.845607	0.502198	0.536221	0.956687	0.684627	0.627605	0.683008	0.299706	0.30269	0.337174	0.516933	1.01191	0.585781	0.812317	0.20401	0.805623	0.628059	0.482862	-0.0322542	0.96201	2.20504	0.00053164	0.818654	0.324975
Os01g0234700	Os01g0234700	Os01g0234700	Harpin-induced 1 domain containing protein	12.1709	8.89148	8.34112	6.02636	6.51512	8.26574	6.2112	7.21287	4.68862	10.1446	8.51196	15.3672	9.80716	9.23044	9.79547	6.12135	7.38389	5.3991	17.9405	15.1627	16.4186	10.9468	12.0076	15.3505	6.56871	6.81857	7.08693	8.20071	11.1204	8.04212	7.17576	6.03167	6.89244	6.67413	7.10747	6.29858	0.292381	0.372295	0.480753	0.00986116	0.0347905	0.88518	0.953841	1.37538e-08	0.978963	2.30082e-07
Os01g0234800	Os01g0234800	Os01g0234800	Similar to 25.3 kDa vesicle transport protein	8.48249	9.50407	10.25	13.9921	13.7327	11.1549	13.7784	13.06	15.4623	8.57528	7.58249	5.7416	10.9568	9.76987	10.3089	14.9173	15.6235	14.3155	3.59272	5.15219	3.9513	8.07022	5.66166	6.25197	13.7929	15.3493	13.4911	7.39956	6.33551	9.93134	13.1667	11.2758	12.1678	11.2637	12.8263	12.4464	-0.314419	0.134374	-0.310668	0.0334697	0.0517159	0.733438	-0.950881	3.53635e-07	-0.875553	9.94193e-08
Os01g0234900	Os01g0234900	OsRFPHC-14	Similar to Ubiquitin ligase SINAT5 (EC 6.3.2.-) (Seven in absentia homolog 5). Splice isoform 2	43.3461	42.192	40.0999	65.6713	56.9929	68.2353	88.6383	73.194	79.8061	45.3918	47.6542	49.8736	64.5322	67.6114	68.2645	115.693	93.2804	103.559	54.1323	49.5032	59.5292	62.1234	70.6691	73.8652	89.9088	104.49	64.1693	40.7481	43.7095	38.3043	56.4795	52.8563	57.6483	64.2227	65.3581	92.3232	0.25023	0.121947	0.0831761	0.397685	0.339166	0.011589	0.578899	1.44953e-07	0.2119	0.0596154
Os01g0235100	Os01g0235100	Os01g0235100	Similar to predicted protein	30.7272	31.5894	30.8543	33.3607	27.2464	30.4822	24.3138	26.5127	24.0494	32.497	30.5594	36.7284	38.6866	41.069	36.8224	23.6411	18.5138	15.0147	52.8843	42.2473	58.013	50.9765	56.4798	58.2003	24.404	31.6653	32.6285	29.9677	37.0672	27.9507	38.4816	35.6096	37.3185	29.9303	28.2619	30.7689	0.165954	0.370862	0.370303	0.00144522	-0.416579	0.0193011	0.920508	1.5839e-12	0.9609	2.51178e-16
Os01g0235200	Os01g0235200	Os01g0235200	Conserved hypothetical protein	8.47195	8.93315	7.64187	4.6573	4.41769	4.67831	3.93162	4.0101	5.23521	6.7096	5.47255	3.65687	5.82723	5.67559	4.83645	3.60683	5.17532	2.95652	2.61334	3.93777	2.90732	3.94882	4.20069	2.79126	4.39413	3.47053	4.68334	7.29856	6.35947	7.60285	6.03929	5.51	5.26219	5.57623	5.2427	4.27449	-0.612554	0.0111026	0.262243	0.146311	-0.195819	0.422704	-1.2005	9.16823e-11	-0.238276	0.235272
Os01g0235325	Os01g0235325	Os01g0235325	Hypothetical protein	3.41884	2.08266	2.20276	3.53371	3.37109	3.3645	1.41959	1.6606	3.4205	2.81817	3.21801	1.43356	2.48858	4.00489	2.73863	4.13837	3.91273	4.90351	6.20078	2.144	3.46872	5.27731	5.2642	5.2607	6.06648	4.66462	4.17263	2.73494	5.5966	3.51627	6.0879	7.53497	2.97054	4.52273	4.71265	4.81758	0.00975599	0.986603	-0.142578	0.778169	0.973551	0.0828044	0.811084	0.133271	0.718136	0.0841065
Os01g0235350	Os01g0235350	Os01g0235350	Conserved hypothetical protein	0.956375	0.593758	1.01141	0.715815	0.830162	0.748358	0.246483	0.583066	0.42639	0.57087	0.776031	0.129064	0.439476	0.420654	0.369839	0.209575	0.528395	0.933093	0.291265	0.492212	0.200758	0.641408	0.601535	0.454676	0.819248	0.43308	0.563494	0.852325	0.72144	0.542692	0.46588	0.559659	0.902604	0.794004	0.715973	0.367725	-0.761104	0.188433	-0.886681	0.0442692	0.417741	0.470163	-1.1712	0.0143809	-0.347173	0.380132
Os01g0235632	Os01g0235632	Os01g0235632	Hypothetical protein	0.267568	0.202838	0.289622	0.60497	0.239	0.325272	0.555505	0.436676	0.634239	0.485227	0.125925	0.20943	0.503387	0.414429	0.877117	1.33196	1.47667	1.17222	0.768025	0.70474	0.434355	0.780602	0.64334	0.622516	1.03396	1.02218	0.822936	0.645426	0.891939	0.385271	1.04503	0.846231	0.867936	0.743319	0.623929	0.940953	0.173359	0.794441	0.637584	0.186481	1.24623	0.000433607	1.52074	0.00130443	0.905566	0.0329087
Os01g0235850	Os01g0235850	Os01g0235850	Hypothetical protein	0.964139	1.21816	1.15956	0.755703	0.678519	1.04184	0.533779	0.349665	0.623284	0.953692	0.786503	2.01239	0.453468	0.995551	1.77434	1.56579	1.08707	0.99731	2.12881	2.99087	2.60855	1.45847	1.75861	2.60314	0.532246	0.844084	1.31792	1.16284	1.74089	1.25604	1.49555	1.5866	1.43342	1.13089	0.878617	1.04749	0.247448	0.641629	0.386961	0.474734	1.22108	0.0296977	1.40867	7.31567e-05	1.33735	0.00121022
Os01g0236000	Os01g0236000	Os01g0236000	Conserved hypothetical protein	3.59316	3.72916	3.65267	2.32118	2.31567	3.2356	1.51565	1.86162	1.47483	3.99615	4.0263	6.30563	3.66611	2.5982	4.52651	2.2351	1.82766	2.55073	4.2187	4.00589	3.24052	1.97205	2.36436	3.29278	1.7317	1.56606	1.90033	5.55224	3.86189	4.16483	3.98116	3.38764	2.77511	3.06326	2.01786	2.39708	0.459221	0.146602	0.463831	0.0989173	0.423874	0.224973	0.25901	0.266148	0.0590186	0.839726
Os01g0236400	Os01g0236400	Os01g0236400	Similar to protein ABIL1	10.8215	9.06949	10.2818	6.13314	7.38137	5.69086	4.35356	4.64415	4.92293	9.07877	8.91824	4.18802	8.06816	6.22242	7.46821	3.56583	4.23834	4.30193	5.57521	5.23599	5.02611	7.89913	5.86178	5.47054	4.51363	5.56956	6.69763	9.07407	9.16866	10.5857	8.91259	8.38461	9.11694	8.50662	6.53572	4.3728	-0.403346	0.160811	0.192896	0.273589	-0.229893	0.298513	-0.732537	7.84207e-06	0.0858299	0.636238
Os01g0236700	Os01g0236700	Os01g0236700	Octicosapeptide/Phox/Bem1p domain containing protein	19.2984	19.8046	20.2213	20.8952	20.72	19.4323	15.94	18.1574	18.1042	15.9592	15.8746	6.85674	15.4539	12.2208	13.8314	13.1494	20.0659	19.7587	7.92064	8.87326	7.44799	13.1675	9.75884	10.3037	19.918	15.0946	17.0736	18.435	14.4494	18.2656	20.6335	17.405	18.5718	20.2201	17.3402	16.3209	-0.582226	0.0449387	-0.543929	3.3001e-08	-0.0111718	0.939433	-1.09263	9.51006e-29	-0.790355	4.03829e-13
Os01g0237000	Os01g0237000	Os01g0237000	Uncharacterised protein family UPF0497, trans-membrane plant subgroup domain containing protein	0.0685313	0	0.123633	0	0.445195	0.610946	1.82118	0.745629	1.84597	0.112981	0	0.0670507	0	0.062439	0	1.01619	1.46405	1.56373	0	0.0601675	0.0695312	0.148098	0.113639	0.118106	0.693591	0.981782	0.0585488	0.118079	0	0.0704843	0	0.105728	0.138938	0.190384	0	0.587812	N/A	N/A	-4.07072	0.0142188	-0.1871	0.683543	N/A	N/A	-1.40293	0.200683
Os01g0237500	Os01g0237500	Os01g0237500	NmrA-like family protein	1.8219	3.22268	1.86251	1.09848	2.26847	2.36247	3.22773	3.79931	3.40253	3.10372	4.11571	3.3274	2.4755	2.21325	2.61947	3.85934	3.89217	3.10402	1.87728	1.59955	2.46464	1.96859	1.71195	3.55848	3.79957	1.88504	2.17912	2.5113	1.01222	2.12366	0.302796	0.936923	1.1081	1.57464	3.22292	1.87523	0.665126	0.11114	0.355879	0.431194	0.0326407	0.928761	-0.0198094	0.965219	0.434376	0.343072
Os01g0237750	Os01g0237750	Os01g0237750	Hypothetical conserved gene	4.92677	2.87299	3.41849	3.08475	3.38518	2.76428	7.55341	6.95819	4.49166	7.18511	8.56127	2.78095	5.64454	4.31614	3.43279	6.8238	3.87947	4.49671	2.30117	2.99457	4.80639	2.45698	3.77058	4.08207	5.05601	2.71465	2.42834	3.59141	2.56615	4.09271	1.25972	1.16936	2.30501	5.08869	3.65681	3.73823	0.764802	0.113512	0.551922	0.191026	-0.364613	0.348169	0.0574931	0.897719	0.272222	0.527348
Os01g0238200	Os01g0238200	Os01g0238200	Conserved hypothetical protein	154.001	127.514	121.476	165.789	136.696	170.429	195.716	171.166	177.028	146.817	159.251	268.304	180.081	206.886	207.705	211.707	176.6	174.39	254.791	207.938	255.062	206.452	229.036	222.115	214.004	251.053	168.862	135.6	155.779	124.527	157.804	143.29	144.266	144.673	182.842	223.28	0.598126	0.0510956	0.344341	0.000905497	0.0186549	0.885372	1.03664	3.20513e-19	0.571024	6.74878e-08
Os01g0238287	Os01g0238287	Os01g0238287	Hypothetical protein	5.86372	3.64045	3.28295	6.76607	5.41826	5.2438	3.69412	9.34971	6.97141	3.83346	4.18704	11.8697	6.49854	10.3164	17.2683	13.2778	14.0387	17.7166	25.4477	18.1071	26.2589	16.3858	16.2613	16.552	16.7432	16.8973	12.0921	10.6257	9.47848	6.23878	10.9215	8.57844	12.0929	5.80439	7.96662	13.0073	0.739179	0.202238	0.981185	0.0053383	1.18254	0.00023786	2.6588	2.44454e-20	1.59703	5.57114e-10
Os01g0238800	Os01g0238800	Os01g0238800	Hypothetical conserved gene	7.82637	9.35592	7.38537	6.75147	4.98641	7.4162	7.79929	6.87765	5.83788	8.73408	9.97329	22.265	8.96658	9.98286	10.9063	5.86629	6.21629	7.80259	12.4952	13.6367	11.8498	10.7983	8.68509	10.3753	7.42238	5.31855	7.50929	9.958	11.9157	10.7738	11.3063	12.26	7.20116	7.47035	6.87397	4.85394	0.833034	0.0532067	0.652857	0.00751419	-0.0846072	0.762573	0.827221	6.85947e-05	0.730826	0.00191941
Os01g0238900	Os01g0238900	OsWD40-11	Similar to Protein SOF1	44.0396	47.9096	43.6658	59.5872	58.9077	53.228	59.3226	60.5548	66.4304	45.3918	43.4763	27.8207	50.3971	43.0312	43.3758	64.1272	69.0806	61.7807	21.8979	33.9155	23.6428	42.9394	38.1233	32.8688	70.3828	58.7858	61.9177	44.333	41.831	52.499	48.0652	50.3954	52.8677	62.6814	60.3949	63.4127	-0.170974	0.389108	-0.314593	0.00155166	0.0355744	0.75853	-0.574265	1.10155e-05	-0.501845	3.41911e-06
Os01g0239100	Os01g0239100	OsDjB1	Heat shock protein DnaJ family protein	14.7723	13.9983	15.1391	22.2041	18.0215	21.9769	28.279	28.7682	33.1031	16.4645	16.2547	18.8638	22.2356	19.146	23.9315	37.3157	36.5466	35.4479	19.1415	20.0935	18.0136	23.9052	17.8254	19.0639	31.969	30.4693	28.8554	19.3584	19.001	18.8311	25.4158	27.1771	25.4496	26.3955	27.8832	29.8028	0.298056	0.128878	0.0829476	0.539756	0.248091	0.0599901	0.581003	1.00378e-05	0.0535074	0.703817
Os01g0239150	Os01g0239150	Os01g0239150	Hypothetical protein	0	0.239561	0.228038	0.457278	0.136858	0.478067	0.279926	0.687646	0.272387	0	0.475915	0	0.33029	0.537445	0.218087	1.07105	0.900134	1.23062	0.465165	0.221955	0.256496	0.637381	0.489075	0.435685	1.55068	1.20725	1.07992	0.362989	0.438925	0.520025	0.700269	0.845052	0.512536	0.936419	1.0164	0.939643	0.023906	0.990282	0.0338699	0.970316	1.39941	0.0452915	1.18553	0.295345	0.628352	0.422505
Os01g0239200	Os01g0239200	OsTPT1	Similar to Phophate translocator (Fragment)	783.281	821.233	808.505	617.511	665.218	617.49	420.614	472.177	435.123	790.069	791.321	779.047	686.423	645.089	715.67	373.084	354.046	324.538	669.725	730.005	642.437	674.14	624.751	612.257	425.743	463.911	535.87	841.79	796.596	817.015	691.528	777.277	709.356	575.243	526.49	392.85	0.02986	0.810246	0.120091	0.081887	-0.364118	0.00074937	-0.0430069	0.514756	0.101493	0.155987
Os01g0239300	Os01g0239300	Os01g0239300	Conserved hypothetical protein	0.455151	0.431302	0.564514	1.08055	0.970188	0.783855	2.22063	1.70229	1.6551	0.375183	0.107104	0.278324	0.802776	0.622033	0.638041	0.90389	1.5193	1.29819	0.376864	0.499504	0.808136	0.799172	0.754734	0.882451	1.30866	1.69805	0.972131	0.24507	0.770477	0.292576	0.851007	0.526644	0.749743	1.10638	1.09794	0.878391	-0.860423	0.24243	-0.440803	0.36486	-0.625594	0.107723	0.418893	0.490096	-0.118833	0.790701
Os01g0241000	Os01g0241000	Os01g0241000	Conserved hypothetical protein	5.70092	5.65742	6.2356	11.1643	8.93054	10.441	12.19	10.2564	9.67312	7.14144	5.07027	6.93925	11.4362	11.3289	13.3598	14.6912	12.4667	12.0044	9.26724	8.78859	9.74642	13.484	15.5942	16.3232	11.6056	12.7545	12.3872	5.14336	6.31285	5.58637	12.4217	11.4268	10.6478	10.3505	12.5971	13.2064	0.187835	0.433135	0.255708	0.0736491	0.248653	0.145116	0.858745	4.69363e-08	0.672459	2.34707e-06
Os01g0241400	Os01g0241400	OsGRX3	Thioredoxin fold domain containing protein	0.0693537	0.131439	0.0625584	0.250893	0.39422	0.393449	0.345569	0.754577	0.448349	0.114337	0.326399	0	0.598024	1.0742	1.13674	0.514193	0.432139	0.569699	0.229699	0.182669	0.0703655	1.12407	1.20753	0.896423	0.446672	0.662375	0.711017	0.059748	0.072247	0.28532	0.979746	1.39096	0.773331	0.70645	0.557663	0.0594866	0.763096	0.611151	1.43963	0.0250337	-0.0232175	0.974043	N/A	N/A	1.72218	0.00302353
Os01g0242300	Os01g0242300	Os01g0242300	Optic atrophy 3 family protein	25.4104	24.8335	22.9207	12.6363	12.6978	11.1475	8.29653	12.4056	9.59411	22.02	21.9416	24.5072	17.2518	15.6322	13.4271	9.66125	7.92621	6.73965	17.663	18.9406	17.2609	12.4375	14.5254	11.8525	8.59242	7.86484	10.2669	20.3318	21.6439	24.7198	11.8513	16.8648	14.4568	9.85464	10.4198	7.82392	-0.0307712	0.86586	0.358666	0.0210032	-0.334844	0.12947	-0.242638	0.0522137	0.18831	0.228679
Os01g0242600	Os01g0242600	OsNTMC2T6.1	C2 calcium-dependent membrane targeting domain containing protein	106.181	104.889	100.844	114.784	120.744	111.234	95.3769	106.301	101.402	82.3227	83.9497	40.8489	87.3115	72.9824	71.6747	87.6332	108.529	104.825	38.2831	50.7819	39.3343	62.5731	53.4187	50.9168	103.5	85.3636	90.8324	90.2195	70.5131	85.8814	93.9403	96.1899	94.8385	110.078	94.9701	93.8104	-0.55286	0.0307286	-0.567307	5.06889e-10	-0.0408633	0.716224	-1.08261	1.24992e-27	-0.964776	1.09241e-25
Os01g0242800	Os01g0242800	Os01g0242800	Hypothetical protein	1.22209	0.723785	1.37794	0.552628	0.372139	0.866628	1.01489	0	1.64592	1.1333	1.1503	1.19569	1.67648	0.695906	1.58137	0.323595	1.22381	1.81255	2.19242	2.14589	2.63483	1.81567	3.03971	1.9745	0.843309	1.64135	1.04408	1.05283	1.75048	0.471344	1.65026	1.17838	1.08396	0.707299	1.22833	1.44131	0.124533	0.847092	1.15166	0.135627	0.261871	0.764656	1.26819	0.0228169	2.03342	0.00138128
Os01g0242900	Os01g0242900	Os01g0242900	Similar to 60S ribosomal protein L18A	26.9982	22.6834	24.2297	22.1435	18.7058	21.3489	19.6748	19.2881	18.7548	25.183	24.7178	31.5749	23.9484	25.8429	26.3783	20.6939	16.6133	17.284	41.6317	34.9311	43.5279	31.3865	34.1655	36.2619	23.2815	23.2928	19.6804	23.6355	28.0391	23.9172	20.5505	21.901	22.1601	20.9774	18.6327	21.6571	0.212627	0.308669	0.305883	0.00242585	-0.110262	0.41796	0.903909	1.00027e-15	0.807997	6.39245e-14
Os01g0243100	Os01g0243100	Os01g0243100	Similar to Kinesin	5.8736	6.95729	5.94339	3.8819	4.0969	3.53964	1.50084	1.99705	2.19063	4.84163	5.35138	2.98386	3.54175	2.26407	2.98818	1.63502	2.11143	1.13404	1.99521	1.98337	1.98643	1.87141	2.52856	1.58975	1.9053	1.25859	3.12019	6.16293	4.47132	6.62185	3.37908	3.80471	4.38916	4.07929	3.29996	1.84079	-0.464294	0.0601831	-0.374686	0.0810745	-0.240256	0.451866	-1.4572	4.73029e-13	-0.841417	0.000225473
Os01g0243200	Os01g0243200	Os_F0797	Similar to integral membrane transporter family protein	26.3544	26.025	23.9599	22.5804	25.1174	22.9325	23.9594	24.8067	29.9647	21.0952	19.3881	10.5854	23.4317	18.7669	16.9913	23.6529	36.9788	36.1442	9.57077	10.7774	8.65496	16.3364	12.9378	12.3706	29.289	22.438	22.397	22.4653	15.7499	25.8928	24.8394	24.3417	26.926	25.6891	22.6969	32.3012	-0.538024	0.03142	-0.241626	0.0777064	0.264981	0.112027	-1.1968	8.62662e-18	-0.676323	5.8345e-07
Os01g0243300	Os01g0243300	Os01g0243300	Hypothetical protein	0.160355	0.227929	0.216966	0.145025	0.0651065	0.0649792	0.266334	0	0.172774	0.330454	0.0754679	0.313782	0	0.21915	0	0.339682	0.071369	0.292716	1.06219	0.211178	0.650779	0.5198	0.398853	0.276354	0	0.478595	0.0684987	0	0.417613	0.164925	0.19988	0.185543	0.16255	0.148492	0.386818	0.412624	0.321485	0.763502	N/A	N/A	N/A	N/A	1.85667	0.0348801	2.21737	0.0459717
Os01g0243600	Os01g0243600	Os01g0243600	Conserved hypothetical protein	0.68667	1.30138	0.796359	1.06461	1.43382	1.27201	0.896099	1.60094	1.16262	1.13205	0.646334	1.53562	0.538275	1.51938	1.01548	1.66237	1.13514	0.537198	2.70743	1.29186	1.29385	1.48392	1.95195	3.21208	1.26357	1.52243	1.17329	0.760583	0.817505	0.403565	0.815164	1.05937	1.59101	1.54425	2.20857	1.43037	0.32184	0.604273	-0.289322	0.60829	-0.143877	0.809057	1.11439	0.0356771	0.927605	0.0381828
Os01g0243700	Os01g0243700	Os01g0243700	Similar to Beta-1,3-glucanase-like protein	44.7317	35.9738	38.1367	27.0589	28.8356	28.3818	20.6917	16.6765	20.0816	43.9074	43.3044	66.4156	41.601	45.5813	45.2734	15.6887	12.7485	11.0126	69.3103	60.8895	71.1617	42.7156	51.0761	44.6309	18.5925	18.035	23.8011	36.0009	46.0869	42.1725	27.3895	24.1385	28.2405	21.9829	22.3223	22.2128	0.450147	0.0953512	0.664777	1.64649e-08	-0.580409	0.00346861	0.962933	1.93175e-15	0.813947	4.05183e-11
Os01g0243800	Os01g0243800	Os01g0243800	Hypothetical conserved gene	0.563499	0.205374	0.234594	0.274415	0.422378	0.245906	0.179984	0.412659	0.46703	0.214382	0.122399	0.339276	0.305808	0.315941	0.373929	0.550921	1.04176	1.5825	0.191415	0.114168	0.0439785	0.468361	0.251568	0.298808	0.478578	0.155244	0.629546	0.261398	0.316081	0.133744	0.432241	0.367801	0.571211	0.321114	0.383394	0.520508	-0.48862	0.537387	0.0892197	0.893826	1.59361	0.00480931	-1.33473	0.133024	0.1832	0.776085
Os01g0246100	Os01g0246100	OsHAC701	Zinc finger, RING/FYVE/PHD-type domain containing protein	54.9281	53.8901	58.5547	64.9814	69.4953	62.446	49.7619	63.3845	61.1249	43.9626	41.2568	13.7068	33.8699	24.6434	29.5553	40.4743	65.9939	63.8695	16.8446	19.1802	15.3397	29.3756	23.1155	22.6496	63.7465	44.048	54.689	54.6694	34.1006	60.3453	54.1165	45.848	50.5477	65.5072	57.5508	54.9061	-0.731286	0.0431894	-1.1482	4.28609e-25	-0.0642091	0.68881	-1.50529	1.99876e-42	-1.30293	1.76333e-32
Os01g0246200	Os01g0246200	Os01g0246200	Similar to TCP-domain protein	0	0	0.0594097	0.119133	0	0.053378	0.0546959	0.447873	0	0	0.061994	0.06444	0.0516294	0	0.113635	0.139518	0	0.120228	0.29085	0.231299	0.534591	0	0.0546071	0.170261	0.0605986	0.157259	0	0.0567407	0.343053	0	0.109463	0.101611	0.133529	0	0	0	N/A	N/A	N/A	N/A	-0.909659	0.563582	4.18118	0.00511405	N/A	N/A
Os01g0246400	Os01g0246400	Os01g0246400	Similar to Low molecular mass early light-inducible protein HV90, chloroplast precursor (ELIP)	1.8406	1.67439	0.929743	0.599267	0.597846	0.775681	0.978255	0.801037	1.11056	3.03442	3.32636	5.25842	1.96225	2.28068	1.77835	1.71554	1.1141	0.671973	2.84482	4.58934	3.43611	2.22745	1.89229	2.79141	0.88061	0.703159	0.566096	1.77595	1.45721	1.28727	1.59069	1.81735	1.11947	0.886301	0.828799	0.568343	1.46731	0.000793547	1.62041	0.000425778	0.233353	0.663813	1.49695	1.43946e-05	1.90202	9.73855e-06
Os01g0247500	Os01g0247500	OsRLCK27	Protein kinase, core domain containing protein	4.6467	5.52045	5.06723	6.83684	7.32122	7.9814	7.08415	7.45145	6.94941	5.94553	6.20157	5.36057	8.69853	9.60461	7.77772	10.2104	11.7295	11.7738	7.96288	8.7072	11.1881	8.84266	12.8803	10.6973	8.42297	8.1969	7.58418	5.73581	6.21325	6.34838	9.73983	9.4157	9.70179	7.70673	8.19765	9.81529	0.256654	0.266646	0.248259	0.18475	0.61971	0.00121028	1.07206	1.9594e-07	0.653245	0.000479171
Os01g0247550	Os01g0247550	Os01g0247550	Hypothetical protein	0.462358	0.109533	0	0	0.0938618	0.281035	0.191983	0	0.249083	0.666966	0.1088	0	0.724877	0.210627	0.299143	0.122427	0.411561	0.738498	0.382831	0.608895	0.938207	0.624482	0.670848	0.298808	0.319052	0.137995	0.691266	0.39832	0.120412	0.237767	1.2487	0.445819	0.351514	0.214076	0.0929439	0.793155	0.488363	0.779269	1.70593	0.199685	1.41844	0.286103	1.99483	0.0640171	2.14272	0.0673158
Os01g0247700	Os01g0247700	SLAC	Similar to inner membrane transport protein	0.0693537	0	0.125117	0.0627233	0.112634	0.168621	0.287974	0.282966	0.14945	0.0571685	0	0	0.163097	0.505506	0.179486	1.02839	0.123468	0.443099	0	0	0	0	0	0.239046	0.191431	0.496782	0.41476	0	0	0.14266	0	0.160495	0.0703028	0.0642227	0.111533	0.0594866	N/A	N/A	1.30336	0.251311	1.10767	0.227498	N/A	N/A	N/A	N/A
Os01g0247900	Os01g0247900	Os01g0247900	AWPM-19-like family protein	6.51645	8.60089	6.78766	4.27978	4.91357	5.21832	2.83464	4.32573	3.8449	8.12126	7.15594	10.2466	6.142	6.71463	8.29838	3.36879	2.90026	2.83221	8.22187	8.71797	10.547	6.03526	5.27417	5.54833	2.56954	5.00116	3.51267	4.74509	8.32377	6.38301	4.83491	6.16367	5.03287	3.23269	3.55557	3.52661	0.289868	0.300976	0.563331	0.0135818	-0.288925	0.356183	0.527781	0.00859635	0.315281	0.159173
Os01g0248300	Os01g0248300	Os01g0248300	Similar to Pathogen-related protein	5.65957	5.9993	6.14336	13.7072	15.5787	17.8028	16.0915	18.1339	14.2628	5.85127	6.68147	7.22663	15.4149	12.4104	13.3228	13.8175	10.161	9.10537	4.97733	4.96886	6.03411	12.8524	13.1227	10.0016	11.4735	15.5745	10.7357	5.37154	7.59443	4.63695	14.1091	15.9089	13.8078	12.9689	11.4926	12.2593	0.211671	0.421588	-0.18312	0.28264	-0.580594	0.00630621	0.0430975	0.861447	-0.298074	0.0887805
Os01g0248701	Os01g0248701	Os01g0248701	Terpenoid synthase domain containing protein	2.97703	2.29862	1.88968	11.5176	10.968	11.3933	6.45537	4.87356	4.93018	1.90865	2.28323	4.80057	13.008	15.0185	14.0773	8.34994	5.8888	5.83687	3.34749	4.21096	4.8663	16.0836	19.3347	17.3394	4.5144	7.30561	8.47794	1.85228	1.78033	1.70104	16.5383	17.691	17.6595	6.63669	10.8164	4.9651	0.419427	0.360908	0.326598	0.0197526	0.260977	0.267316	1.00055	0.000148271	0.738451	6.35482e-08
Os01g0248800	Os01g0248800	Os01g0248800	Conserved hypothetical protein	4.7255	4.60959	4.51323	5.65641	3.9501	3.82974	5.19392	5.85969	6.28946	6.07201	5.23284	10.7426	5.99222	5.31845	5.63516	5.00503	3.58776	6.21582	6.90477	9.63983	8.74281	5.25616	5.18549	5.62884	6.13807	6.30518	5.58079	3.35259	4.34351	4.28838	5.54377	5.57497	6.33994	4.89071	6.03483	8.70245	0.752488	0.0625015	0.352856	0.263243	-0.255862	0.443708	1.07097	0.000112118	0.35963	0.242123
Os01g0248850	Os01g0248850	Os01g0248850	Hypothetical gene	0	0.704139	0.335134	0.224012	0	0.200739	0.102848	0.168432	0.266874	0.204173	0	0.36351	0.291245	0	0.213674	0.393515	0.440959	0.678213	0.410176	0.217463	1.13087	0.53527	1.02681	1.06717	0.683682	0	0.105806	0.213386	0.258025	0	0.205829	0.0955327	0.251082	0.229367	0.199165	0.106226	-0.791073	0.610558	N/A	N/A	1.48928	0.221595	0.957067	0.358278	2.76217	0.00808976
Os01g0249050	Os01g0249050	Os01g0249050	Hypothetical protein	0.249923	0.236828	0.225436	0	0	0	0	0	0	0	0	0.366785	0	0	0	0	0	0.114054	0.689786	0.438844	1.01428	0	0.207212	0.215357	0.114974	0	0	0.107654	0	0.257045	0	0	0	0	0	0	N/A	N/A	N/A	N/A	N/A	N/A	1.79161	0.067764	N/A	N/A
Os01g0249100	Os01g0249100	OsEXPA9	Similar to Expansin-A9	1.8032	1.05151	1.5014	0.125447	0.78844	0.337242	0.172784	0.188644	0.14945	1.31488	1.24031	2.10351	0.271829	0.315941	0.119657	0	0.123468	0.1899	3.67518	3.04448	4.15157	0.224813	0.517511	0.836661	0.0638103	0.0827969	0.355508	1.85219	2.09516	1.06995	0.230528	0.802474	0.421817	0.0642227	0	0.297433	0.170165	0.70991	-0.815138	0.373901	N/A	N/A	1.5223	3.87119e-06	0.453528	0.544705
Os01g0249200	Os01g0249200	OsGLP1-1	Similar to Nectarin 1 precursor (EC 1.15.1.1) (Superoxide dismutase [Mn])	210.558	234.093	231.466	111.02	139.272	132.03	81.9573	97.7177	93.0324	262.747	289.189	433.595	188.214	173.831	176.375	75.5864	70.2535	58.679	220.434	256.649	216.022	149.126	138.463	150.778	75.8067	86.5228	117.436	243.772	238.415	233.107	151.688	170.125	148.269	113.353	110.25	68.3501	0.625356	0.0191783	0.506235	2.57815e-08	-0.440768	0.000837775	0.232711	0.00326652	0.291547	0.00245769
Os01g0249800	Os01g0249800	Os01g0249800	Heavy metal-associated domain, HMA domain containing protein	1.84943	2.40972	1.98102	0.731772	0.938618	1.59253	0.863921	0.628814	0.249083	0.857528	1.63199	2.8273	2.08402	1.36908	1.19657	0.734562	0.720232	0.1055	1.14849	2.3341	1.40731	1.12407	1.15003	0.597615	0.212701	1.79393	0.790019	2.19076	1.80618	3.32874	1.4408	1.33746	0.937371	0.749265	0.557663	0.594866	-0.156082	0.781414	0.518929	0.359919	-0.216975	0.817019	-0.14527	0.756055	-0.104953	0.86333
Os01g0251400	Os01g0251400	Os01g0251400	Conserved hypothetical protein	750.315	760.554	762.045	508.994	517.066	506.973	356.736	444.855	343.976	906.485	960.678	1454.44	807.191	763.477	934.809	306.089	244.055	221.834	1397.99	1546.73	1494.1	802.251	913	919.598	356.742	441.336	550.815	1081.47	1113.93	1079.04	646.369	680.879	646.231	575.583	541.344	363.968	0.628909	0.0156893	0.720902	6.15966e-19	-0.593786	4.99959e-05	1.16475	1.10848e-65	0.878352	4.26146e-23
Os01g0252150	Os01g0252150	Os01g0252150	Hypothetical protein	0.822967	0.779845	0.742333	1.0826	0.30376	1.0914	0.310651	1.0175	0.725484	0.431693	0.704204	0.0731988	0.527823	0.340821	1.9362	1.26785	0.93234	2.38996	1.07374	1.11664	1.97357	1.69762	1.30262	1.48276	1.78972	1.42907	1.66185	1.16016	1.24698	1.07726	2.23814	1.5582	1.51678	1.24704	1.74458	0.834224	-0.916619	0.21229	0.187109	0.78048	1.18711	0.0408344	1.03323	0.0377512	0.946324	0.0533581
Os01g0252300	Os01g0252300	Os01g0252300	Conserved hypothetical protein	40.5557	43.2749	39.5025	37.1408	33.7626	41.7064	27.17	27.3465	26.9891	47.4766	50.684	81.8598	41.676	53.5625	53.6547	24.0041	18.8085	21.4628	77.3187	59.2439	82.9864	39.0339	58.9141	51.392	22.1063	29.7011	26.059	31.4154	47.0405	32.9485	33.4181	31.9412	39.5561	29.5077	25.6224	28.9394	0.627915	0.0338435	0.415536	0.00611501	-0.375524	0.0502694	1.03483	2.7848e-12	0.510219	0.00188258
Os01g0252400	Os01g0252400	Os01g0252400	Hypothetical gene	1.29391	1.47134	1.98413	2.92553	1.47097	1.67782	1.28943	1.93572	1.53353	2.13315	1.70507	2.53191	2.53572	1.76833	2.12079	0.82227	0.921406	1.41716	3.42834	3.8624	3.1507	2.79619	2.89652	4.34832	1.07144	1.54472	1.98979	1.56058	1.61747	1.06463	2.58054	1.59696	3.67254	1.19819	3.12125	2.21965	0.48481	0.327421	0.10257	0.829417	-0.601154	0.324741	1.33017	0.00170921	0.83673	0.0449845
Os01g0253300	Os01g0253300	rImpa1a	Importin alpha-1a subunit	253.696	263.733	256.052	450.416	417.591	421.496	544.155	490.947	544.968	277.725	287.231	217.883	367.187	360.742	377.22	594.187	594.809	596.474	252.132	267.549	232.277	406.837	368.526	346.856	634.849	617.913	528.641	303.878	299.031	305.792	406.883	379.463	407.686	529.838	524.371	626.453	0.0696751	0.598345	-0.209497	0.0025151	0.145088	0.151192	0.156978	0.0279032	-0.108708	0.169437
Os01g0253400	Os01g0253400	Os01g0253400	Protein of unknown function DUF1218 family protein	2.39756	3.21395	3.16484	1.00484	1.80443	1.70611	0.922682	2.06777	1.38613	2.89217	2.09159	4.11938	2.47534	1.65163	2.72407	0.929041	0.988997	1.1742	2.96968	3.08042	3.7378	1.64282	2.37568	1.76362	1.12986	0.907555	0.99918	1.86398	2.74125	2.22531	1.45781	2.2103	2.13398	1.29962	1.03445	1.10346	0.12736	0.731817	0.607672	0.0849241	-0.497905	0.263489	0.355422	0.17831	0.455859	0.190562
Os01g0253500	Os01g0253500	Os01g0253500	Conserved hypothetical protein	1.74135	1.4225	1.94987	2.60668	3.3644	3.40649	4.08898	4.57319	3.17014	2.52432	2.43033	3.4662	3.01248	3.00896	3.52238	5.78745	3.63457	4.98726	2.05502	3.11037	2.68059	2.78989	2.04117	4.03584	3.64631	3.87103	4.41179	2.37957	1.87655	1.6057	2.89408	2.4549	2.79994	3.44745	4.34543	5.56238	0.787751	0.0269357	0.0345486	0.895723	0.25508	0.342929	0.819371	0.00957397	0.0142181	0.960264
Os01g0253800	Os01g0253800	Os01g0253800	Conserved hypothetical protein	2.75839	2.61385	1.06634	2.49468	0.959951	0.532263	1.63621	1.96504	2.97201	1.84065	1.85454	1.92771	1.75041	1.79512	1.35974	3.19979	1.40305	2.27784	3.33527	2.1911	4.53111	5.53518	1.85137	2.37688	2.65876	2.509	0.897748	2.26318	2.5998	2.02642	0.873214	1.72248	1.73094	1.82451	1.90112	2.8166	-0.130712	0.802981	0.32771	0.590049	0.0396429	0.936998	0.851015	0.0586218	1.37151	0.0108052
Os01g0253900	Os01g0253900	Os01g0253900	Similar to triacylglycerol lipase	7.61518	8.98148	9.34544	17.5282	16.1892	18.0117	37.5099	28.7145	35.4608	9.05213	10.1827	6.61925	13.1943	14.1742	14.1254	49.2246	53.1228	58.3779	8.40713	7.89096	7.49416	14.0552	13.034	12.9267	43.2118	28.7565	17.3398	7.85565	9.12451	8.57171	16.9203	15.4041	14.7762	17.6749	17.8705	40.9566	0.0442296	0.828163	-0.305339	0.00523459	0.623647	1.79793e-06	0.0716902	0.600832	-0.278077	0.0107816
Os01g0254100	Os01g0254100	OsWD40-12	Similar to CTV.2	197.866	220.752	210.759	242.551	242.051	221.793	214.31	238.352	237.177	185.969	174.362	85.2941	162.554	118.036	127.674	179.38	242.739	248.958	82.1555	97.4842	78.9501	145.005	119.833	111.156	237.119	184.389	233.213	216.826	169.636	227.828	224.189	216.989	224.828	277.956	241.524	209.869	-0.462166	0.0834553	-0.779859	5.69152e-15	-0.072835	0.551981	-1.08626	5.86163e-37	-0.819997	1.41687e-18
Os01g0254300	Os01g0254300	OsPME1	Pectinesterase (EC 3.1.1.11) (Fragment)	3.05156	2.89166	1.5014	1.56808	1.6332	1.79862	0.806327	0.754577	1.4945	2.74409	1.63199	1.89995	2.44646	1.95884	1.97434	1.39567	1.66682	0.822898	2.90952	3.10537	1.8295	2.62282	1.72504	1.49404	1.34002	0.662375	0.948022	1.19496	2.4564	0.927291	2.47818	1.97944	1.68727	1.66979	2.28642	1.54665	-0.183743	0.657601	0.364289	0.303306	0.315885	0.533315	0.274494	0.418094	0.298518	0.402969
Os01g0254800	Os01g0254800	Os01g0254800	Hypothetical conserved gene	3.0568	3.27282	4.65518	3.44673	4.09403	3.28169	2.37368	3.29345	2.90858	2.97787	2.42884	2.09742	2.92523	2.53187	1.64383	2.90124	4.41716	2.68128	0.964199	1.11532	1.45001	2.10186	1.34949	1.91565	3.10468	2.46448	2.84895	2.77023	2.4813	3.10308	3.56283	2.87856	3.90348	3.89674	3.28788	3.33697	-0.495124	0.0777038	-0.592813	0.0157546	0.203791	0.435494	-1.43789	2.62136e-07	-0.928157	0.000105218
Os01g0254850	Os01g0254850	Os01g0254850	Hypothetical conserved gene	1.34233	0.763196	1.53369	1.61867	2.25268	1.4505	2.67537	2.069	1.83196	1.91791	1.43194	1.92621	2.24478	2.2014	1.54396	2.74868	2.31005	2.8587	2.86506	2.51415	3.087	1.93388	4.52591	2.23624	2.38774	1.92303	2.06424	1.23351	2.05088	1.74874	2.37965	2.62314	1.99569	1.90597	1.58304	2.68649	0.599949	0.211483	0.184154	0.655381	0.218325	0.570991	1.41628	0.000504886	0.821832	0.038626
Os01g0254950	Os01g0254950	Os01g0254950	Hypothetical gene	2.23047	2.04755	3.08077	3.21496	2.3772	2.82447	2.02595	3.12827	3.98032	2.52806	1.96823	1.09114	1.91236	3.42931	3.9084	4.57717	5.45991	6.80712	3.15499	2.7538	2.75805	4.29292	4.21869	3.90402	6.15658	5.49206	3.33475	2.70217	3.48528	4.08625	5.56048	5.43048	3.81543	5.22818	4.37163	4.60349	-0.348272	0.384218	0.148707	0.644674	0.870383	0.00295566	0.430091	0.159108	0.656846	0.0114958
Os01g0256300	Os01g0256300	Os01g0256300	Conserved hypothetical protein	0.0436187	0.289332	0.196725	0.315589	0.354196	0.565605	0.362231	0.593221	0.751948	0.21573	0.287395	0.256058	0.341923	0.39741	0.0752561	0.369591	0.194133	0.199056	0.144465	0.459544	0.44255	0.141392	0.5063	0.112758	0.200661	0.156221	0.558975	0.338196	0.27263	0.179447	0.362466	0.269174	0.0884312	0.72705	0.280585	0.336717	0.565472	0.508643	-0.589037	0.404517	-1.1859	0.0737062	1.18011	0.140062	-0.577045	0.408208
Os01g0256500	Os01g0256500	Os01g0256500	Similar to ZnI	488.147	399.951	396.1	2584.82	1631.45	2502.22	5663.96	5527.04	4618.37	532.342	513.966	889.368	1921.58	2549.9	2456.32	7791.83	5738.6	7017.63	1332.44	918.411	1375.14	2459.17	3443.29	3679.97	5852.24	7910.55	3589.53	475.164	693.841	433.563	1994	1534.57	1746.31	2784.87	3808.74	8056.11	0.677701	0.0211325	0.0593628	0.784397	0.349936	0.0109457	1.70559	5.62388e-14	0.610207	0.0291003
Os01g0257100	Os01g0257100	OsRALF-5	Rapid ALkalinization Factor family protein	50.6976	47.3839	44.8544	33.3061	31.3123	34.8483	28.2214	31.5036	20.8482	54.9389	59.6004	111.351	49.4729	52.5726	57.8543	27.7664	20.4958	20.256	115.385	99.9197	123.914	59.8004	71.6466	74.7019	24.567	31.6284	36.9729	49.9493	76.4374	51.2863	42.9359	43.2801	43.6581	30.3774	38.7576	25.8172	0.751318	0.0234918	0.697563	4.33317e-11	-0.261503	0.158541	1.45032	8.62335e-40	1.15026	1.5024e-22
Os01g0257300	Os01g0257300	OsRAA1	Similar to FPF1	0.277415	0.131439	0.500467	0.75268	1.12634	0.337242	1.49746	0.943221	1.56922	0.800359	0.261119	0.678553	1.30478	1.45333	2.15383	1.76295	2.96324	2.40539	0.0765662	0.121779	0.211097	1.42382	1.95504	1.19523	1.34002	0.910766	0.711017	0.119496	0.144494	0.0713301	1.21027	0.962969	1.19515	0.70645	0.836495	0.951786	1.0024	0.220867	1.16153	0.019773	0.777461	0.052865	-0.946832	0.379792	1.14899	0.0170443
Os01g0259400	Os01g0259400	Os01g0259400	Armadillo-type fold domain containing protein	2.62994	2.59014	2.81206	1.50996	2.12359	1.59257	0.699382	1.16546	0.81188	2.6185	2.40592	0.881801	1.62148	0.982689	1.69519	0.328628	1.10474	0.76866	1.43541	1.66039	1.1093	1.70821	1.0535	1.375	1.03315	0.723194	1.41375	2.96576	2.40105	3.73822	1.87851	1.49303	1.46776	1.66919	1.59197	1.01383	-0.410991	0.244788	-0.270529	0.222946	-0.297811	0.394905	-0.735326	3.46381e-05	-0.255241	0.221115
Os01g0259900	Os01g0259900	SAD1L	Conserved hypothetical protein	1.31772	1.64299	1.81419	0.501787	1.91478	1.96725	0.806327	1.03754	0.373624	0.628854	1.17503	1.15354	1.41351	0.884635	1.19657	0.514193	0.493874	1.0128	0.918794	1.52224	0.844386	0.974191	0.92002	1.37451	0.701914	0.993563	1.48128	1.25471	0.866965	0.784631	1.09501	0.695478	1.47636	1.02756	1.61722	0.832812	-0.637695	0.170266	-0.321614	0.514547	-0.15512	0.807618	-0.336856	0.432038	-0.330202	0.49177
Os01g0260100	Os01g0260100	Os01g0260100	Similar to Kinesin heavy chain (Fragment)	7.40958	8.08857	5.133	3.18084	4.65298	2.77032	1.36193	2.09605	1.5754	6.22176	4.46357	1.85587	2.75701	1.31417	1.84088	0.606903	0.949757	1.10008	1.78873	2.56742	2.26533	2.26308	1.85118	1.39614	1.9634	1.25021	2.39706	5.07262	2.96398	5.38532	2.64352	3.03309	2.4636	3.20199	2.55794	1.5253	-0.688989	0.0736829	-0.830162	0.000438206	-0.935772	0.000938972	-1.43799	2.49474e-15	-0.858932	4.59342e-05
Os01g0260500	Os01g0260500	Os01g0260500	Hypothetical conserved gene	1.23165	0.898571	1.54356	1.44905	1.67279	1.29851	1.11334	1.17106	1.12739	1.13205	1.4363	0.0639842	0.504099	0.417084	0.592363	0.715744	1.31948	1.16393	0.457255	0.363634	0.331756	0.588856	0.551246	0.347505	1.67473	1.067	1.10811	1.01411	0.840214	1.35643	1.44918	0.941664	1.50262	1.65528	1.20945	1.34623	-0.473281	0.641791	-1.53294	4.56481e-12	-0.122604	0.602276	-1.47978	1.85579e-08	-1.48552	3.93111e-11
Os01g0262500	Os01g0262500	Os01g0262500	TRAM/LAG1/CLN8 homology domain domain containing protein	120.186	138.809	136.11	81.1415	95.9019	90.4511	56.7957	67.1704	64.5312	135.949	146.03	176.973	114.514	116.296	114.331	37.1102	32.7584	30.4425	137.377	148.317	144.636	114.616	121.85	125.119	50.0893	60.303	78.7735	106.234	114.259	119.736	113.132	110.522	85.5825	70.0139	74.0757	57.4235	0.287463	0.161921	0.380495	1.98841e-05	-0.936604	5.54132e-12	0.322274	0.000157261	0.531266	3.73096e-08
Os01g0263300	Os01g0263300	atp6	Similar to Peroxidase 72 precursor (EC 1.11.1.7) (Atperox P72) (PRXR8) (ATP6a)	59.7829	65.9825	68.7517	46.2271	52.9381	48.1132	34.1537	36.4083	31.4592	68.4879	71.416	82.1049	54.692	52.8885	57.1962	37.8299	27.1013	30.1307	74.7286	77.5733	79.302	52.0818	56.6388	51.4547	33.5642	32.4564	34.8398	62.8549	64.0831	60.7019	46.682	50.9839	50.0556	36.7354	36.4154	29.2079	0.258921	0.165351	0.174317	0.0678901	-0.129829	0.409494	0.451267	9.20606e-07	0.217239	0.0319304
Os01g0263400	Os01g0263400	Os01g0263400	Pentatricopeptide repeat domain containing protein	1.37733	1.64651	1.4144	1.49478	1.47977	1.56274	1.1438	1.09509	1.23286	1.44974	1.23658	0.0621955	0.830519	0.540565	1.20644	0.673292	0.961944	1.12172	0.257326	0.576711	0.451475	0.961621	0.474346	0.51125	1.48169	1.16366	1.32153	1.64293	1.39064	1.78707	1.21498	1.24225	1.43914	1.88371	1.43122	1.32677	-0.681853	0.337829	-0.804383	0.00449259	-0.364123	0.219777	-1.57349	6.12192e-07	-1.15766	4.48944e-05
Os01g0264000	Os01g0264000	RDD1	Dof transcription factor, Promotion of nutrient ion uptake and accumulatio	2.77415	2.62879	2.5649	5.89599	6.02593	5.11484	5.41391	4.62178	3.58679	3.48728	2.48063	2.71421	4.67546	5.11825	4.90595	4.77465	5.30914	5.31719	0.689096	1.52224	2.67389	3.14739	2.81756	2.98808	5.10483	4.13985	4.20685	2.27042	2.23966	2.49655	3.68845	3.42389	3.93696	3.14691	3.29021	4.28304	0.185361	0.548626	-0.19973	0.362286	0.13502	0.601052	-0.494751	0.202856	-0.835011	0.000419264
Os01g0264100	Os01g0264100	Os01g0264100	Similar to UDP-glucose pyrophosphorylase	1.10818	0.83134	1.37445	0.835197	1.23733	1.27233	0.99698	1.38155	0.895504	1.06572	0.825775	0.0451766	0.542934	0.126208	0.358494	0.782489	1.02753	0.842874	0.305857	0.324312	0.327935	0.798272	0.267982	0.437668	1.14706	0.937116	1.53848	0.716021	0.81771	1.70964	1.30459	0.676743	1.63822	1.45378	1.70789	0.910913	-0.751576	0.303622	-1.6799	0.0014592	-0.318857	0.455526	-1.59209	0.00202681	-1.10289	0.0182245
Os01g0264400	Os01g0264400	Os01g0264400	Conserved hypothetical protein	51.1465	41.3074	41.1604	24.1874	28.772	31.2873	20.5158	18.289	18.3963	45.6476	48.0709	62.1637	32.5721	40.6112	33.4336	10.8824	9.21306	8.75717	83.9893	70.4408	89.8349	44.979	57.2507	56.6367	22.2433	25.5245	20.525	36.6428	50.1322	37.6853	26.9326	26.0498	26.5742	23.9261	21.4439	25.4665	0.29633	0.203172	0.352766	0.0089804	-1.02423	1.21467e-08	1.07441	6.24179e-18	1.01404	3.98051e-14
Os01g0265100	Os01g0265100	OsARFA1e	Similar to ADP-ribosylation factor	127.472	128.219	120.8	40.3938	53.8955	43.3356	25.3993	35.8424	26.1537	120.797	118.352	113.25	63.5536	65.3366	63.9568	17.1153	16.6682	15.8883	108.418	110.332	106.111	65.3457	57.6163	58.9846	29.8632	26.909	41.5352	116.329	122.892	115.198	56.3066	62.3255	54.2738	40.7172	41.3228	26.531	-0.0355286	0.775058	0.49971	6.22943e-06	-0.838263	2.52123e-07	-0.0137196	0.861377	0.495225	9.47783e-06
Os01g0265200	Os01g0265200	OsPAPST1	Mitochondrial carrier protein, Early leaf developmen	131.633	130.848	134.501	83.422	99.5687	92.2919	62.3175	72.2507	69.6435	123.77	127.557	95.1331	101.066	87.4525	88.5464	53.4026	52.0419	53.2985	80.6242	90.5427	73.1098	88.8762	78.6042	77.2119	63.2361	64.7472	82.6557	116.21	108.371	120.691	104.66	110.527	93.1513	83.2969	79.4113	64.8999	-0.144349	0.294898	0.0214639	0.81752	-0.390907	0.000694686	-0.503317	1.4459e-09	-0.0783203	0.403361
Os01g0265400	Os01g0265400	Os01g0265400	Conserved hypothetical protein	2.12864	2.28113	2.42272	1.76387	2.09051	1.81546	1.58263	1.97041	1.80118	1.88326	1.64694	0.839604	1.48517	1.00524	1.06717	1.1922	1.9543	1.9937	0.78744	1.0176	0.802821	1.36075	0.979453	1.20042	1.74317	1.71634	1.87571	1.61299	1.56731	1.99445	1.88001	1.71078	2.27075	1.87828	1.89084	1.85448	-0.603754	0.0333657	-0.658219	0.000384932	-0.0842291	0.682234	-1.18796	1.82529e-11	-0.593376	0.000656502
Os01g0266200	Os01g0266200	Os01g0266200	Conserved hypothetical protein	0.899161	0.582979	0.57628	1.0272	1.03757	0.99719	0.864609	0.611436	0.917808	1.09227	0.82407	0.324113	0.630651	0.517406	0.734845	1.02753	1.24269	1.46857	0.18286	0.394712	0.120037	0.66475	0.255038	0.468958	0.457188	0.762715	1.15228	0.958088	0.912023	0.75443	1.00281	1.05865	1.07937	1.3366	1.02742	0.852418	0.164673	0.726328	-0.688511	0.0309603	0.595339	0.0611391	-1.34491	0.00493979	-1.07615	0.00219066
Os01g0266400	Os01g0266400	Os01g0266400	Conserved hypothetical protein	62.3684	56.3818	46.3562	49.9756	49.9359	48.7262	33.2516	43.7682	38.3032	60.8701	54.2432	115.33	61.0148	71.4845	55.8472	37.9171	29.0906	27.3237	87.0321	78.5212	103.65	62.2684	72.3937	74.7019	39.8241	45.8659	46.2502	43.5215	56.7841	48.1093	43.9497	42.9141	44.7612	45.0483	43.931	43.0101	0.572771	0.10394	0.356015	0.00358779	-0.312393	0.0755696	0.90936	3.30338e-11	0.593855	4.32311e-07
Os01g0266600	Os01g0266600	OsPrxII	Thioredoxin fold domain containing protein	122.617	126.05	123.24	103.431	111.846	119.271	82.7061	85.5502	78.76	127.657	132.191	185.245	134.773	143.88	131.025	78.5981	74.5132	64.5658	152.29	156.425	160.996	144.705	149.618	147.432	91.6317	99.1079	100.016	127.861	134.018	131.747	123.217	121.495	121.272	99.9948	100.101	97.7365	0.336352	0.152592	0.305717	0.000555271	-0.211596	0.0887225	0.536917	8.56551e-12	0.495822	2.19374e-08
Os01g0266800	Os01g0266800	Os01g0266800	Cystinosin/ERS1p repeat containing protein	9.45732	8.92578	9.83257	41.8041	40.5261	41.6474	77.6867	58.5252	86.6333	9.92466	8.29403	5.12816	21.913	18.8596	16.2841	107.248	168.569	172.913	4.73821	5.33534	4.89399	17.5648	12.6906	13.0585	107.003	60.3973	31.962	7.49304	5.7766	8.98462	27.9954	23.3506	26.1037	35.5933	36.8925	101.381	-0.228192	0.345791	-1.10616	1.51462e-24	0.971074	6.45435e-09	-0.715016	1.63408e-06	-1.43257	1.32098e-36
Os01g0267100	Os01g0267100	Os01g0267100	MT-A70 family protein	9.79011	10.03	10.4179	14.5644	14.4249	12.9019	11.7711	12.4078	12.6274	9.70742	9.45541	4.02578	9.52069	7.85975	8.89841	9.6028	12.7434	12.1989	4.41728	5.08243	3.95878	9.96513	6.57594	6.79775	12.0101	11.5184	14.5704	10.4755	7.90756	10.9739	13.5827	12.4771	11.6213	15.1097	14.7288	11.2328	-0.349076	0.241561	-0.65974	2.14687e-11	-0.123356	0.325808	-0.969593	5.72759e-19	-0.759457	2.74533e-09
Os01g0267300	Os01g0267300	OsSRP-QKG	Hypothetical conserved gene	0.762891	0.525757	0.688143	0.878127	0.619488	0.786898	2.2462	3.48992	2.24174	1.14337	1.43615	1.42496	0.978584	0.884635	1.13674	2.64442	2.09896	2.72189	1.30163	0.365337	0.844386	1.34888	1.26503	1.07571	1.59526	1.98713	1.83679	0.29874	1.15595	1.28394	1.09501	0.802474	0.703028	1.28445	2.17489	1.36819	1.07959	0.0278707	0.407978	0.428056	-0.108937	0.748228	0.535451	0.364914	0.7847	0.0929207
Os01g0267900	Os01g0267900	OsCam1-3	Calmodulin, Ca<sup>2+</sup> sensor, Ca<sup>2+</sup> signallin	174.008	158.976	159.899	179.075	167.994	198.86	202.215	192.7	177.92	202.319	213.726	342.941	231.49	283.842	249.366	213.317	164.398	162.554	340.184	294.462	343.173	260.334	295.097	307.114	179.754	197.719	190.671	177.093	228.806	177.398	186.901	170.767	190.521	173.337	197.747	219.208	0.706996	0.0113574	0.501148	5.16533e-07	-0.112115	0.413992	1.19135	7.01282e-37	0.756308	1.19593e-13
Os01g0268600	Os01g0268600	Os01g0268600	Glycoside hydrolase, family 31 protein	0.679716	0.77292	1.28755	3.42202	2.64935	2.88288	7.63916	6.40934	7.34798	0.634998	0.554483	0.798037	1.65175	1.69273	2.01318	9.52698	10.9714	11.291	0.500269	0.556977	0.712621	1.56681	1.72823	1.44474	7.29619	5.2475	2.69061	0.956437	0.802483	0.745692	1.78865	1.71278	1.28617	2.62262	2.76919	6.49086	-0.39889	0.318687	-0.727566	0.000268508	0.532916	0.000192263	-0.432427	0.218312	-0.819567	4.0011e-05
Os01g0269000	Os01g0269000	Os01g0269000	Similar to Hydroxymethylglutaryl-CoA lyase	9.26847	10.4485	8.57656	17.0899	15.896	15.7678	27.7689	22.7655	28.237	9.78056	10.0401	9.84996	13.0277	14.2683	11.8554	38.6322	44.6293	47.8395	5.51312	8.34776	5.9989	11.8709	10.6987	9.32913	30.3246	22.2254	15.1542	8.8796	8.53148	10.5598	15.7692	13.6519	14.9839	16.9806	15.4193	30.7028	0.128968	0.478394	-0.302456	0.0136165	0.698052	1.11694e-07	-0.310614	0.0564681	-0.522066	2.58469e-05
Os01g0269500	Os01g0269500	Os01g0269500	Conserved hypothetical protein	0.697228	0.738423	0.739898	1.2055	0.932513	1.06365	0.936638	1.0598	1.32569	0.811381	0.347438	0.140446	0.835902	0.50446	0.459948	0.933949	0.985703	0.898401	0.249033	0.342076	0.332894	0.531788	0.204026	0.335739	1.13206	1.07719	1.26141	0.618327	0.683591	1.03346	0.869083	0.949112	0.727558	0.949479	0.742012	1.05535	-0.704942	0.197569	-0.811655	0.0105329	-0.263197	0.363181	-1.03137	0.00687508	-1.51932	1.26954e-05
Os01g0269800	Os01g0269800	Os01g0269800	NB-ARC domain containing protein	3.10829	3.35041	3.60981	1.58126	2.05076	2.01527	1.22611	1.63809	1.50706	4.06745	3.54741	3.64936	2.52793	2.90276	2.24567	1.72838	0.933795	0.815628	4.88994	4.36631	3.62668	3.69441	2.96365	2.97971	1.71591	2.31924	1.6929	2.81167	3.56176	3.47659	2.00179	1.97809	2.63882	2.12277	1.62457	1.29971	0.220724	0.322049	0.453215	0.0791057	-0.353993	0.346254	0.550199	0.00563795	0.855413	0.000233175
Os01g0269950	Os01g0269950	Os01g0269950	Hypothetical protein	0	0.286777	0.045497	0.136851	0.0409579	0.0408778	0.0418871	0	0	0.0831542	0	0	0.0395388	0.18382	0.0870235	0.0534227	0.404078	0.138109	0.222738	0.221417	0.0511749	0.0545002	0.0836382	0.30424	0.0928151	0.240864	0.387827	0.434531	0.105087	0.363135	0.2934	0.155631	0	0.140122	0.243344	0.129789	N/A	N/A	N/A	N/A	3.33154	0.0498193	0.757702	0.529736	1.16296	0.351068
Os01g0270300	Os01g0270300	prx4	Similar to Cationic peroxidase isozyme 40K precursor	17.5465	14.9841	17.4538	15.2418	17.1204	15.3445	10.5974	13.4881	9.26588	18.5798	19.5186	25.785	19.8435	17.5663	20.2221	10.7246	11.1122	8.86198	20.5963	23.2598	18.9987	21.732	20.988	22.4106	11.103	13.0819	15.0499	18.8206	20.8794	19.4018	14.9843	17.6009	16.3103	13.6794	12.1013	10.5886	0.427356	0.0755615	0.284886	0.0323433	-0.143416	0.472048	0.529033	5.77721e-05	0.544188	2.15852e-05
Os01g0270501	Os01g0270501	Os01g0270501	Hypothetical protein	0.46924	0.533583	0.0846528	0.933635	0.228622	0.228175	0.545552	0.510539	0.505581	0.464156	0.441676	1.65277	0.8828	0.598535	1.45726	1.29219	0.918912	0.685249	1.03608	2.14226	1.23782	1.62247	1.86743	1.53649	1.03616	1.12039	0.641422	1.37445	1.17316	1.35131	1.24779	1.73743	1.80752	0.782144	1.13193	0.885457	1.34034	0.154321	1.11045	0.134882	0.851364	0.224995	2.23527	0.000899628	1.97886	0.000946929
Os01g0271400	Os01g0271400	OsClpR4	Peptidase S14, ClpP family protein	39.1155	44.6894	42.6023	36.505	35.5924	37.3777	24.5354	26.2215	30.5625	42.9907	40.5387	59.7126	43.547	39.3663	42.1792	26.738	22.8417	25.0034	34.2251	42.3182	32.0867	37.6188	32.7182	29.8808	30.4375	28.6477	32.1735	45.6475	41.3253	40.2302	36.654	37.4488	39.0884	32.6252	34.0175	25.3413	0.256548	0.29417	0.205016	0.03849	-0.152943	0.299546	-0.0217459	0.844746	-0.0382165	0.72753
Os01g0272650	Os01g0272650	Os01g0272650	Hypothetical protein	0	0	0	0.310204	0.222817	0	0.227872	0.0932959	0.147824	0.0565465	0.129139	0	0	0	0.236711	0.145314	0.0610625	0.375667	0.151466	0.240908	0.1392	0.222367	0.113751	0.177334	0.126232	0.245688	0.410247	0.118196	0	0.070554	0.171015	0.582078	0.486765	0.063524	0.441277	0.176518	N/A	N/A	-1.16084	0.474046	0.232034	0.849419	N/A	N/A	0.0392373	0.972971
Os01g0272850	Os01g0272850	Os01g0272850	Hypothetical protein	0.78867	0.887472	1.24494	1.64944	1.04069	1.31829	1.26897	2.01113	1.32773	1.09705	1.06712	1.68794	1.39102	0.988018	2.72142	2.40155	2.41321	2.5194	2.93857	2.68312	2.40053	1.7576	2.81989	2.37857	3.26535	2.64809	2.23193	2.12324	2.61876	1.67299	2.74439	2.92777	2.14856	1.96274	1.86284	2.87497	0.465551	0.290091	0.359779	0.360537	0.663266	0.0413063	1.64885	3.1938e-07	0.907405	0.0043051
Os01g0273000	Os01g0273000	DSS1/SEM1	Similar to 26 proteasome complex subunit DSS1 (Deleted in split hand/split foot protein 1) (Split hand/foot deleted protein 1)	79.41	75.3804	71.0038	68.9329	55.6413	69.0784	65.3124	63.9504	67.1776	85.0096	78.0093	136.593	86.7134	93.8977	89.6233	73.1623	56.3016	60.7679	165.383	132.678	174.718	109.559	124.49	129.862	60.237	76.9183	79.2191	81.3768	91.1758	77.9638	81.0307	72.2227	68.8265	69.8101	79.9689	73.9419	0.49235	0.0861233	0.494472	1.7322e-06	-0.0748422	0.579229	1.27088	1.23827e-28	1.00692	1.41338e-18
Os01g0273100	Os01g0273100	OsUBC27	Similar to Ubiquitin conjugating protein-like (Ubiquitin-conjugating enzyme) (Ubiquitinating enzyme)	8.94663	10.778	8.69562	8.78127	7.94071	8.20622	3.45569	7.2628	5.23074	11.0907	10.5753	19.5423	12.4498	11.4371	14.7777	3.15861	1.91376	2.15219	13.5522	17.8406	13.4398	13.4139	14.8353	15.0599	6.31722	4.22264	7.34717	10.2169	14.4494	11.4841	10.028	11.2881	10.5454	5.58738	7.08232	3.0933	0.620213	0.0634747	0.646158	0.000119885	-1.15481	0.000371839	0.85582	1.55178e-07	0.896657	1.35298e-08
Os01g0273150	Os01g0273150	Os01g0273150	Hypothetical gene	6.74685	5.26509	5.81731	2.96119	2.98102	3.69889	1.89511	4.72285	3.20707	7.19718	5.32324	6.11571	4.27771	4.33911	5.30669	4.30859	2.82617	2.80729	8.21526	6.09766	7.75128	6.53964	5.34704	7.09615	3.8341	2.36901	4.40783	7.52192	5.99475	6.12276	3.21552	3.6737	4.72709	4.50202	4.38791	3.4892	0.126841	0.642946	0.540143	0.073292	0.0207973	0.957278	0.50593	0.0358259	1.06821	8.155e-05
Os01g0273500	Os01g0273500	Os01g0273500	Heat shock protein DnaJ, N-terminal domain containing protein	12.7088	12.8601	11.4636	12.8074	12.2733	13.0954	10.554	13.5804	10.4654	7.89434	8.97169	2.93092	9.17956	7.11281	6.77379	8.79743	14.1811	11.2266	4.25925	4.26386	4.60507	7.11124	4.70397	5.04531	13.0711	8.72402	10.1984	8.91528	6.19396	9.38308	9.69336	7.84268	10.0301	11.6425	12.3357	10.9396	-0.871942	0.0132853	-0.712738	1.72152e-06	-0.0428802	0.815311	-1.29768	4.03933e-16	-1.0996	4.22572e-12
Os01g0273850	Os01g0273850	Os01g0273850	Hypothetical gene	1.70822	1.78058	1.69493	2.62635	0.416136	2.49194	0.993013	0.929282	1.47241	1.40809	1.60787	2.17271	2.94593	2.64581	3.68403	4.52316	2.28082	3.74186	6.97771	6.59887	5.54605	8.30591	5.94841	7.35979	4.08638	3.6708	2.48097	4.12055	4.09281	1.40552	3.26487	3.29423	3.98267	2.21458	2.74711	2.78386	0.0624614	0.911261	0.761822	0.173381	1.60008	0.00590428	2.07998	3.25221e-07	2.06037	1.44268e-06
Os01g0274100	Os01g0274100	OsYUCCA10	Similar to disulfide oxidoreductase/ monooxygenase/ oxidoreductase	0.832244	0.262879	0.312792	0.56451	0.78844	0.393449	0.806327	0.660255	0.597799	0.228674	0.522238	0.814263	1.14168	0.884635	0.717944	0.440737	0.370405	0.316499	0.689096	0.548006	0.774021	1.87344	1.20753	1.19523	0.191431	0.662375	0.770268	0.179244	0.433482	0.0713301	0.461057	1.06997	0.49212	0.770673	0.501897	0.713839	0.236122	0.770446	0.667456	0.244622	-0.920192	0.188212	0.724302	0.274227	1.37165	0.00524271
Os01g0274800	Os01g0274800	CSA	R2R3-type MYB transcription factor, Sugar partitioning into anthe	0.762891	0.722916	0.437909	1.31719	1.46424	1.63	1.43987	0.943221	1.04615	1.0862	0.391678	0.746408	1.03295	2.08521	1.19657	2.13023	2.28417	2.0889	0.382831	0.791564	0.914752	1.42382	2.01254	1.61356	1.27621	0.993563	1.89604	0.59748	0.650223	0.427981	1.32554	1.28396	0.843634	1.54135	1.33839	1.36819	0.280427	0.654648	-0.0227443	0.957403	0.863847	0.0364954	0.331284	0.581265	0.298367	0.425327
Os01g0275800	Os01g0275800	Os01g0275800	Hypothetical gene	1.86409	0.996438	1.5521	1.21037	1.63013	1.58821	0.674783	0.780059	1.02998	0.984985	1.03476	0.701467	1.38631	0.783865	0.948352	0.860617	1.27638	1.5705	0.369375	0.671422	0.96989	0.981267	0.752946	0.741356	1.45123	1.6548	2.45009	1.31767	0.846451	1.3273	1.54904	1.4748	1.6958	1.54914	1.57575	0.778942	-0.64052	0.119347	-0.492039	0.190447	0.554837	0.205355	-0.923197	0.0339599	-0.758556	0.0415086
Os01g0275900	Os01g0275900	Os01g0275900	Hypothetical conserved gene	12.2814	12.029	11.5125	7.87153	8.35259	8.44778	8.82777	9.02985	9.563	9.3863	8.51615	4.88046	7.44294	5.01494	5.99473	6.3764	9.43161	8.98004	4.82337	5.01372	5.34024	5.68724	5.44779	4.8912	8.0396	6.53011	7.70033	8.65398	7.99161	9.48237	7.43271	8.46525	8.12528	8.66497	7.63468	6.25554	-0.609178	0.0108833	-0.406093	0.00922046	-0.177138	0.290629	-1.03964	5.76076e-14	-0.530831	0.000228548
Os01g0275950	Os01g0275950	Os01g0275950	Hypothetical conserved gene	9.06446	8.32316	9.12706	7.24464	7.98824	7.00452	4.72662	8.02741	7.94945	7.70356	8.2013	0	2.80917	2.04866	3.15207	2.97695	6.37983	9.42764	3.56843	2.28259	2.13877	3.64439	3.08771	2.84579	5.94787	3.85882	6.84363	7.80901	5.2703	8.38327	6.30625	6.88377	8.47623	8.45892	4.35056	4.70107	-0.736641	0.650503	-1.45902	1.49497e-09	-0.162195	0.602878	-1.54405	1.18455e-10	-1.12851	3.61352e-07
Os01g0276600	Os01g0276600	OsSTA11	Zinc finger, RING/FYVE/PHD-type domain containing protein	19.9739	17.35	14.9515	38.0103	29.0596	35.7477	45.4423	36.597	33.402	17.9509	21.7381	32.4348	35.8814	39.9981	43.1963	44.7348	34.2625	37.4735	46.3225	36.2902	46.7227	46.0118	64.1714	60.7177	47.092	58.5374	38.2764	18.5816	26.0812	16.1206	33.4266	26.9631	29.8084	35.8363	40.3748	58.0589	0.546561	0.0738787	0.225331	0.0698552	-0.0218576	0.893217	1.511	5.72358e-26	0.83356	4.73463e-09
Os01g0276900	Os01g0276900	Os01g0276900	Conserved hypothetical protein	1.79363	0.566549	1.79766	1.71227	2.1038	1.29212	1.07576	1.76176	1.82518	1.88919	2.25102	1.4624	2.81202	3.81308	2.32094	2.00527	2.74966	1.81896	3.85031	2.53706	3.4374	2.58406	3.63514	4.29321	2.29204	1.18961	1.70263	2.06028	1.55705	1.84474	2.64975	3.30521	3.23231	1.75321	2.64409	2.2222	0.484475	0.366746	0.823113	0.0415244	0.489874	0.291618	1.44026	0.000750474	1.1518	0.00195272
Os01g0277100	Os01g0277100	Os01g0277100	Hypothetical protein	0.507157	0.360437	0.686198	0.458671	0.514782	0.61653	1.3688	0.344871	0.683042	0.940616	0.358024	0.2481	0.397556	1.50173	0.328128	1.2086	0	1.38866	0	0.333946	0	0.821987	1.26145	1.6388	1.16655	1.21092	0.541603	0.436914	0	0.130402	1.15896	0.586819	0.514098	0.821863	1.42729	0	0.052318	0.954434	0.496702	0.568758	0.0301739	0.973433	-1.94124	0.152905	1.33682	0.0516087
Os01g0278900	Os01g0278900	RPL5	Similar to 50S ribosomal protein L40	162.426	183.752	181.232	135.921	139.892	133.379	93.9946	85.9275	88.25	177.165	185.003	294.899	164.402	176.042	177.811	86.4579	68.0311	58.2992	186.362	200.144	173.24	162.315	152.378	172.472	85.3782	105.069	132.368	175.659	198.101	179.752	166.903	166.433	152.909	119.711	127.928	92.3232	0.400271	0.14878	0.35455	5.92802e-06	-0.36171	0.0168033	0.283383	0.000372668	0.346565	4.19527e-05
Os01g0278950	Os01g0278950	OsSub1	Similar to predicted protein	3.05156	3.87746	3.25304	2.88527	3.71693	2.13587	2.36138	2.16941	2.31647	3.54445	4.37374	4.5463	2.77266	2.59072	5.14526	2.05677	2.5311	2.40539	3.06265	4.56672	3.09608	2.02332	2.87506	1.73308	2.42479	1.90433	1.48128	3.82387	2.09516	3.85183	2.82397	3.1564	4.14787	1.73401	2.28642	1.13025	0.352425	0.228703	0.277294	0.394475	-0.00535028	0.98749	0.275474	0.311183	-0.293978	0.362268
Os01g0278975	Os01g0278975	Os01g0278975	Hypothetical protein	0.0356941	0.0338238	0.0965905	0.0322817	0.0579692	0.202496	0.0592844	0.0485446	0	0.0882684	0	0.104769	0.0559607	0.227647	0.338711	0.453666	0.0953179	0.293206	0.118219	0.438731	0.217289	0.231408	0.266347	0.092272	0.262729	0.0426129	0.121979	0.123002	0.148733	0.0367113	0.0889842	0.220271	0.144731	0.132214	0.0574023	0.122463	N/A	N/A	1.08131	0.277193	2.8948	0.0155145	2.40789	0.0163354	1.08012	0.243869
Os01g0279100	Os01g0279100	OsCRD1	Subunit of magnesium-protoporphyrin IX monomethyl ester cyclase (EC:1.14.13.81), Core component of FLU-YGL8-LCAA-POR complex, Chlorophyll biosynthesis, Chloroplast developmen	102.713	113.235	122.614	97.0957	95.9644	82.1184	67.9618	65.9312	61.5733	109.478	115.415	114.743	97.3691	99.4583	98.5378	63.5396	55.5608	49.3739	91.0372	116.664	95.6971	88.3516	80.7893	79.3633	59.5989	72.3645	86.27	130.251	126.432	132.032	87.7161	107.104	98.9161	87.1503	84.2629	57.9994	0.067366	0.664686	0.116124	0.195265	-0.244304	0.0719212	0.038556	0.689144	-0.0539094	0.56363
Os01g0279400	Os01g0279400	OsZIFL2	Major facilitator superfamily antiporter	10.6111	10.9095	10.2596	5.58238	6.70174	4.55277	6.10504	6.4139	6.50106	9.20413	9.335	6.24269	4.458	5.30781	4.66663	6.17032	7.65504	8.16568	3.36891	3.89693	3.30718	4.19652	3.73758	4.90044	4.08386	4.71942	4.97712	10.2169	5.56302	9.4869	5.87847	5.51032	5.62423	6.55072	5.57663	4.99687	-0.307161	0.146276	-0.209283	0.368703	0.179837	0.405738	-1.38707	8.8122e-12	-0.294099	0.206078
Os01g0280500	Os01g0280500	Os01g0280500	Similar to Eukaryotic translation initiation factor 6 (eIF-6) (B4 integrin interactor) (CAB) (p27(BBP)) (B(2)GCN homolog)	0.358417	0.226424	0.269416	0.270126	0.242537	0.435713	0.446471	0.162484	0	0.443167	0.112454	0.993574	0.515094	0.108851	0.25766	0.316349	0.584906	0.272609	0.329742	0.314675	0.424254	0.129092	0.495274	0.61769	0.439692	0	0.510348	0.0514625	0.0622283	0	0.29784	0.414715	0.302768	0.3319	0.144099	0.102475	0.960509	0.280183	-0.0892507	0.915662	0.834	0.386667	0.526223	0.497374	0.51785	0.48612
Os01g0281000	Os01g0281000	OsFbox006	Cyclin-like F-box domain containing protein	39.9477	40.0233	41.9141	77.2124	75.8028	73.1815	80.9782	77.6271	75.3226	39.2176	38.5803	17.2352	61.7595	67.1059	61.0252	72.7951	65.6852	58.679	29.7077	36.1684	33.2125	62.1234	60.4338	60.4787	65.6608	74.9312	72.4645	41.6444	40.6751	43.654	68.5246	62.5395	62.1477	71.4799	76.121	63.0558	-0.323342	0.257278	-0.238571	0.00864157	-0.276916	0.0308874	-0.0991668	0.343583	-0.210928	0.0165514
Os01g0281050	Os01g0281050	Os01g0281050	Hypothetical protein	0.672032	0.254727	0.242474	1.45868	1.52798	1.41607	0.558089	1.82795	1.8826	0.886334	0.632555	0.394507	1.5804	0.612289	3.59436	1.56593	2.51244	3.18953	2.67091	1.06203	0.272735	1.16183	1.89442	2.31634	3.46258	2.08597	1.49277	1.50528	1.82018	0.552947	1.34028	2.17726	2.58867	3.48496	1.29689	2.42097	0.779116	0.404539	0.402327	0.49892	0.78756	0.164498	1.97447	0.0223829	0.403221	0.430473
Os01g0281100	Os01g0281100	Os01g0281100	Conserved hypothetical protein	1.47114	1.07541	1.40283	0.798297	0.477842	0.545038	0.872648	1.02897	0.498166	1.35126	1.06821	1.35711	1.18616	1.11058	1.12405	0.845859	0.860537	1.11254	1.57773	1.4023	1.66319	1.09	0.871231	1.30389	0.696113	0.752699	0.754109	1.01391	1.09465	1.55629	0.873214	0.81058	0.639117	0.81738	0.709753	0.937365	-0.000475779	0.998923	0.929279	0.0255843	0.206367	0.642909	0.432358	0.17588	0.943242	0.0215223
Os01g0281200	Os01g0281200	OsCycB1	Similar to Type B-like cyclin (Fragment)	1.24837	1.05151	0.437909	0.94085	0.337903	0.674484	0.230379	0.471611	0.298899	1.31488	1.37087	1.42496	0.489292	0.947823	0.957258	0.146912	0.123468	0.1266	1.37819	1.52224	2.67389	1.49876	1.09252	0.896423	0.0638103	0.248391	0.41476	0.776724	1.95067	1.78325	1.03738	1.06997	0.49212	0.642227	0.61343	0.475893	0.654365	0.19976	0.310665	0.60653	-1.33832	0.213084	1.23908	0.00743744	0.923945	0.0737619
Os01g0281301	Os01g0281301	Os01g0281301	Protein of unknown function DUF1645 domain containing protein	0.186435	0.61833	0.168168	0	0.30278	0.151094	0.541886	0.253554	0.30131	0.384197	0.263225	1.00324	0.365362	0.849304	1.12581	0.987314	0.165952	0.0850804	0.205823	0.572885	0.472887	0.805783	0.154573	0.321298	0.0857666	0.333859	0.398195	0.160613	0.873956	0.287621	0.232388	0.215719	0.0944931	0.345284	0.449728	0.15991	0.848022	0.385205	2.34991	0.0167644	0.0975104	0.925029	0.57019	0.544178	1.52518	0.170638
Os01g0281600	Os01g0281600	OsENODL4	Cupredoxin domain containing protein	51.2524	50.6698	47.0439	28.6018	37.4509	30.127	26.148	25.184	25.4064	56.0823	58.3601	95.8795	42.4597	48.4654	40.3843	22.9918	20.1871	16.0782	63.4734	61.0113	61.5698	45.0376	43.9885	42.4307	23.6736	29.2273	29.8627	49.2324	54.3298	49.8597	38.6135	42.4241	38.6666	35.9647	32.8464	22.367	0.581666	0.0429045	0.463097	0.00022053	-0.404212	0.0134736	0.520313	3.54224e-08	0.544855	2.28592e-06
Os01g0282251	Os01g0282251	Os01g0282251	Similar to CAA30375.1 protein	0.014886	0	0	0.0134628	0.0362634	0	0.111258	0.121471	0.0320776	0	0	0	0.023338	0	0	0.0157665	0.0530021	0.122279	0	0	0	0	0	0.0128271	0.0273923	0.0710856	0.101741	0.0256484	0	0	0.0371102	0.0344484	0.0452691	0.0137847	0.0359088	0.114913	N/A	N/A	N/A	N/A	-0.497154	0.588284	N/A	N/A	N/A	N/A
Os01g0282800	Os01g0282800	OsTUB1	Similar to Tubulin beta-5 chain (Beta-5 tubulin)	336.157	366.453	373.849	169.228	196.434	186.045	148.825	154.877	137.344	402.352	438.353	637.229	281.343	265.327	294.776	126.418	113.344	103.369	467.819	547.336	482.848	242.349	244.955	251.178	135.725	147.13	196.122	418.356	455.012	408.793	188.226	220.948	206.128	177.447	196.744	120.877	0.537562	0.0354406	0.621312	5.26635e-15	-0.390712	0.00146686	0.674232	2.69412e-19	0.515983	9.69447e-10
Os01g0282866	Os01g0282866	Os01g0282866	Hypothetical protein	2.75337	3.44597	2.67103	1.83237	0.928072	1.30518	0.819701	1.90764	1.9031	3.85406	3.47181	6.30266	2.68775	2.46126	6.58787	4.51191	3.5607	3.22426	12.2735	16.2828	15.0219	5.83785	6.28853	7.92344	3.72825	4.52747	3.68379	10.8755	8.55059	8.70922	5.30992	6.33163	5.95073	4.04098	4.21903	2.53988	0.698686	0.0487773	1.5434	3.21271e-05	1.2955	0.000104363	2.49633	6.14277e-43	2.41103	1.90783e-20
Os01g0283600	Os01g0283600	OsCCR4	Similar to Cinnamoyl CoA reductase	2.08061	1.90587	1.37629	0.439063	0.901074	0.449656	0.345569	0.0943221	0.224174	1.37204	0.979196	0.678553	0.869853	0.126376	1.49572	0.734562	0.123468	0.253199	1.68446	1.40046	1.12585	0.599502	0.517511	0.7769	0.127621	0.413985	0.296257	0.955968	1.15595	1.14128	0.345793	0.748976	0.49212	0.321114	0.446131	0.118973	-0.763343	0.0862129	0.482503	0.486221	0.645092	0.519107	-0.152683	0.696823	0.177176	0.768499
Os01g0284500	Os01g0284500	GER4	Similar to Nectarin 1 precursor (EC 1.15.1.1) (Superoxide dismutase [Mn])	20.3206	22.8047	20.5817	15.179	18.3031	15.1197	10.8854	9.71518	12.0307	23.2676	24.2188	35.9633	23.9753	23.0637	25.0084	10.2839	10.0627	10.761	20.3666	22.7118	17.1692	19.3339	17.8254	18.6456	11.9963	11.1776	13.1538	24.6759	21.3851	19.9724	18.2694	17.8684	17.2945	12.3308	10.986	8.03069	0.467454	0.0794935	0.580049	8.70175e-06	-0.10488	0.567048	0.11652	0.371201	0.292694	0.0294643
Os01g0284700	Os01g0284700	OsCYP20-3	Similar to Peptidyl-prolyl cis-trans isomerase	74.6939	80.9666	75.8834	45.2235	49.7843	48.5629	33.6929	36.8799	28.3207	80.2646	83.3622	128.789	63.1731	66.79	73.3499	28.7214	22.4095	20.7624	83.5337	90.969	85.2127	70.8911	66.1265	68.3074	35.2233	35.9339	47.3419	87.6503	83.8788	78.5344	72.7893	65.7494	62.218	46.3688	52.1973	35.454	0.417993	0.117955	0.514415	1.3995e-07	-0.488152	0.00350856	0.36433	1.45097e-05	0.609343	4.33576e-11
Os01g0284900	Os01g0284900	Os01g0284900	Conserved hypothetical protein	1.91888	1.12563	1.77208	1.19827	0.81619	1.44405	2.3903	2.73397	3.052	1.95834	2.02118	2.05622	1.39675	1.1239	1.93123	3.82282	5.20552	6.12983	1.26097	1.64458	1.76146	1.57972	1.02275	0.866109	3.57304	2.29082	1.60033	1.10207	1.33262	1.03377	1.3288	1.48019	1.62095	1.39615	1.61642	3.762	0.387755	0.245563	0.375192	0.311092	0.864756	0.000468756	0.158569	0.62939	0.0773438	0.837425
Os01g0285300	Os01g0285300	OsMYB55/61	Myb transcription factor domain containing protein	134.061	137.157	131.06	73.7626	88.8121	75.6546	45.2119	56.9706	51.4107	137.719	141.135	85.7012	89.6492	80.1859	81.3669	36.2139	40.5594	40.0055	97.8516	116.299	98.7228	97.8687	84.8144	81.694	54.494	56.3019	75.5455	138.735	125.132	152.789	95.2659	117.589	100.041	87.664	69.931	48.3626	-0.097501	0.617334	0.0890842	0.345362	-0.421651	0.000834429	-0.164998	0.0430987	0.241639	0.0137972
Os01g0286200	Os01g0286200	Os01g0286200	Hypothetical protein	0.272364	0.234629	0.357349	0.380684	0.361909	0.301001	0.431806	0.572466	0.266779	0.2041	0.139835	0.0726761	0.388188	0.203033	0.491274	0.550724	0.462841	0.587574	0.246018	0.652155	0.502431	0.775864	0.53375	0.384044	0.637876	0.532076	0.380766	0.405288	0.3869	0.356523	0.617266	0.553892	0.401587	0.710784	0.537555	0.318564	-0.993204	0.122986	0.0672584	0.893667	0.31373	0.494095	0.90051	0.068763	0.776066	0.0696048
Os01g0286500	Os01g0286500	Os01g0286500	Conserved hypothetical protein	2.79565	1.63025	2.42474	2.1394	2.35746	2.78856	2.76812	2.19354	1.96949	2.48173	1.82176	4.10288	2.19149	3.33085	1.76239	1.70828	1.91424	2.06093	3.2051	4.72012	3.05463	2.55602	2.85278	1.3898	1.68182	2.43898	2.2047	1.66739	2.35223	1.21648	2.32315	1.99063	2.07094	1.59312	1.90211	2.21346	0.376031	0.436987	0.0102246	0.979943	-0.33149	0.453482	0.882952	0.0156101	-0.0124293	0.974978
Os01g0286600	Os01g0286600	PPX	Similar to Plastidal protoporphyrinogen oxidase	103.406	113.301	113.418	83.8611	94.2185	82.3995	58.2859	60.6491	60.6018	117.881	114.37	69.8231	100.903	94.656	107.033	51.1989	42.2879	39.4358	108.111	107.531	103.789	108.81	116.498	111.395	73.4457	84.2873	85.0258	118.182	113.283	120.762	104.199	112.186	102.009	94.4717	83.3149	70.7296	-0.0843347	0.679671	0.228743	0.00886479	-0.461667	0.000732375	0.15141	0.0639803	0.46664	2.98379e-07
Os01g0287600	Os01g0287600	Cht10	Similar to Chitinase 10	1.45643	1.11723	2.2521	1.25447	1.07003	1.29276	2.07341	3.01831	2.98899	1.82939	1.10976	3.46062	1.68534	1.57971	0.897429	2.57097	2.5311	2.40539	1.68446	2.43558	1.40731	1.57369	1.26503	1.31475	1.34002	1.15916	0.651765	1.55345	1.66168	0.998621	1.6137	1.87244	1.33575	1.22023	1.78452	1.66562	0.496335	0.362415	0.218097	0.619774	-0.121241	0.712904	0.392521	0.316443	0.286844	0.480126
Os01g0287700	Os01g0287700	Os01g0287700	Hypothetical conserved gene	13.7431	12.9423	14.0469	12.5831	14.4075	13.2759	12.1903	10.8789	14.945	11.7844	11.2137	6.32761	11.0066	8.68354	8.22185	10.0495	15.9827	15.9997	5.21402	6.46251	5.56881	8.50521	6.56149	6.89274	14.9935	11.429	12.9044	11.2165	9.35223	12.9532	15.0268	12.7017	13.198	14.3418	14.6429	13.6491	-0.429989	0.0691106	-0.515373	0.000276425	0.109209	0.550298	-1.03878	3.43969e-13	-0.788799	1.65059e-08
Os01g0288200	Os01g0288200	Os01g0288200	Conserved hypothetical protein	26.0076	22.4703	20.5845	19.9469	19.9802	22.0075	13.4458	14.3911	11.6758	21.6484	27.8399	32.1814	25.7838	28.4579	30.7941	12.0176	8.62463	7.21432	42.3648	40.6303	45.7893	31.4077	39.7435	36.3622	16.4218	17.503	19.4963	26.5791	29.2176	24.3886	19.811	25.274	21.8404	20.7779	21.2199	16.9493	0.313104	0.221256	0.468942	0.0020098	-0.536113	0.031911	1.10093	9.05349e-15	0.895808	2.18876e-09
Os01g0288800	Os01g0288800	Os01g0288800	Conserved hypothetical protein	0	0	0	0	0	0	0.326316	0.712537	0.352808	0	0	0	0	0	0	1.45664	0.641243	1.7932	0.0723005	0	0	0	0	0	1.98842	0.938209	0	0	0	0	0	0.0505177	0	0	0	1.629	N/A	N/A	N/A	N/A	1.50038	0.0134796	N/A	N/A	N/A	N/A
Os01g0289100	Os01g0289100	Os01g0289100	Conserved hypothetical protein	0.133629	0	0.120536	0.120854	0	0	0.332918	0.363476	0.143978	0.220303	1.00624	0.522969	0	0	0.115277	1.83994	0.594742	1.58555	0	0.234642	0	0	0	0	3.93436	0.797658	0	0	0	0	0.333134	0	0	0.123743	0.214899	4.01162	2.83679	0.0513553	N/A	N/A	2.22653	0.0159307	N/A	N/A	N/A	N/A
Os01g0289732	Os01g0289732	Os01g0289732	Similar to WRKY transcription factor 6-like (WRKY transcription factor 9)	0.635544	0.602242	0.358296	0.502936	0.838628	0.51507	0.79168	1.62065	1.71191	0.261941	0.224329	0.621812	1.30777	0.579044	1.09652	1.5987	2.54574	2.24776	1.8418	1.81343	2.65987	0.772554	1.51492	1.91675	1.53496	2.46589	0.950194	1.09504	1.07584	0.980482	0.85821	2.02227	1.36901	1.32418	1.34146	1.15839	-0.453044	0.56972	0.695169	0.246289	0.635754	0.152421	2.19381	1.22184e-05	1.29485	0.01547
Os01g0290800	Os01g0290800	Os01g0290800	Hypothetical protein	0.58719	0.463685	0.617934	0.560557	0.503304	0.50232	0.650176	0.488026	0.667814	0.564694	0.153527	0.127668	0.306862	0.445825	0.422121	0.587373	0.900169	0.684806	0.504199	0.486887	0.364074	0.563972	0.378654	0.309208	0.6303	0.350504	0.696747	0.64638	0.509739	0.704578	1.03011	0.880734	0.760567	0.785415	0.760688	0.50365	-0.921222	0.155455	-0.404069	0.411573	0.222449	0.611903	-0.104374	0.82251	-0.248519	0.596575
Os01g0291500	Os01g0291500	OsAT4	Transferase family protein	30.4463	33.057	30.028	31.8007	31.5376	37.3777	32.4258	28.2966	29.1427	38.5316	43.4763	70.0945	43.2752	45.6851	44.692	37.4626	31.5462	30.8903	57.6543	50.9645	62.2735	48.6346	52.2687	50.4985	26.928	35.6855	35.1953	29.157	33.6671	26.2495	32.4469	33.3829	32.1987	27.3589	34.0732	27.7208	0.78604	0.00842447	0.420498	0.00011769	0.118825	0.41979	1.07145	2.12401e-20	0.683331	7.51491e-10
Os01g0291733	Os01g0291733	Os01g0291733	Hypothetical protein	1.00943	0.787735	0.321362	0.590716	0.5786	0.721837	0.88759	0.484531	0.255907	1.27259	0.335341	1.51048	0.837829	0.919692	2.6636	2.07539	2.00848	2.49297	2.81879	2.13739	3.07247	2.56636	2.46153	3.06994	1.14728	1.55953	1.16677	0.562695	1.67009	0.916054	1.38159	1.64892	1.3242	1.4846	1.4801	0.865815	0.645643	0.354378	1.23192	0.0183809	1.92502	5.30435e-05	2.13481	1.18388e-07	2.19348	4.50842e-09
Os01g0292700	Os01g0292700	OsIF	Intermediate filament, Cytoskeleton protein, Tolerance to salinity and heat stres	5.40959	3.28598	4.44165	2.6971	4.44905	3.82208	1.49746	3.96153	3.81097	3.31577	2.28479	2.71421	2.71829	2.59072	2.15383	2.57097	2.46937	1.5825	1.53132	1.1569	1.61841	2.09826	0.805018	1.01595	1.72288	2.8151	1.48128	3.16664	2.74539	3.63784	3.28503	2.88891	3.51514	3.14691	2.73255	2.85536	-0.595855	0.0662563	-0.545067	0.0679826	-0.486404	0.205063	-1.41448	1.4723e-05	-1.43237	6.10922e-05
Os01g0292900	Os01g0100900	SPL1	N/A	59.2974	61.3821	58.4296	81.9794	80.4208	75.4298	76.4282	88.3798	91.3137	52.1377	50.6571	17.0317	49.4185	39.6822	43.3758	69.6364	99.0834	103.052	21.4385	24.9647	17.9432	41.0659	33.0632	31.0162	92.6526	69.7978	75.3678	52.877	46.6716	61.4865	70.1383	66.6589	68.5453	86.2511	80.7496	85.0064	-0.552356	0.119039	-0.831249	7.76212e-18	0.0534935	0.700465	-1.27917	2.64589e-30	-1.08984	5.17388e-25
Os01g0294700	Os01g0294700	OsPOD	Haem peroxidase, plant/fungal/bacterial family protein	121.993	124.933	125.93	80.9131	92.1911	86.7274	51.6049	58.4797	56.7909	115.252	120.376	107.89	85.2456	80.3754	88.0677	42.1638	36.4232	35.5745	110.944	119.283	100.763	90.1502	88.552	90.1204	38.5415	46.7803	69.0871	118.48	114.728	118.551	91.8079	103.359	87.0349	69.7459	62.9602	39.2612	-0.0596009	0.61618	-0.0222273	0.79616	-0.574816	1.06448e-05	0.0256737	0.745386	0.143749	0.10245
Os01g0296000	Os01g0296000	OsRLCK30	Protein kinase, core domain containing protein	4.50799	4.20606	4.19141	6.39778	4.44905	3.59725	6.27783	7.54577	6.42634	4.34481	4.76542	3.12134	6.41516	3.79129	4.72646	5.43576	6.42036	7.97578	1.91415	2.55736	2.18133	4.87096	3.33507	4.30283	6.50866	4.55383	7.40642	4.24211	4.47932	4.70779	5.64795	4.97534	4.8509	8.41318	5.40933	6.12712	-0.0241291	0.92705	0.0656031	0.805282	-0.0545571	0.808773	-0.752247	0.0069454	-0.117227	0.648876
Os01g0296100	Os01g0296100	Os01g0296100	Similar to Shaggy-related protein kinase alpha (EC 2.7.1.-) (ASK-alpha)	38.5162	38.1279	39.7293	56.251	53.5736	51.6268	58.0029	61.6561	62.8112	37.1671	37.4101	26.8356	46.3482	42.7318	42.4736	54.165	58.6994	55.5626	21.3287	24.1886	19.9753	36.8383	31.2208	30.6218	60.1366	49.5755	52.665	38.9235	34.3637	39.3927	46.2231	45.0874	48.9754	55.3203	52.0123	52.3735	-0.148052	0.33245	-0.282253	0.000445498	-0.145484	0.149369	-0.631382	1.14297e-12	-0.619834	7.07564e-12
Os01g0296450	Os01g0296450	Os01g0296450	Hypothetical protein	0.951272	0.788748	0.670365	0.591476	0.36209	0.409567	0.148122	0.363866	0.320295	1.05368	1.14722	1.01797	0.768998	0.460437	2.05156	0.598228	0.449842	0.298456	3.87262	2.92312	4.49398	2.05573	2.04569	2.94581	0.738482	1.17115	1.09207	1.92075	2.26062	1.52872	0.716387	1.0319	1.95872	0.743255	0.597582	0.61195	0.478089	0.157851	1.2787	0.00823309	0.705724	0.23178	2.43456	3.98979e-20	2.47937	6.39149e-15
Os01g0296700	Os01g0296700	Os01g0296700	Glycoside hydrolase, family 3, N-terminal domain containing protein	21.4125	20.3623	19.0752	10.8652	11.1403	12.6543	6.64071	7.88595	6.20665	22.0552	23.4365	21.4319	13.7846	15.469	17.7197	3.97386	3.17105	3.18229	40.5006	33.2064	40.0276	19.6149	23.5661	24.721	7.60145	7.78201	10.2314	22.1361	23.6086	20.8144	12.8176	12.1321	12.6776	8.42265	9.29439	7.34643	0.196918	0.175342	0.450241	0.000629172	-1.03409	3.64115e-07	1.10479	5.26713e-22	1.0691	1.93908e-16
Os01g0297200	Os01g0297200	Os01g0297200	ATPase, AAA-type, core domain containing protein	1.03973	0.54736	1.04206	0.870674	0.844288	0.811428	1.75886	2.09488	1.16174	0.698338	0.652435	1.24332	0.573543	1.12272	0.597954	1.50909	1.43966	1.33559	1.23288	0.879027	1.28932	0.790571	1.53252	1.06184	1.2755	0.735564	1.25017	0.962072	0.882529	0.47527	1.28	0.802029	1.09299	1.06978	1.51724	1.38725	0.057645	0.906164	-0.127348	0.764776	-0.254043	0.441626	0.570141	0.135276	0.535988	0.145966
Os01g0297700	Os01g0297700	OsUMAMIT5	Protein of unknown function DUF6, transmembrane domain containing protein	0	0	0	0	0	0	0.230379	0.188644	0.373624	0	0	0	0	0	0	0	0.185203	0.1899	0	0	0	0	0.0575013	0	0.127621	0	0	0	0	0	0	0	0	0	0.111533	0.118973	N/A	N/A	N/A	N/A	-1.09384	0.359723	N/A	N/A	N/A	N/A
Os01g0298400	Os01g0298400	Os01g0298400	Myb transcription factor domain containing protein	0	0.119708	0	0.2285	0.153872	0.102381	0.314725	0.343614	0.476388	0	0	0.061799	0.198054	0.172645	0.0544887	0.0669	0.0562242	0.0576501	0	0	0.12817	0.136499	0.314215	0.163283	0.174345	0.075407	0	0	0	0	0.209953	0.29234	0	0	0	0.216709	N/A	N/A	N/A	N/A	-2.68369	0.0261952	N/A	N/A	0.468428	0.647255
Os01g0299100	Os01g0299100	Os01g0299100	Conserved hypothetical protein	0.196192	0.0929557	0.442422	0	1.11519	0.0795007	0.162927	0	0.317078	0.485164	0.277	0.767811	0.768965	0.268125	0.423116	0.207797	0	0	0	0.602867	0.597161	0.423976	0.56932	0.422642	0	0	0.335227	0.507055	0.102188	0.100891	0.570615	0.151339	0.397753	0.454192	0.394387	0.420697	1.13203	0.254741	0.294546	0.782857	N/A	N/A	0.921567	0.401648	0.343718	0.731665
Os01g0300000	Os01g0300000	Os01g0300000	3'-5' exonuclease domain containing protein	0.347202	0.493514	0.156592	0.706521	0.704845	1.0552	0.865003	0.11805	0.748184	1.0017	0.408509	0.424626	0.340211	0.395421	0.374397	1.19516	0.772643	1.58448	1.0541	0.914486	1.0568	1.03168	0.719665	0.897545	0.87849	1.24351	0.222471	0.299114	0.452109	0.357097	0.216391	1.0713	0.263966	0.72341	0.279181	1.26567	0.942383	0.260208	-1.14421	0.110258	0.934902	0.161653	1.80587	0.00963876	0.183509	0.743296
Os01g0300200	Os01g0300200	Os01g0300200	Similar to ATP-citrate lyase subunit B	104.031	113.784	115.231	72.508	82.7642	67.412	47.9567	58.2443	52.592	98.7014	106.013	59.937	80.7336	67.6176	73.0889	41.8474	47.3512	45.2178	51.344	70.4128	51.2345	69.1383	56.313	55.1607	50.8828	45.2565	63.7649	113.298	93.2069	116.504	81.661	91.6277	79.8741	72.2376	58.8619	40.879	-0.288846	0.172002	0.00415032	0.963367	-0.268989	0.0141747	-0.750641	4.02611e-14	-0.211201	0.0317211
Os01g0300400	Os01g0300400	Os01g0300400	Hypothetical conserved gene	1.27474	0.943705	0.610852	0.90068	0.776342	1.35594	0.595466	0.704301	0.386286	1.08361	0.749911	0	0.312268	0.145177	0.240552	0.379727	0.567345	0.4363	0.26387	0.279791	0.2425	0.645644	0.561471	0.411912	0.549773	0.523128	0.544527	1.02955	0.373477	0.942328	1.22481	0.829669	0.969137	0.959099	0.928905	0.580857	-0.612116	0.4875	-2.09928	8.81514e-05	-0.30857	0.572827	-1.64535	0.00208573	-0.825494	0.053215
Os01g0300600	Os01g0300600	Os01g0300600	Similar to carbohydrate binding	34.315	39.7384	36.2908	24.9892	30.0773	23.6352	21.8853	25.9979	22.9358	28.5316	30.536	23.4932	27.6001	20.4421	23.2851	21.5093	26.5279	23.3149	14.2886	16.4839	12.4403	20.149	14.2959	12.5099	21.8969	18.3993	24.4789	33.4134	24.7476	37.9201	25.5081	28.6704	27.5774	28.3069	22.286	18.7699	-0.365037	0.0165196	-0.129883	0.29037	-0.0169621	0.897377	-1.15504	6.43274e-25	-0.660886	4.26643e-06
Os01g0300900	Os01g0300900	Os01g0300900	Galactose oxidase/kelch, beta-propeller domain containing protein	6.25533	6.12432	6.67259	3.33335	3.75166	3.76536	2.06927	2.75342	2.04151	7.36002	8.33098	6.85663	4.00826	3.80737	4.7021	1.89688	1.91764	1.6583	6.99182	7.26937	6.71527	4.57143	4.36855	3.89166	2.0299	2.38599	3.59234	7.60267	7.38153	6.9675	3.77456	4.60502	4.34131	4.01392	2.14968	2.29308	0.299526	0.0673685	0.217116	0.192571	-0.347715	0.150071	0.336976	0.0088215	0.332785	0.0363144
Os01g0301100	Os01g0301100	Os01g0301100	Conserved hypothetical protein	0	0	0	0	0	0	0	0	0	0	0	0	0	0	0	0.0795841	0.535074	0.205742	0.165907	0.0659692	0	0	0	0.194241	0.0691336	0	0	0	0	0	0	0	0	0	0.120837	0.0644492	N/A	N/A	N/A	N/A	4.17885	0.0190623	N/A	N/A	N/A	N/A
Os01g0302500	Os01g0302500	OSH6	Knotted1-type homeobox protein OSH6	0	0	0	0.56451	0.0563171	0.224828	0.172784	0.188644	0.14945	0.0571685	0.261119	0.610698	0.163097	0.0631882	0.239315	0.293825	0.246937	0	0.459397	0.243558	0.422193	0.0749378	0.402509	0.478092	0.127621	0.331188	0.296257	0.059748	0.072247	0.14266	0.230528	0	0	0.385336	0.0557663	0.35692	4.77999	0.00836775	-0.835026	0.454822	N/A	N/A	5.15237	0.000629506	0.325545	0.726798
Os01g0302800	Os01g0302800	Os01g0302800	Conserved hypothetical protein	24.6322	20.4716	25.2237	25.7467	24.9205	30.9261	32.7795	30.4796	34.0449	24.6316	23.3753	42.175	28.8843	32.4679	27.6936	29.9385	24.1725	26.444	43.4655	38.0227	44.8619	34.5783	40.4267	39.667	26.936	38.2047	31.5662	29.0478	31.7593	28.3451	31.4586	22.8945	27.8346	28.6058	34.6612	32.1245	0.444024	0.159876	0.138523	0.323113	-0.305713	0.0506114	1.04615	1.23594e-14	0.588769	1.57257e-05
Os01g0303000	Os01g0303000	Os01g0303000	Similar to CP12 (Fragment)	1024.09	978.523	928.685	855.05	759.307	871.558	1069.05	1015.23	971.94	974.079	962.402	1783.2	891.058	1009.44	1042.24	976.164	847.116	845.399	1818.84	1605.02	1967.32	1262.54	1540.29	1610.34	884.343	1015.78	1048.66	1128.68	1386.38	1066.99	1061.05	1011.58	1059.02	950.195	1013.59	984.368	0.432699	0.16283	0.257363	0.00337629	-0.224632	0.0491911	1.08292	8.22402e-30	0.925501	1.20019e-17
Os01g0303100	Os01g0303100	Os01g0303100	Similar to Chitinase precursor (EC 3.2.1.17)	0	0	0.100982	0.101248	0.136361	0.272189	0.185939	0.380638	0.241242	0	0.158062	0.0547662	0	0.101999	0.0482878	0.71144	0.298955	0.664163	0.0617968	0	0.113584	0.302412	0.278457	0.675271	0.309009	0.133651	0.382576	0	0.116622	0	0.046515	0	0.283708	0.0518343	0.0450091	0.240059	N/A	N/A	-1.78529	0.212719	1.06094	0.158373	N/A	N/A	1.39737	0.0865688
Os01g0303300	Os01g0303300	Os01g0303300	Similar to Stress-inducible membrane pore protein	0.0802705	0.152129	0.144811	0.145193	0.130364	0.0650544	0.666606	0.436676	0.691897	0.264669	0.15111	0.0785362	0	0.438807	0.138492	2.38052	1.78629	2.78402	0	0.070474	0	0	0.133105	0	2.06793	1.34162	0.205734	0	0	0	0.0667038	0.433435	0.162738	0	0	2.40976	N/A	N/A	0.779406	0.585244	1.89275	0.000218482	N/A	N/A	N/A	N/A
Os01g0303800	Os01g0303800	Os01g0303800	UspA domain containing protein	13.6191	12.4846	10.5488	34.3405	30.4124	33.1723	52.493	45.6008	47.6102	12.5075	12.3314	14.6284	26.7477	28.7281	23.6888	46.8802	45.3947	42.9655	12.0937	12.5418	13.7427	22.7932	23.0128	22.3229	44.2655	50.5441	31.3014	8.92713	9.17545	8.44999	23.7417	22.4384	25.5101	28.7871	32.1385	49.5828	0.173667	0.441589	-0.292924	0.0163291	-0.141931	0.274636	0.267769	0.0996856	-0.428099	0.000273551
Os01g0304000	Os01g0304000	Os01g0304000	Similar to Ribosomal protein L29	235.879	234.954	237.859	185.872	182.36	183.548	195.147	156.858	174.358	273.069	256.695	422.294	243.352	258.076	251.258	178.932	165.529	163.235	322.251	313.815	347.446	255.145	235.797	269.365	161.63	170.143	212.589	241.837	288.724	266.639	225.356	212.523	212.325	183.729	209.073	174.211	0.508168	0.058193	0.461578	6.27047e-09	-0.0855592	0.501205	0.674191	1.58351e-15	0.556979	1.70792e-10
Os01g0304100	Os01g0304100	Os	Similar to Cation chloride cotransporter	2.08061	1.51155	2.69001	1.8817	1.52056	1.23655	0.691137	1.03754	0.821973	2.51541	1.89311	0.542842	1.68534	0.631882	0.837601	0.808018	0.679076	0.886198	0.765662	0.791564	0.63329	1.199	1.03502	0.896423	0.829535	1.24195	1.42203	2.15093	1.73393	2.56788	2.47818	2.46092	2.24969	1.47712	1.44992	1.18973	-0.307584	0.561231	-0.534041	0.250218	-0.116947	0.834762	-1.32289	0.00295909	-0.476873	0.252937
Os01g0304300	Os01g0304300	Os01g0304300	Similar to predicted protein	7.60621	6.94771	8.61556	4.75894	5.69044	4.81024	3.06509	3.15425	3.57368	7.25656	8.94339	3.87954	5.14139	4.49884	5.05564	3.3017	4.01794	4.05155	3.2763	5.21097	3.66882	4.04195	4.05259	3.82508	3.71711	3.27496	4.90033	8.16406	7.11819	8.79764	5.59535	6.55984	5.33402	6.09666	4.6121	3.14438	-0.167486	0.558084	-0.0420171	0.776349	0.185349	0.325551	-0.729913	4.92034e-06	-0.261703	0.0816323
Os01g0304400	Os01g0304400	Os01g0304400	Conserved hypothetical protein	1.08933	0.774184	0.0818827	0.820986	1.1057	1.39782	1.35694	0.74075	1.56492	0.224484	0.170889	0.799342	1.42319	1.65414	1.01803	0.673028	0.727235	0.994238	1.10239	1.03608	1.19732	1.86364	2.03211	2.26843	0.501128	1.08373	0.775542	0.547429	0.945642	1.3071	0.150869	0.980335	0.644136	0.252184	0.729926	0.622896	-0.604424	0.563722	0.309188	0.543221	-0.664922	0.261606	0.990583	0.12835	0.984796	0.0228581
Os01g0306100	Os01g0306100	Os01g0306100	Plant specific eukaryotic initiation factor 4B family protein	0.979998	0.714344	0.951976	0.409065	0.550928	0.610946	0.438221	0.205048	0.812226	1.36707	1.63199	1.03258	1.35914	1.57971	1.17056	0.479062	0.201307	0.206413	1.74771	1.72079	1.07078	1.22181	1.43753	1.16925	0.346795	0.53998	0.966055	1.62359	2.12029	1.93832	0.125287	1.27931	0.764161	0.418844	0.848618	0.323297	0.660728	0.163764	1.39501	0.0099305	-0.774339	0.381286	0.974396	0.0370551	1.37777	0.00862349
Os01g0306800	Os01g0306800	Os01g0306800	Conserved hypothetical protein	103.351	103.857	96.5157	53.1762	63.2189	53.0931	32.391	43.4399	35.7107	92.167	89.8646	39.2247	60.1157	46.3923	52.1617	25.6912	28.9498	25.2208	46.531	50.0882	39.4551	48.2252	36.8755	35.9171	44.5637	42.858	52.0563	95.3895	73.8642	97.6747	52.2462	62.749	59.4447	63.9352	51.8967	36.3511	-0.423551	0.143357	-0.0835723	0.411296	-0.507797	0.000125476	-0.961735	5.8782e-28	-0.397317	0.000303943
Os01g0307624	Os01g0307624	Os01g0307624	Conserved hypothetical protein	0	0.0271233	0.103274	0.207093	0.0929709	0	0.19016	0.0389278	0	0	0	0.140023	0.0897496	0.0782355	0.0493839	0.0909486	0.382176	0.182872	0	0	0	0	0.0237314	0.0986571	0.342358	0.102514	0.244537	0	0.149086	0.0294388	0.0713563	0.0883174	0	0.0265055	0.0690462	0.417364	0.235464	0.910529	-0.43283	0.708818	1.36665	0.173947	N/A	N/A	-1.1269	0.39565
Os01g0307686	Os01g0307686	Os01g0307686	Similar to embryonic abundant protein-like	6.24406	4.57854	4.15715	7.7984	6.70011	7.10871	12.1609	10.3117	12.6544	6.74013	7.13669	5.81825	7.63335	6.56941	7.11788	15.7462	15.6155	13.8405	2.544	4.11151	4.0726	6.90745	5.17696	6.98178	11.9003	10.2942	9.33543	5.3152	5.34303	4.28134	8.83322	9.23175	7.45979	8.12249	10.7588	15.4933	0.453862	0.082059	-0.00474609	0.980769	0.326055	0.0669955	-0.274454	0.311165	-0.0896981	0.659265
Os01g0309966	Os01g0309966	Os01g0309966	Hypothetical protein	0.291402	0.138066	0.131425	0.263543	0.236627	0.236164	0.120997	0.198156	0.470955	0.120102	0	0	0.571069	0	0.251381	0.617279	0.648469	2.12773	0.160853	0.255838	0.147827	1.10203	0.604005	0.251099	1.07244	0.695772	0.622389	0.251042	0.303559	0.449559	0.968607	1.12391	0.443085	0.80953	0.702937	0.624859	N/A	N/A	0.182168	0.897332	2.09743	0.0441482	N/A	N/A	1.47052	0.163075
Os01g0310032	Os01g0310032	Os01g0310032	Similar to Cold-regulated protein	0.140392	0	0.759819	0	0.114002	0	0.81612	0	0	0.115726	0	0.137359	0	0.127911	0.605553	0	0.249936	0	0.464977	0.493033	0.14244	0.303392	0.349198	0.967798	0.645854	0.502815	0.239884	0.241895	0.292498	0.866357	0.349993	0.324888	0.569254	0	0	0.120418	N/A	N/A	N/A	N/A	N/A	N/A	0.468715	0.71174	3.7891	0.0173826
Os01g0310100	Os01g0310100	OsPLDzeta2	Similar to PLDP1 (PHOSPHOLIPASE D P1); phospholipase D	19.6964	23.6591	24.9608	19.2561	24.1037	17.1431	17.1056	17.6382	20.101	19.0371	17.7561	6.58196	13.374	10.0469	8.49567	13.4425	22.8417	26.1428	6.58469	8.82898	7.81057	9.29229	8.8552	8.90447	21.0574	12.8335	20.3825	19.4779	14.1604	20.8284	19.4797	17.2799	19.6145	20.2302	19.797	19.1547	-0.624398	0.0733389	-0.908201	2.4714e-07	0.152703	0.437342	-1.35505	8.05605e-18	-1.06627	1.46444e-11
Os01g0310500	Os01g0310500	OsRLCK31	Protein kinase, catalytic domain domain containing protein	51.2524	42.9806	52.7367	52.7503	59.133	57.6684	51.4897	61.0264	57.015	43.9054	45.6958	13.4353	42.8946	30.899	32.7263	44.3675	68.7102	74.6938	21.2854	24.1731	17.521	37.8436	33.5232	29.1636	72.1695	53.0728	56.6443	37.7607	41.1086	41.3715	54.6929	48.6299	61.3744	67.3054	63.1275	69.8373	-0.486055	0.203218	-0.658646	2.25453e-08	0.114413	0.469618	-1.025	7.36207e-17	-0.664879	8.48943e-10
Os01g0310800	Os01g0310800	OsWAK4	Similar to Pto kinase interactor 1	20.9448	21.8846	20.6443	16.3708	23.9348	20.4031	17.624	22.1657	19.0548	18.0653	15.9935	6.31054	13.4284	12.069	11.2478	13.369	21.1131	22.9778	6.1253	8.52454	7.45875	10.791	9.31521	8.18733	21.3765	13.2475	18.4864	20.0753	16.8336	21.8983	20.3441	18.2429	16.8024	21.322	21.247	17.1321	-0.620511	0.0641241	-0.712247	6.9955e-06	-0.0627233	0.733549	-1.3181	1.49126e-17	-1.01401	6.05374e-10
Os01g0311100	Os01g0311100	OsRFPH2-4	Similar to RING-H2 finger protein ATL2L	4.6467	4.92897	3.75351	3.13617	2.53427	2.58552	5.87466	4.2445	4.55821	4.97366	4.43902	9.63545	3.04448	2.59072	3.3504	5.28884	5.12394	4.68419	7.73319	7.30674	7.24765	2.69776	4.94511	3.34664	4.59435	4.38824	4.79936	4.4811	5.56302	5.49242	2.30528	2.94241	2.31999	3.6607	4.40554	3.45022	0.602968	0.127302	0.137217	0.639035	-0.00739825	0.976782	0.9412	8.34518e-06	0.524765	0.0720447
Os01g0311400	Os01g0311400	Os01g0311400	Zinc finger, RING/FYVE/PHD-type domain containing protein	14.5213	11.889	9.53571	19.4369	14.3387	20.6187	31.6433	25.437	24.9083	11.7784	9.62247	23.755	17.6666	24.238	21.9472	38.6352	29.2643	26.7195	21.418	21.6224	25.9303	18.8286	27.5467	28.9298	32.5999	33.7013	21.7354	10.008	14.159	9.67795	20.9484	17.2951	17.193	16.4591	23.3527	32.6828	0.423094	0.305934	0.244809	0.18459	0.170285	0.367769	1.14442	5.40184e-10	0.573625	0.0026289
Os01g0311500	Os01g0311500	OsPHS1a	Similar to PHS1 (PROPYZAMIDE-HYPERSENSITIVE 1); phosphoprotein phosphatase/ protein tyrosine/serine/threonine phosphatase	25.5222	27.3394	25.5864	36.944	39.1404	36.928	39.3372	40.3699	40.6503	26.1832	23.8924	12.0782	27.8353	21.9895	21.7776	37.2423	49.3874	47.8547	9.26451	13.761	11.6807	22.7061	15.3528	14.522	48.5597	35.1887	37.3876	29.874	22.2521	32.0272	34.1182	27.8726	37.0496	39.0474	35.4674	42.4734	-0.297225	0.270027	-0.645069	5.15368e-08	0.127625	0.332554	-0.974151	8.80381e-12	-1.02277	1.73068e-13
Os01g0311600	Os01g0311600	Os01g0311600	Sulfotransferase family protein	4.04194	4.25052	3.4236	4.41337	3.24214	5.35305	5.64895	4.42449	3.71765	4.83515	3.94369	7.18581	4.28899	4.13171	4.4223	3.75895	2.10607	2.11449	5.65948	6.23177	4.35096	3.83477	3.26944	4.16249	3.62816	4.82541	5.22187	3.90676	3.13225	2.73762	4.01418	3.76427	3.94735	3.28645	4.51838	3.88967	0.525112	0.110582	-0.00656191	0.976721	-0.833165	0.00418539	0.669196	0.00116933	-0.115291	0.615191
Os01g0311700	Os01g0311700	Os01g0311700	Pectinesterase inhibitor domain containing protein	1.30856	0.656467	0.902619	0.556922	0.0625051	0.810978	0.319616	0.314058	0.414677	1.1421	0.652073	1.28029	0.724073	0.701312	0.664025	0.0815274	0	0.351276	1.18971	0.878539	0.624777	0.665374	0.191458	0.265312	0.354108	0.735156	0.526095	1.06101	1.20278	1.18752	0.383788	0.296883	0.390138	0.213838	0.185681	0.0660229	0.1748	0.753106	0.559714	0.448291	-1.30498	0.262026	0.104575	0.84656	-0.305217	0.719741
Os01g0311800	Os01g0311800	OsPME2	Similar to Pectin methylesterase 8 (Fragment)	2.91286	2.43163	3.0028	2.19532	2.70322	2.19207	0.979111	0.943221	1.04615	2.45825	2.15423	2.17137	1.30478	1.0742	3.17092	1.02839	0.493874	0.569699	1.76102	1.33957	2.67389	1.27394	1.66754	1.43428	1.40383	1.32475	1.71829	1.25471	2.23966	2.35389	2.13239	1.76544	1.96848	1.66979	1.17109	1.18973	-0.239511	0.444221	-0.345144	0.38609	-0.547151	0.334917	-0.332225	0.331764	-0.591597	0.0869018
Os01g0312500	Os01g0312500	OsPME3	Similar to Pectinesterase	38.6994	42.6521	44.3539	37.0695	39.0278	36.4783	24.2474	26.3159	22.4174	43.7911	43.3457	51.5022	44.743	41.5779	49.5979	19.8332	16.1126	15.192	49.1555	58.9411	50.6632	40.916	33.9257	37.5302	23.8013	25.5015	31.0477	46.9022	41.6143	42.7267	38.9593	40.2307	41.6193	29.0929	29.2773	19.809	0.209266	0.272248	0.284134	0.00557424	-0.542342	0.000894634	0.534542	9.8296e-08	0.0884253	0.400876
Os01g0312600	Os01g0312600	Os01g0312600	Hypothetical protein	1.09836	1.11515	0.919977	0.780494	1.27414	0.25433	0.195457	0.533496	1.35249	1.68143	0.959996	2.22602	1.84499	1.50108	2.57182	1.24643	1.25703	1.50373	1.99211	4.54605	3.02476	2.62791	3.31738	3.17737	1.73241	1.49859	1.20648	2.70353	2.69701	3.3083	1.95584	2.78385	1.90867	1.96155	1.26168	0.53834	0.711224	0.163068	1.37141	0.0078492	0.946956	0.12459	1.81291	5.64767e-06	2.08806	1.26642e-06
Os01g0312800	Os01g0312800	OsGH9B2	Similar to CEL4=CELLULASE 4 (Fragment)	2.63544	2.43163	2.06443	1.75625	2.47795	2.75414	1.95822	2.16941	1.56922	2.80126	2.61119	3.66419	3.69687	3.91767	5.38458	1.24875	1.54336	1.0761	3.75174	4.74938	3.51828	4.19652	4.25509	4.06378	1.59526	2.23552	2.13305	2.50942	3.54011	2.92453	2.53581	2.9959	2.60121	2.95425	3.23445	1.54665	0.416542	0.219895	0.901847	0.002141	-0.58654	0.157107	0.954752	0.000640545	0.930605	0.000649928
Os01g0313600	Os01g0313600	Os01g0313600	Conserved hypothetical protein	0	0	0	0	0	0	0.572512	0.125013	0.544714	0	0	0	0.144111	0.167497	0.118944	0.778859	1.51369	1.59403	0	0	0	0	0	0	1.09945	0.274344	0	0	0	0	0	0	0	0.0425598	0	0.749003	N/A	N/A	N/A	N/A	1.54931	0.00327399	N/A	N/A	N/A	N/A
Os01g0314100	Os01g0314100	Os01g0314100	Catalytic domain of components of various dehydrogenase complexes containing protein	16.1352	16.7006	16.1784	38.3292	34.9205	37.9952	56.9047	44.9714	61.7422	16.6397	16.1977	14.1605	29.1507	26.7832	22.1333	74.0063	84.5725	89.8144	11.009	11.6125	9.94181	25.291	20.4685	18.2596	66.4545	40.3857	30.6758	15.4516	12.8046	15.2418	33.6067	29.2732	30.0796	33.2817	30.5977	62.4565	-0.00391466	0.977335	-0.497485	4.06839e-06	0.567273	1.73003e-05	-0.392009	0.000492328	-0.710096	1.57545e-10
Os01g0314800	Os01g0314800	OsLEA9	Late embryogenesis abundant protein 3 family protein	36.8268	32.9255	33.9067	104.183	86.0525	92.2919	138.976	99.7928	119.859	56.7112	54.7697	109.79	131.13	154.053	135.572	193.998	161.558	165.213	77.0256	61.2549	77.5428	180.675	193.549	167.512	151.486	147.296	97.4093	32.6822	39.5191	32.0272	136.069	128.824	137.934	85.2878	97.3122	186.728	1.18574	0.000406207	0.589734	5.36141e-09	0.505584	0.00046581	1.26145	7.99379e-26	1.03353	1.18668e-25
Os01g0315600	Os01g0315600	Os01g0315600	Similar to Monoglyceride lipase	15.7288	17.0836	17.3405	12.0622	13.6311	13.9772	10.6176	10.6331	10.4555	17.5524	19.9562	8.77439	16.2232	16.6351	17.417	9.06024	7.00036	6.63221	15.3843	15.4647	18.0113	14.759	14.2228	18.19	9.39383	10.8163	13.084	16.3633	16.6724	16.5554	14.1405	12.3103	11.1422	10.7322	12.8322	9.70405	-0.0783713	0.779521	0.353225	0.00408729	-0.514497	0.00458003	0.162494	0.192748	0.346577	0.0116241
Os01g0315700	Os01g0315700	Os01g0315700	Similar to Monoglyceride lipase	46.4204	43.6731	37.9748	32.063	34.0961	35.6457	23.8291	23.3545	24.2319	44.2919	48.5948	71.4323	50.1103	51.0755	44.4414	26.9887	20.8082	18.8079	48.9241	51.7464	46.9853	45.1303	44.8253	47.4464	23.037	31.611	29.815	46.1949	43.6252	49.2246	38.2066	40.5937	43.5743	28.8284	32.9609	22.7113	0.439178	0.109021	0.529146	1.09514e-05	-0.13193	0.472088	0.404659	0.00048547	0.527616	7.43007e-06
Os01g0315850	Os01g0315850	Os01g0315850	Hypothetical protein	0.646152	0.867418	0.777123	1.12006	0.655867	1.09097	0.670746	1.97725	1.50842	0.88771	0.861611	0.474144	1.18187	0.637769	2.69415	3.07968	4.36166	5.16031	2.25894	2.64737	2.02137	2.26908	2.81256	3.15511	2.82391	2.6999	2.02412	2.50496	2.9729	1.93832	2.86371	2.94905	3.43873	1.69532	1.94836	2.03215	0.00781451	0.987306	0.664001	0.168027	1.61992	3.23585e-06	1.79239	8.65835e-07	1.62945	1.17364e-06
Os01g0316600	Os01g0316600	Os01g0316600	Similar to pre-mRNA-splicing factor SF2	0.948319	1.19817	2.42364	3.20192	3.23426	4.12458	4.22642	3.52526	5.10881	1.71975	2.02325	1.02061	2.30448	1.92963	2.04519	5.79212	8.44132	8.28034	0.628164	1.13786	0.192431	1.74194	1.41525	0.953351	5.75864	2.90582	3.45678	1.63395	0.823234	1.85315	3.83514	3.24306	3.39658	3.1321	3.40597	4.52792	0.101859	0.813969	-0.737942	0.00056058	0.769319	8.8287e-05	-1.04002	0.15699	-1.28402	9.75809e-08
Os01g0316900	Os01g0316900	Os01g0316900	Conserved hypothetical protein	15.7558	16.9131	16.7023	18.2413	18.4202	16.6312	15.8444	17.0756	17.8097	13.7993	13.953	7.60447	13.3433	10.7984	10.4973	13.8382	19.5502	19.2756	6.48405	8.15154	5.90542	9.17722	8.77682	8.03083	17.3925	13.6455	16.195	14.0735	12.1999	13.9622	15.124	15.0566	15.1515	17.6515	15.5111	16.9078	-0.440256	0.0547799	-0.608391	5.81038e-09	0.0215006	0.872518	-1.06738	1.48801e-22	-0.943232	1.0624e-21
Os01g0317125	Os01g0317125	Os01g0317125	Hypothetical protein	0.203981	0.28994	0.229994	0.507321	0.414096	0.289301	0.169396	0.693545	0.549447	0.126107	0.335999	0.199574	0.199874	0.371695	0.703866	0.702154	1.9065	1.11706	0.506688	0.223859	0.155218	0.661216	0.253682	0.219711	1.31374	0.426161	1.04561	0.351459	0.690597	0.314692	0.635648	0.944087	1.03387	0.802784	0.943107	0.393661	-0.0856384	0.918116	0.0872946	0.897802	1.43387	0.0114999	0.471845	0.558834	-0.0390131	0.953087
Os01g0317500	Os01g0317500	Os01g0317500	Similar to esterase/lipase/thioesterase family protein	39.9088	40.8154	37.9741	25.9697	35.9639	28.3993	18.9962	19.1954	17.3047	43.7289	44.8941	29.9992	41.9666	26.3839	34.0079	13.6603	9.96412	6.88525	55.3426	46.7888	50.12	30.2381	33.492	38.7926	13.6577	18.3025	18.5031	34.3813	39.2923	43.0483	30.1305	33.2253	26.8878	20.7316	20.9368	15.0282	0.0500375	0.806895	0.191626	0.333522	-0.898952	0.00226095	0.557091	0.00026695	0.282844	0.124404
Os01g0317800	Os01g0317800	Os01g0317800	Alpha/beta hydrolase family protein	13.6954	14.1718	12.0571	9.36391	9.87551	12.0761	9.55363	8.12094	7.96829	15.1727	17.2223	36.8755	12.7111	15.4227	15.1698	10.8502	7.80211	7.74998	26.9131	30.7333	29.3468	15.982	16.5328	20.9118	7.66127	12.3607	12.3557	14.9134	18.8892	11.832	11.5628	12.466	12.6056	10.1965	10.9683	6.67227	0.891964	0.0210498	0.478887	0.00194103	0.00476977	0.981402	1.32376	1.2328e-28	0.867896	2.42057e-08
Os01g0318202	Os01g0318202	Os01g0318202	Hypothetical gene	0.100561	0.15882	0.15118	0.485052	0.272195	0.244496	0.389718	0.319118	0.469513	0.165786	0.315513	0.0655923	0.57808	0.152702	0.43375	0.816574	1.40237	0.887238	0.111019	0.264865	0.306085	0.325974	0.389085	0.317727	1.17196	0.880393	0.343652	0.202144	0.174594	0.103427	0.278551	0.336142	0.373771	0.0931214	0.458206	1.17881	0.446593	0.605953	0.239087	0.695207	1.35651	0.00314832	0.936853	0.237201	0.152083	0.786131
Os01g0318400	Os01g0318400	Os01g0318400	Conserved hypothetical protein	0.423405	0.240731	0.611071	1.37853	0.618869	1.71572	2.53164	1.84268	2.00726	0.349014	0.159413	0.331406	1.26123	0.617223	2.48373	3.31853	2.93972	1.62307	0.186975	0.669116	0.859164	1.18949	1.12335	1.53235	2.41529	1.61752	1.44692	0.583619	0.352855	0.522565	0.774058	0.783858	1.11592	2.11723	1.29372	2.97796	-0.536215	0.545639	0.240766	0.661112	0.255459	0.523526	0.637138	0.416751	0.147989	0.761045
Os01g0318600	Os01g0318600	Os01g0318600	Hypothetical protein	0	0	0	0.060573	0	0	0	0	0.0360815	0.0552086	0	0.0327645	0	0.061022	0.0577775	0.0709379	0.0894267	0.244519	0.0369706	0.0588021	0.0339766	0.180922	0.11106	0.0288564	0.0616227	0.159917	0.0572201	0.0288498	0.0348851	0.103327	0.250453	0	0.0678927	0.0310105	0	0	N/A	N/A	N/A	N/A	3.36439	0.0421264	N/A	N/A	2.53196	0.10141
Os01g0319066	Os01g0319066	Os01g0319066	Hypothetical protein	0.355053	0.11215	0.160132	0.107036	0.240261	0.191833	0.147427	0	0.38255	0.146336	0.111399	0.057897	0.185549	0.10783	0.102097	0.125352	0.421394	0.864162	0.653295	0.363675	0.240155	0.19182	0.294375	0.254955	0.326674	0.0706458	0.0505558	0.203918	0	0.365171	0.196697	0.410823	0.659839	0.383583	0.0951644	0.558321	-0.920397	0.40949	-0.434878	0.697039	1.33975	0.168466	1.2021	0.147322	0.561198	0.539026
Os01g0321300	Os01g0321300	Os01g0321300	Similar to Protein translocase subunit secA	33.7163	36.6373	32.9832	31.9408	35.1917	29.5826	18.5601	24.974	21.3204	27.2382	26.3108	10.8706	22.3763	15.5199	18.8933	13.2431	18.754	16.8624	11.0113	13.3811	9.6647	17.3679	13.4196	13.4919	23.1703	17.6221	28.3674	36.6736	24.7828	36.4883	28.7495	28.404	26.6476	30.0062	26.8533	18.5655	-0.649984	0.033389	-0.757158	4.87144e-12	-0.437819	0.0017426	-1.40522	5.49595e-45	-1.03811	9.37645e-24
Os01g0323000	Os01g0323000	Os01g0323000	Similar to Ser Thr specific protein kinase-like protein	33.1264	34.5617	34.5331	18.4088	23.3096	20.975	14.3286	16.2423	16.7048	33.5824	33.0589	22.5283	26.0157	20.5313	23.227	13.9498	11.5325	12.9178	20.0313	25.7413	19.7173	22.2259	17.0798	19.4179	15.423	14.8074	18.8324	35.4679	31.3422	36.9123	25.3336	27.0452	23.8389	21.2654	19.5022	13.6406	-0.148883	0.383387	0.165648	0.138771	-0.327048	0.0192274	-0.445161	7.25378e-06	-0.00485376	0.966628
Os01g0323775	Os01g0323775	Os01g0323775	Hypothetical protein	9.14788	8.46695	7.21533	10.7746	8.81035	10.4483	5.3708	11.1103	10.9107	9.01369	9.49159	6.49413	12.4408	11.3584	29.9877	17.8909	16.6266	18.1744	24.3321	26.3357	24.002	24.6881	30.1264	32.5939	15.8156	22.3501	16.8303	17.0813	19.8125	20.0424	21.285	29.1123	24.0669	20.3306	16.8667	11.3499	0.0616047	0.766972	0.849464	0.0641769	0.931977	6.22351e-06	1.78901	1.13291e-48	1.64157	2.77719e-32
Os01g0326100	Os01g0326100	RP-2	Similar to Peroxidase component PR-2 and/or 4 (Fragment)	1.38707	0.525757	1.06349	1.00357	1.52056	1.12414	1.20949	1.60348	2.0923	0.571685	0.261119	0.610698	0.543658	0.315941	1.2564	0.808018	1.35815	1.8357	0.459397	0.365337	0.492559	1.27394	0.575013	0.478092	1.65907	0.413985	1.36278	0.537732	0.794718	0.713301	0.979746	0.855973	0.98424	1.09179	1.05956	2.31998	-0.969972	0.134299	-0.77796	0.15711	-0.309676	0.489313	-0.978409	0.110336	-0.595666	0.231997
Os01g0327000	Os01g0327000	prx14	Similar to Class III peroxidase 14	2.21932	1.44583	3.0028	1.37991	1.07003	1.12414	1.20949	2.26373	1.1956	1.77222	2.41535	3.12134	1.63097	2.96985	2.57263	1.8364	1.54336	2.59529	4.7471	3.77515	5.76997	1.94838	2.41505	2.45022	1.27621	0.993563	1.59979	3.40564	4.04583	1.56926	2.13239	2.30043	1.75757	1.73401	1.67299	1.66562	0.202165	0.636007	1.02037	0.00923665	0.354779	0.395477	1.29955	1.64627e-05	1.03783	0.00429322
Os01g0327100	Os01g0327100	prx15	Haem peroxidase family protein	37.8671	33.2541	36.4716	57.3291	52.4312	56.2632	74.4124	62.6299	62.7689	38.1886	38.9067	50.1451	64.3147	69.5071	67.0679	101.149	90.6875	97.3552	38.5894	41.9529	39.1232	59.4257	66.184	63.4667	68.4047	72.1161	68.1984	31.0092	32.2944	29.816	61.8969	60.7741	59.195	63.3236	70.0983	63.2343	0.314648	0.146814	0.288602	0.00204832	0.499375	8.97238e-05	0.352788	0.000556915	0.28457	0.00462618
Os01g0327250	Os01g0327250	Os01g0327250	Hypothetical protein	0.515915	0.279361	0.598327	2.26631	1.79544	1.79193	0.673265	3.6085	2.69994	1.21506	0.416236	2.01907	2.02211	1.54445	5.53145	5.77657	6.82291	12.0411	3.33604	2.97653	3.21543	5.33563	6.41619	4.63612	3.93305	5.54326	4.53358	2.03181	1.53554	1.51605	4.22595	4.09339	3.4367	4.64096	4.08914	4.10906	1.48045	0.0442858	0.646092	0.121638	1.81029	0.00786698	2.96966	4.5207e-11	1.58635	8.74156e-09
Os01g0327600	Os01g0327600	Os01g0327600	Conserved hypothetical protein	3.30256	3.47449	3.03761	4.29209	3.82205	3.56167	2.7642	3.69579	3.47427	2.69016	2.50888	0.623342	1.69192	1.20832	1.73855	1.98307	4.00451	3.52457	0.703364	1.13012	0.989392	1.5173	1.49844	1.06437	3.6487	2.11106	3.57686	3.53963	2.11296	4.07868	3.2414	3.04902	3.24231	4.17797	3.78467	3.27879	-0.730303	0.0919081	-1.31717	2.41149e-16	-0.0906465	0.663711	-1.59121	1.03127e-18	-1.42635	2.13663e-18
Os01g0328400	Os01g0328400	RPS27a	Ubiquitin	514.743	462.469	455.488	379.852	374.903	400.981	360.716	363.989	338.205	526.179	547.958	941.153	463.305	524.02	527.15	388.657	315.894	307.257	886.637	770.009	883.65	565.555	641.082	633.592	364.038	438.244	408.657	481.688	566.923	461.72	424.633	423.92	432.644	378.85	381.33	423.188	0.579285	0.0511779	0.404124	6.47753e-07	-0.098236	0.432909	1.02921	3.84315e-29	0.767364	4.86555e-18
Os01g0328700	Os01g0328700	Os01g0328700	FAD-dependent pyridine nucleotide-disulphide oxidoreductase domain containing protein	120.286	130.256	136.101	93.2202	104.933	90.9687	68.2905	70.0648	65.9361	129.811	129.2	131.968	104.724	106.215	110.6	63.2459	59.1634	53.4326	114.009	129.763	110.28	109.476	98.4673	107.551	59.6449	68.7256	87.8601	141.519	145.429	141.777	103.589	118.226	111.092	89.9914	84.9832	59.2523	0.078995	0.579971	0.166726	0.0387029	-0.245442	0.0357391	0.0702479	0.369898	0.219956	0.00957332
Os01g0329000	Os01g0329000	GPAT	Phospholipid/glycerol acyltransferase domain containing protein	15.9514	14.7869	17.704	17.1862	21.6258	20.3469	14.7443	12.7335	11.4329	18.2939	18.6047	21.3066	19.028	18.8933	18.7264	11.0919	9.07493	8.29228	24.4246	27.8874	23.2206	23.4555	21.448	23.7253	13.7192	15.6486	19.9085	15.5345	17.845	15.336	20.1712	24.9837	17.9272	13.9363	15.1127	13.0276	0.330981	0.100257	-0.0510995	0.701459	-0.489239	0.0136852	0.838607	4.6735e-11	0.307058	0.0175468
Os01g0329075	Os01g0329075	Os01g0329075	Hypothetical protein	0.0937846	0.222176	0.465276	0.127228	0.53309	0.722064	0.311533	0.191323	0.454715	0.502495	0.441377	0.779946	0.47786	0.384513	1.73944	0.695325	1.12699	0.984379	1.24245	1.4821	1.14183	1.01336	0.855327	1.37383	0.862885	1.2316	0.600927	1.21193	0.781577	0.482286	1.05211	1.41071	0.713011	0.607923	0.41476	0.402208	1.20183	0.0957404	0.908301	0.158528	1.49769	0.00908485	2.48455	2.47022e-06	1.31191	0.00869272
Os01g0329900	Os01g0329900	OsGELP14	Similar to Lipase homolog (Fragment)	89.7437	89.2473	90.3969	61.5316	67.2426	65.7622	45.0391	48.1986	46.7777	95.5286	104.121	104.565	81.0594	78.7957	78.2559	41.5027	35.5589	29.2445	105.432	108.505	112.796	79.9586	73.3141	80.2597	40.3281	51.4169	55.9926	94.3421	97.5335	89.8046	77.0541	75.8071	74.8022	55.2316	55.8221	38.9042	0.239278	0.108254	0.304227	0.000386423	-0.42469	0.00438165	0.478603	7.81625e-09	0.357229	8.50293e-05
Os01g0330100	Os01g0330100	OsGELP15	Similar to Alpha-L-fucosidase 2	28.6431	30.8225	36.9095	19.6951	28.3838	21.8083	11.519	17.6382	16.4395	33.9581	31.7259	18.5245	24.084	20.8521	24.6494	9.84312	12.6555	11.7105	24.8074	28.679	25.7538	26.6779	20.2404	22.8289	15.3783	14.7379	20.501	28.918	31.4997	33.0258	27.1447	27.6586	29.0351	23.8266	25.4852	14.7527	-0.151706	0.528916	0.00522077	0.970698	-0.433082	0.021966	-0.0841358	0.486288	0.0860513	0.552241
Os01g0331100	Os01g0331100	OsGELP16	Similar to Alpha-L-fucosidase 2	1.87255	2.36591	2.37722	1.50536	1.29529	1.51759	0.863921	0.754577	0.523074	1.65789	2.74175	2.17137	1.35914	0.631882	2.33332	0.587649	0.370405	0.316499	1.30163	1.82669	0.914752	0.824316	0.690015	0.717138	0.829535	0.745172	1.24428	2.44967	1.87842	0.998621	2.07476	1.81894	1.96848	0.578005	0.948028	0.654353	0.0434896	0.904858	0.0122654	0.978604	-0.798467	0.243808	-0.510295	0.178895	-0.864097	0.0567306
Os01g0332100	Os01g0332100	OsNIN2	Similar to Neutral invertase-like protein (Fragment)	37.1042	39.8918	39.5369	61.7825	66.961	59.9167	68.8833	61.4037	70.7644	40.3038	42.1054	26.1243	57.0297	55.732	55.4013	83.1524	83.3412	94.3801	28.3295	32.2715	27.0204	47.6604	48.8761	48.2275	75.1048	58.7858	61.5029	39.9117	37.5685	40.3015	63.1072	66.9799	58.7029	57.5436	58.8335	72.2762	-0.0561279	0.773366	-0.152815	0.0910756	0.342158	0.00382806	-0.213251	0.043897	-0.286033	0.00269873
Os01g0332150	Os01g0332150	Os01g0332150	Hypothetical protein	0.1388	0	0.333867	0.167374	0.262989	0.149985	0.115266	0	0.0996996	0.152551	0.261293	0.0905341	0.145072	0.0421536	0.439036	0.441031	1.52379	1.3513	0	0.203101	0	0.199967	0.460317	0.398676	0.851372	0.276174	0.553382	0.398586	0.240984	0.475851	0.692047	0.642408	0.468998	0.556968	0.520833	0.714315	0.130955	0.910552	0.116159	0.902166	3.77206	9.03042e-06	-1.04762	0.681421	0.986826	0.181573
Os01g0332500	Os01g0332500	Os01g0332500	Similar to Serine carboxypeptidase II-like protein	0.424064	0.182656	0.591158	0.383522	0.657398	0.531139	0.320149	0.0524303	0.0830737	0.572003	0.616873	0.45262	0.27198	0.386365	0.631875	0.122495	0.343158	0.281489	0.553285	0.406156	0.391137	0.541518	0.351592	0.564728	0.354699	0.368191	0.526972	0.763871	0.401596	0.832647	0.544606	0.297378	0.468946	0.142797	0.464978	0.264532	0.507147	0.374242	-0.280436	0.607788	0.58897	0.516396	0.364874	0.524539	-0.0251931	0.959394
Os01g0332800	Os01g0332800	OsSCP3	Similar to Serine carboxypeptidase II-like protein	15.1885	13.8011	12.8245	6.7114	6.75805	5.95794	4.89555	6.50823	5.97799	11.6624	8.22524	4.95344	4.40363	4.17042	4.30766	4.84811	4.5066	5.38049	4.21114	4.26227	4.22193	5.5454	3.73758	3.04784	5.67912	4.88502	5.03637	9.73893	8.23616	10.4142	5.18689	7.06177	5.20241	5.39471	5.85546	5.71071	-0.707917	0.0160345	-0.579056	0.00756804	-0.258637	0.282842	-1.52113	3.92844e-16	-0.579859	0.0121901
Os01g0335600	Os01g0335600	Os01g0335600	Conserved hypothetical protein	0.166849	0	0	0	0	0.135221	0	0.151278	0.179771	0.0916897	0	0.10883	0.130792	0.304033	0.0479781	0.589063	0.148519	0.30457	0.614003	0.195315	0.225711	0.0600945	0.507229	0.143773	0.153513	0.265588	0.142545	0	0.0579367	0	0.0462166	0.0858032	0.112755	0	0.134161	0.0954075	N/A	N/A	1.82472	0.241149	1.7237	0.116949	2.87406	0.017899	2.49013	0.0682819
Os01g0337180	Os01g0337180	Os01g0337180	Hypothetical gene	0.98142	0	0.147543	1.03553	0.664117	0.530255	1.35837	0.889831	0	0.674157	0	0.480108	0	1.34126	1.69326	1.55921	1.0192	1.19434	1.98639	1.29247	1.1617	1.06044	1.22055	1.26852	1.80595	1.17165	1.11795	0.28183	1.19276	0.336463	0.951473	0.630876	0.331617	0.454406	1.44677	1.54328	0.12618	0.93793	0.460194	0.621333	0.672507	0.434648	2.20208	0.0142921	0.781702	0.279835
Os01g0337500	Os01g0337500	Os01g0337500	Similar to H+-pyrophosphatase (Fragment)	0.90868	0.405208	0.554468	1.01518	1.12851	1.08299	1.64239	1.5993	1.49738	0.793089	1.03139	0.33993	0.691357	0.70615	1.22193	1.18889	1.57012	1.41479	0.619611	0.703925	0.759243	0.721944	0.974973	0.783003	1.4262	1.37197	0.913316	0.575607	0.528976	0.604725	0.954983	0.721557	1.02948	1.01469	1.16046	1.37541	0.254999	0.613756	-0.291418	0.374179	-0.216057	0.429216	0.362947	0.353617	-0.2758	0.363533
Os01g0337600	Os01g0337600	Os01g0337600	Similar to predicted protein	26.4469	25.5284	24.6527	24.2716	27.149	23.7152	18.3962	23.7831	24.0448	21.7664	20.0191	9.26853	16.0278	13.0121	13.0116	14.6695	23.7791	20.481	7.75871	9.9047	7.98518	11.9012	10.2224	10.5711	25.3162	15.0874	21.3832	21.8456	16.7613	22.72	20.0133	18.6729	19.5806	23.3676	21.8108	22.0321	-0.55096	0.0521362	-0.824501	5.84338e-16	-0.198869	0.201742	-1.3796	1.00819e-42	-1.10911	9.83197e-30
Os01g0337700	Os01g0337700	Os01g0337700	Conserved hypothetical protein	6.92687	6.68472	7.78147	8.37848	8.62701	9.05787	7.83458	8.72711	8.19592	5.28949	4.67998	3.65886	6.12948	5.84646	4.94906	7.65168	8.8516	9.23123	3.47175	3.73098	3.44929	4.17852	3.41766	3.40553	9.73577	7.66075	8.4593	5.27188	5.79924	6.25013	6.42711	6.4906	6.84936	8.30331	7.51752	9.33123	-0.596057	0.00420644	-0.609754	0.00013281	0.0278924	0.866146	-0.807521	6.5895e-06	-1.15825	5.5137e-12
Os01g0338000	Os01g0338000	OsARL1e	Similar to GTP-binding protein SAR1A	210.558	207.083	201.813	129.461	139.103	130.962	130.395	117.148	119.111	222.214	228.348	244.483	178.592	197.084	178.05	124.067	107.232	108.053	308.102	274.977	288.076	195.438	217.067	203.727	130.747	134.545	142.618	198.543	219.198	198.012	160.966	156.91	159.236	142.703	136.628	144.017	0.231691	0.128538	0.485169	6.62229e-09	-0.142412	0.243204	0.692978	3.45263e-17	0.721542	6.29805e-17
Os01g0338150	Os01g0338150	Os01g0338150	Hypothetical gene	0.0238165	0.0451371	0.0644489	0.107698	0.154717	0.115811	0.158227	0.194345	0.051322	0.176688	0.112087	0.209718	0.0560087	0.130196	0.0821822	0.201803	0.296799	0.217376	0.184053	0.397288	0.459116	0.180139	0.335687	0.430972	0.306781	0.170598	0.101737	0.225696	0.0992405	0.122476	0.257286	0.238832	0.217282	0.264654	0.153204	0.163425	1.95763	0.0361465	-0.49007	0.570086	0.80441	0.263472	3.15355	0.000101387	1.43888	0.0190089
Os01g0339400	Os01g0339400	OsCLE102	Conserved hypothetical protein	0.0693537	0.0657196	0.125117	0	0	0.056207	0.0575948	0	0	0	0	0.203566	0.0543658	0.126376	0	0	0.0617342	0.1899	0.459397	0.121779	0.281462	0.0749378	0.230005	0.179285	0	0.0827969	0	0.059748	0	0.0713301	0.115264	0.160495	0	0.128445	0.111533	0.0594866	N/A	N/A	N/A	N/A	N/A	N/A	1.91073	0.107766	N/A	N/A
Os01g0339600	Os01g0339600	Os01g0339600	Proteasome assembly chaperone 3 domain containing protein	0.824985	0.781756	0.545712	1.01969	1.13885	0.6686	0.730782	0.673195	0.799988	0.54403	0.44003	0.376675	0.409576	0.67648	0.474454	0.728154	1.07704	1.33025	0.576827	0.265577	0.39061	0.32685	0.364798	0.853059	1.46749	1.31319	1.1512	0.497505	0.601581	0.480814	0.891218	1.18791	0.836275	0.993135	1.06137	1.06142	-0.600203	0.147885	-0.845557	0.0292201	0.473536	0.19188	-0.616268	0.156332	-0.754374	0.0622144
Os01g0341000	Os01g0341000	Os01g0341000	Conserved hypothetical protein	0.259752	0.0492282	0.187441	0.0469838	0	0.0842053	0	0	0	0	0	0	0	0	0	0	0	0	0	0	0	0	0	0	0	0	0	0	0	0	0	0	0	0	0	0	-4.18149	0.0252916	N/A	N/A	N/A	N/A	-3.91862	0.0276769	N/A	N/A
Os01g0341300	Os01g0341300	Os01g0341300	Conserved hypothetical protein	0.0675962	0.192163	0	0.183402	0.43912	0.0547827	0	0	0	0.445758	0	0	0.105976	0.061587	0	0	0.0601698	0	0.149252	0.118693	0.548659	0	0.224176	0.232988	0	0	0	0.0582339	0.0704162	0	0.112343	0.20857	0.0685213	0	0.326119	0	0.80227	0.698875	-1.98301	0.172891	N/A	N/A	1.87174	0.134954	-0.407359	0.720676
Os01g0342500	Os01g0342500	Os01g0342500	Hypothetical conserved gene	0.619229	1.05621	0.670269	0.336018	0.603398	0.501848	1.23417	0.505297	2.93562	0.61252	0.466284	1.2117	0.582491	0.564181	0.106837	1.44289	1.1024	1.13035	1.6407	1.7397	1.38218	0.802905	1.74557	1.06717	0.455788	0.443555	1.05806	1.4937	0.774076	0.509501	0.617487	0.764261	1.75757	1.03215	1.19499	1.48717	0.036095	0.961869	-0.18838	0.848008	-0.393471	0.53721	1.21776	0.0418243	1.4348	0.0424616
Os01g0342800	Os01g0342800	Os01g0342800	Similar to UPF0631 protein	9.06072	6.35997	10.191	11.9377	10.4459	12.4199	15.3276	11.2578	11.0882	10.0506	12.003	22.3266	14.556	15.7971	14.5712	11.7293	11.849	11.2306	21.2409	17.6776	22.6986	16.438	22.0731	23.6154	15.1292	14.5562	15.5774	11.7569	14.2164	10.4694	12.363	11.39	12.9267	12.223	15.5606	15.2554	0.88337	0.0269091	0.381242	0.0366137	-0.160023	0.468255	1.46714	2.36264e-13	0.940236	3.74912e-07
Os01g0343300	Os01g0343300	OsGATA8	Zinc finger, NHR/GATA-type domain containing protein	84.9583	86.0927	84.5164	56.9528	74.057	58.2867	42.0442	45.4633	44.6854	78.378	71.6119	85.5655	65.5108	66.6636	67.0081	38.8583	29.6324	27.9152	66.3829	67.5874	60.5847	60.6247	58.7088	61.9129	42.4977	40.5705	56.4666	76.7762	77.0876	81.6016	68.4669	69.2268	71.2871	55.4242	47.7917	39.4396	-0.0505487	0.768942	0.086666	0.418132	-0.4822	0.00155516	-0.195417	0.0204621	0.0328855	0.763772
Os01g0343350	Os01g0343350	Os01g0343350	Hypothetical protein	2.28137	3.02656	4.32147	1.23796	1.66728	2.77337	1.89456	2.79243	1.47483	3.19692	1.93262	4.01775	2.86136	3.74141	7.67538	4.34938	2.84302	4.37269	8.81519	6.40943	5.55517	6.90216	5.86362	7.47019	4.40795	5.17481	3.70321	6.09272	4.7531	6.1006	5.11864	6.86327	7.86282	6.54903	4.76949	1.76112	-0.00800853	0.988296	1.33143	0.0161142	0.897798	0.10981	1.29681	0.00168767	1.91605	1.86757e-05
Os01g0343500	Os01g0343500	Os01g0343500	Similar to TPR repeat	4.06105	4.8317	4.07016	2.97905	3.81066	3.10839	2.54811	2.45471	3.11151	4.61216	3.61013	5.12115	3.64325	3.45336	3.69793	2.43739	2.32959	1.97683	3.03874	3.32773	3.29624	3.7542	3.10514	3.26608	2.53249	2.20864	3.04545	4.35379	4.32448	3.89833	4.12461	3.61992	3.33904	2.38172	3.9548	1.97386	0.108754	0.680888	0.136564	0.535607	-0.300623	0.279858	-0.224659	0.287107	0.120963	0.577914
Os01g0346250	Os01g0346250	Os01g0346250	Conserved hypothetical protein	0.219474	0.15598	0.247462	0.396983	0.801984	0.311273	0.911309	0.671597	1.005	0.27137	0.206581	0.429464	0.387098	0.0999814	0.615326	0.755483	1.02565	0.751185	0.121149	0.0963442	0.222676	0.533576	0.59139	0.283678	0.454346	0.458527	1.03127	0.047269	0.171472	0.169296	0.410355	0.380921	0.444955	0.457282	0.485308	1.17655	0.611028	0.459715	-0.443304	0.539589	-0.0752023	0.878986	-0.302929	0.764329	-0.0109081	0.985948
Os01g0346600	Os01g0346600	Os01g0346600	Conserved hypothetical protein	0.94423	1.11844	0.723957	0.597772	1.0351	0.841766	1.25462	1.15575	1.01736	0.544833	0.844326	0.508106	0.629148	0.817275	0.610912	0.800067	0.588345	0.560176	0.990305	0.538845	0.574804	0.816205	0.391431	0.894999	0.564693	0.619991	0.887359	0.325381	0.44263	0.437012	0.627715	0.946872	0.382861	0.743218	1.36664	0.809893	-0.50332	0.28409	-0.258763	0.581453	-0.857271	0.059764	-0.217026	0.636131	-0.154576	0.739569
Os01g0347000	Os01g0347000	OsPHS1b	Similar to PROPYZAMIDE-HTPERSENSITIVE 1	1.04031	2.23447	1.31373	1.00357	1.23898	0.955519	0.863921	1.13187	0.523074	1.14337	1.17503	0.271421	0.65239	0.695071	0.777772	0.661105	0.987747	0.886198	0.306265	0.730674	0.140731	0.899253	0.517511	0.956184	0.765724	0.827969	0.474011	1.07546	0.939212	0.998621	0.922114	0.427986	0.421817	1.22023	0.61343	1.01127	-0.788961	0.183934	-0.57865	0.260135	-0.00796051	0.988766	-1.74473	0.00329974	-0.345441	0.481312
Os01g0347100	Os01g0347100	Os01g0347100	Protein of unknown function DUF1399 family protein	2.99517	3.0095	3.02777	4.67039	3.58534	3.93407	4.61015	4.38953	5.42492	2.44765	2.77062	1.71786	3.50159	3.05825	3.29659	4.02012	6.11366	6.08018	1.25425	1.83621	1.17887	2.34355	1.77684	2.09143	4.63255	3.63739	3.97068	2.82502	2.36699	3.34609	4.6346	2.88803	3.37642	3.34743	4.35999	5.27097	-0.330113	0.153121	-0.291571	0.0921277	0.135042	0.472323	-0.877655	6.37155e-05	-0.88436	3.14012e-06
Os01g0347200	Os01g0347200	Os01g0347200	Conserved hypothetical protein	0.572893	0.447072	0.273579	0.396211	0.766219	0.355049	0.503744	0.412487	0.472023	0.41668	0.50752	0.0659429	0.290585	0.24563	0.23257	0.535395	0.659938	0.522885	0.148817	0.147934	0.0683824	0.25489	0.167642	0.319425	0.403078	0.563244	0.633397	0.261289	0.245738	0.0693198	0.448063	0.311943	0.239125	0.405683	0.596141	0.375766	-0.349423	0.61918	-0.967771	0.0937276	0.264904	0.591506	-1.62492	0.0228582	-0.940248	0.0980443
Os01g0348800	Os01g0348800	Os01g0348800	Similar to Salt-stress induced protein (Salt protein)	0	0	0	0.207693	0	0	2.47924	0.780812	1.85575	0	0	0	0	0	0	3.7701	2.04418	3.35363	0	0	0	0	0	0	2.11293	0.411243	0.294295	0	0	0	0.477087	0	0	0.106329	0.55397	1.37883	N/A	N/A	N/A	N/A	0.758695	0.114333	N/A	N/A	N/A	N/A
Os01g0348900	Os01g0348900	OsJRL	Jacalin-related mannose-binding lectin, Salinity toleranc	76.7745	64.2081	69.6901	49.1124	41.8999	54.6894	722.353	375.119	660.941	35.273	29.5717	52.52	45.0149	49.2868	47.9826	1093.32	1182.33	1514.01	48.007	39.2738	46.7931	37.2441	48.5886	38.0083	1149.35	513.507	94.269	27.9621	31.9332	27.1054	37.2303	35.8974	31.7066	89.7834	103.614	1359.33	-0.761614	0.00726142	-0.0212885	0.851948	1.06953	0.000445845	-0.450595	7.95533e-05	-0.137308	0.3055
Os01g0349800	Os01g0349800	Os01g0349800	Similar to Cytochrome P450	0.322388	0.458243	0.39985	0.0728917	0.0327235	0.065319	0.0334659	0.0548066	0.0434194	0	0.0379313	0	0	0	0.104292	0.128047	0.0358711	0.220685	0	0	0.0408864	0	0.0668231	0.0694498	0.074155	0.0481098	0.0688569	0.034717	0.0419797	0	0	0	0	0	0.0324034	0.138261	-4.84295	0.000431746	N/A	N/A	1.54502	0.275108	-4.57837	0.000869584	N/A	N/A
Os01g0351100	Os01g0351100	PARP2B	Similar to Poly	4.02251	3.81174	2.37722	3.63795	3.49166	3.26001	1.84303	3.20695	2.39119	3.25861	2.28479	1.08568	0.924218	1.32695	2.03417	1.1753	2.40763	2.27879	1.60789	1.27868	1.40731	1.34888	1.61004	1.19523	2.55241	1.65594	2.60706	2.50942	3.25112	2.8532	2.42055	1.33746	1.75757	2.8258	2.00759	1.84408	-0.578604	0.17873	-1.26976	0.000237969	-0.349867	0.355885	-1.05434	0.00226286	-1.22222	0.000123635
Os01g0351200	Os01g0351200	PARP2A	Similar to Poly	8.04503	4.86325	6.81887	4.13974	5.74435	4.27173	2.41898	4.05585	3.21317	6.40287	7.24605	4.81773	4.34926	3.09622	4.12818	2.49751	2.77804	2.78519	3.75174	4.26227	2.81462	4.5712	4.3126	3.58569	2.68003	3.22908	4.62161	6.57228	6.21325	5.9204	5.18689	4.81485	4.78059	6.03694	5.85546	3.27176	-0.0418433	0.880168	-0.278164	0.27337	-0.27404	0.385827	-0.665731	0.00746221	-0.0933216	0.694781
Os01g0352100	Os01g0352100	Os01g0352100	2OG-Fe(II) oxygenase domain containing protein	0.148192	0.280853	0.222786	0.134024	0	0.0400335	0	0	0.0532228	0.325747	0.0929911	0.24165	0.116166	0.0900117	0	0	0	0.0450854	0.109069	0.0867372	0.0501179	0.0533745	0.0409553	0.0425652	0	0.235889	0.126606	0.212778	0.051458	0.355634	0.0410485	0	0.100146	0	0	0.0847388	0.0858142	0.921252	N/A	N/A	N/A	N/A	-1.21981	0.266755	N/A	N/A
Os01g0355100	Os01g0355100	Os01g0355100	Pentatricopeptide repeat domain containing protein	1.92711	2.66573	2.95709	2.98492	2.98583	2.42349	2.53851	2.68115	3.60378	1.9537	1.8556	0.845211	1.33701	1.27143	1.50957	1.87687	2.95756	3.11344	1.05153	1.08905	0.988848	1.41211	1.2672	1.14522	2.85323	1.8511	2.85754	2.57617	2.07673	2.30097	2.6506	2.35796	2.58219	2.95371	3.01006	2.4699	-0.65787	0.0523694	-1.01394	1.03231e-06	-0.179649	0.422968	-1.07449	5.00388e-06	-1.04349	3.93743e-07
Os01g0355600	Os01g0355600	Os01g0355600	Galactose-binding like domain containing protein	20.1502	21.0826	19.5911	18.2238	19.9082	17.5254	13.4686	18.2012	15.1323	15.4568	15.4081	8.08197	13.2618	10.4711	10.9417	10.2306	16.2875	15.8897	7.82565	7.71699	7.78643	10.7229	9.3563	9.33316	16.783	11.351	15.4225	18.1084	14.5518	18.6831	15.9592	14.8874	15.6931	17.8892	16.1721	14.3488	-0.60321	0.0122026	-0.669926	1.28828e-10	-0.172762	0.285221	-1.18405	6.40069e-34	-0.8289	5.66098e-17
Os01g0355900	Os01g0355900	Os01g0355900	Peptidase C48, SUMO/Sentrin/Ubl1 family protein	9.63436	10.7806	10.1696	12.5138	13.2609	11.6844	12.9659	12.9635	14.4296	10.1664	10.4512	4.41226	10.1768	8.09307	10.1974	14.0399	13.8674	14.9986	4.45065	6.86882	4.12488	9.52411	6.79818	6.88877	11.5676	13.2965	12.4632	9.7716	9.82275	10.2954	11.6968	10.5415	11.2207	11.9271	13.6531	11.7801	-0.253692	0.399727	-0.383158	0.0027507	0.0569889	0.670362	-0.786635	1.61923e-06	-0.606529	1.17445e-05
Os01g0356900	Os01g0356900	Os01g0356900	Similar to Extensin-like protein	0.192756	0.0365312	0.208644	0.383522	0.313047	0.468652	0.544253	0.524303	0.456906	0.15889	0.21772	0.113155	0.12088	0.210745	0.166283	0.163327	0.171579	0.316675	0.0425604	0.169232	0.0782274	0.0416552	0.127852	0.0664386	0.248289	0.552286	0.0329357	0	0	0	0.192214	0	0.0781577	0.0356991	0.0309985	0.198399	0.212534	0.819601	-1.22143	0.0841794	-1.25863	0.0528538	-0.376302	0.725764	-2.16575	0.00871164
Os01g0357100	Os01g0357100	NiR	Ferredoxin-nitrite reductase, Nitrate reduction (assimilation), Determination of regeneration abilit	149.873	135.908	143.759	127.14	119.392	138.944	133.332	125.731	116.347	149.496	153.277	217.069	151.137	155.569	157.349	142.799	120.629	110.458	149.61	145.343	159.096	106.636	101.835	100.519	89.7812	112.273	111.215	74.1473	75.2092	61.4865	117.685	124.972	123.522	104.94	108.41	81.9131	0.353143	0.137207	0.280601	0.000922414	-0.0350038	0.792752	0.281403	0.00108663	-0.226333	0.0118609
Os01g0357150	Os01g0357150	Os01g0357150	Hypothetical protein	2.73151	2.33586	1.92303	2.80176	2.59675	2.29471	1.8811	2.85413	1.90222	2.36143	2.50835	4.30206	2.89846	2.70113	6.69552	5.78617	3.94364	5.83745	6.84021	6.93123	5.91449	3.85127	3.4799	4.76485	3.52459	4.49378	3.84195	2.35319	2.22085	2.77509	4.78883	5.06204	4.55854	3.94837	2.91956	2.51432	0.474009	0.185589	0.6869	0.0146345	1.21785	5.56432e-07	1.69505	2.8933e-20	0.751957	0.000194553
Os01g0357200	Os01g0357200	Os01g0357200	Sterol-binding domain containing protein	24.514	21.9455	23.89	16.8228	19.0058	19.368	11.3553	11.3924	11.9454	23.6594	26.6684	21.9355	21.6304	23.7938	18.5968	7.82836	6.79844	7.53302	16.5916	20.5489	18.3725	21.0305	18.1798	22.185	7.48043	11.9122	13.5763	15.4942	18.7355	21.1583	18.8354	16.249	14.1105	15.2857	15.4521	8.34714	0.0956175	0.588394	0.226247	0.175114	-0.680117	0.00424996	-0.140751	0.364608	0.245915	0.125171
Os01g0357800	Os01g0357800	Os01g0357800	Pentatricopeptide repeat domain containing protein	19.0093	18.306	20.007	21.4715	24.9829	20.6114	17.3662	21.8279	21.5151	15.1466	13.5917	5.09113	12.8489	7.12627	9.24433	11.6083	25.9674	23.7764	5.09843	6.11037	4.96601	8.99605	7.76571	7.32832	25.0155	15.0452	19.3383	15.1717	11.3495	18.213	20.026	17.0843	19.6485	25.6138	21.5612	21.8838	-0.73157	0.030995	-1.19028	9.32576e-07	-0.0223127	0.946964	-1.62585	2.43033e-58	-1.38662	7.64318e-40
Os01g0357900	Os01g0357900	OsRALF-4	Similar to RALF	49.9347	58.4248	50.9226	36.8186	37.1693	38.5018	27.1271	27.0704	22.268	57.1685	63.5172	150.435	49.6903	53.3941	54.5039	26.8115	19.8167	16.9644	74.9583	73.6155	77.965	52.981	56.3512	58.626	25.2051	30.4693	29.6849	50.4273	61.5545	46.8639	39.3051	42.4241	44.572	29.6709	33.7944	25.6387	0.869178	0.0310082	0.499154	4.59868e-07	-0.295202	0.109072	0.708101	8.32262e-13	0.675119	4.51686e-11
Os01g0358100	Os01g0358100	OsRALF-6	Rapid ALkalinization Factor family protein	29.8221	33.9771	26.4622	25.7793	25.2301	28.1597	16.8177	19.902	15.5428	27.8982	37.2747	59.2377	29.575	32.6051	34.8203	20.5677	12.9642	13.2297	67.7611	58.6975	61.4291	35.7453	49.2211	44.2235	23.6098	28.3993	21.5675	30.4715	38.2187	27.0341	23.0528	30.2265	26.7151	19.7164	17.901	24.7464	0.549936	0.0983395	0.305314	0.0093186	-0.185104	0.358699	1.25784	3.75254e-27	0.80697	1.5581e-09
Os01g0358400	Os01g0358400	RPS4	Similar to 40S ribosomal protein S4	222.833	221.738	219.955	322.335	277.981	335.162	335.893	330.41	298.6	252.914	258.247	217.069	322.77	380.709	395.048	353.324	296.386	309.346	582.745	449.487	575.238	518.12	597.726	618.89	416.426	470.618	392.244	268.149	324.028	266.418	350.057	309.006	341.461	353.097	379.824	443.83	0.188059	0.0931054	0.245904	0.0129076	-0.0376518	0.751923	1.47947	4.74587e-44	0.987259	3.85931e-21
Os01g0358551	Os01g0358551	Os01g0358551	Conserved hypothetical protein	2.67301	2.66986	3.58408	7.18705	4.10646	5.5036	5.81947	5.79688	8.01735	5.3	4.01198	6.0787	5.6631	4.80494	15.6427	14.3086	10.7392	14.5062	22.4913	16.3641	24.8478	16.9391	22.5812	30.2543	15.8196	15.4382	18.0223	6.78389	8.88037	7.35592	16.7493	12.9288	13.6212	11.4397	16.6137	14.5618	0.853231	0.00829655	0.644508	0.266379	0.980296	5.03403e-06	3.03578	2.83256e-45	2.15689	1.06543e-09
Os01g0359400	Os01g0359400	Os01g0359400	NB-ARC domain containing protein	1.90258	2.03183	2.2746	1.78897	1.8147	1.2727	1.11603	1.78664	1.07377	1.21979	1.08018	0.354567	1.01795	0.742905	0.612224	0.447806	1.23657	1.10254	0.633467	0.530281	0.428965	0.734204	0.876353	0.9108	1.62548	1.17174	1.84475	1.31386	1.24266	1.44431	1.58102	1.17643	1.71433	1.67793	1.35986	1.42467	-1.19172	0.00198663	-1.02145	3.05465e-05	-0.532169	0.0897197	-1.7716	3.11698e-14	-0.845683	0.00017207
Os01g0359600	Os01g0359600	Os01g0359600	Disease resistance protein domain containing protein	0.120555	0.244796	0.139813	0.0467271	0.153834	0.0418726	0	0	0	0	0	0	0	0	0	0	0	0	0	0	0	0	0	0	0	0	0	0	0	0	0	0	0	0	0	0	-5.80747	4.52228e-05	-4.89356	0.0028599	N/A	N/A	-5.54268	7.12949e-05	-4.70082	0.00310426
Os01g0360333	Os01g0360333	Os01g0360333	Hypothetical protein	0.865569	1.33285	1.46393	1.88366	1.16412	1.44683	1.19053	1.25076	1.07832	1.09253	1.17117	0.449899	1.31462	0.985776	2.24007	2.12003	2.96151	2.22191	1.70213	2.46978	1.64662	2.30893	1.54742	2.07441	1.44345	1.6469	3.37391	2.35357	2.36691	2.61507	4.6753	3.21324	3.12579	2.57993	1.78348	1.20644	-0.393423	0.342394	0.0272295	0.92941	1.02285	0.000126778	0.862566	0.00126521	0.489313	0.051461
Os01g0361000	Os01g0361000	Os01g0361000	Conserved hypothetical protein	0	0	0	0.0218168	0	0	0.260428	0.754577	0.20793	0.0198847	0.045412	0.0708055	0	0.043957	0	0.02555	0	0.0220173	0	0.0423579	0	0.0260653	0	0.0207866	0.0221949	0	0.0412184	0.0207819	0	0	0.0200459	0	0	0.0446767	0.019397	0	N/A	N/A	N/A	N/A	-4.72918	8.46013e-05	N/A	N/A	N/A	N/A
Os01g0361500	Os01g0361500	Os01g0361500	Phospholipid/glycerol acyltransferase domain containing protein	9.90329	10.808	11.9752	10.6757	12.1747	9.69086	10.4394	11.8007	12.4211	7.98641	7.56113	3.29977	8.02749	5.89422	6.92975	7.69633	15.0924	15.1953	4.60345	4.60306	3.54627	6.02948	4.80448	4.38568	11.6788	7.94294	9.16799	8.426	7.56965	8.95568	9.98753	9.01098	10.4118	11.9246	10.3545	9.20438	-0.758348	0.0126959	-0.628718	8.78165e-06	0.0980781	0.618	-1.16182	2.3478e-15	-1.01033	3.91705e-12
Os01g0361800	Os01g0361800	Os01g0361800	Hypothetical conserved gene	3.44171	2.83062	3.53404	4.16981	4.28882	4.42078	4.0266	4.38639	4.85105	2.9976	2.11894	0.974202	2.3925	1.83412	1.92333	3.18677	4.83623	4.8601	0.931986	0.912203	0.878471	1.61383	1.75878	1.73465	4.28191	3.17853	3.53215	2.2564	1.71373	2.89417	3.81336	3.28938	3.796	4.00891	3.46364	3.6947	-0.650144	0.0695209	-1.05199	7.92749e-10	-0.0713367	0.699131	-1.65161	3.37124e-14	-1.23527	5.27908e-13
Os01g0363300	Os01g0363300	Os01g0363300	Uncharacterised protein family UPF0497, trans-membrane plant subgroup domain containing protein	23.4404	16.2889	19.667	19.4496	16.3755	21.4696	18.8481	18.1155	15.2336	20.0581	21.7833	40.6258	22.5746	30.3737	26.2553	18.8369	17.6857	15.6891	32.861	30.5101	38.3537	29.8304	32.7609	33.0227	19.4444	19.8997	14.94	19.3604	22.5578	17.3733	20.9627	22.0996	22.5542	15.7111	18.1899	18.8289	0.564369	0.108582	0.481093	0.0014456	-0.0334808	0.843803	0.979876	2.43349e-11	0.835626	5.20284e-10
Os01g0363500	Os01g0363500	Os01g0363500	Similar to predicted protein	20.9702	17.9419	21.5747	39.525	35.4141	38.4484	47.4235	45.5491	47.3497	21.3693	20.2533	20.2495	32.9721	30.8465	26.8206	51.7927	53.1044	55.9213	19.1919	18.3843	19.2411	26.7635	28.1963	26.0049	53.9676	52.6098	37.519	20.4484	21.9717	21.9117	30.2303	30.0781	30.4071	41.5956	40.5662	49.9458	0.0939463	0.544732	-0.309637	0.00164331	0.164594	0.113651	0.109627	0.300793	-0.390837	3.77583e-05
Os01g0363600	Os01g0363600	Os01g0363600	Similar to hydroxyethylthiazole kinase family protein	1.70892	0.539792	1.73417	2.38271	1.9659	3.00078	2.24702	2.9052	3.5291	2.40648	1.60854	2.57766	2.79085	1.88137	2.94843	3.92168	1.71132	2.98952	3.30162	1.56287	1.44488	1.69264	1.77109	2.33156	2.29298	1.70014	2.06832	1.16552	1.18681	1.53792	1.30175	1.92242	3.32026	1.7803	3.09177	2.01546	0.798926	0.116926	0.0639122	0.8465	-0.0325523	0.927421	0.857747	0.0574298	-0.242191	0.47004
Os01g0363900	Os01g0363900	OsWAK5	Similar to HASTY	48.8944	46.7924	56.1149	42.0246	50.7417	44.2349	32.8866	41.6904	40.202	43.3909	44.4555	14.5889	34.7941	26.5391	29.2562	30.0436	38.8925	42.2843	22.1276	23.7469	18.7876	28.1017	24.7255	23.9644	38.0948	30.9661	40.7057	50.0688	40.0971	51.1437	48.5262	38.3048	44.9235	55.2958	45.1707	39.4991	-0.539111	0.131737	-0.584469	7.10359e-07	-0.073037	0.617166	-1.03368	2.88096e-19	-0.744462	3.71929e-11
Os01g0364000	Os01g0364000	Os01g0364000	Hypothetical gene	1.28592	1.08314	1.26303	0.930383	1.11381	1.25059	0.878041	1.08818	0.831302	0.730212	0.672432	0.055917	0.739214	0.364497	0.59163	0.544792	1.55162	1.59097	0.599406	0.376326	0.376906	0.524904	0.426462	0.393978	1.15684	0.955218	0.78123	0.590833	0.535825	0.764146	1.35354	0.947848	1.41938	0.899701	1.14887	0.7108	-1.29001	0.0372989	-0.943581	0.0100738	0.374264	0.324856	-1.23882	0.000789812	-1.21064	0.00081274
Os01g0364800	Os01g0364800	OsWAK7/8	Protein kinase, catalytic domain domain containing protein	2.56609	3.0231	2.5649	3.88885	3.32271	3.87828	4.20442	3.96153	2.98899	2.40108	3.00287	0.882119	1.95717	1.45333	1.43589	2.86479	4.25966	4.05119	0.842228	1.09601	1.26658	1.49876	1.66754	1.13547	3.25433	1.90433	2.78482	2.62891	2.02292	2.8532	2.93924	2.62142	3.09333	3.98181	3.34598	3.92612	-0.337943	0.434885	-1.17756	0.000178416	-0.0330087	0.909466	-1.14415	0.00220005	-1.27169	5.24343e-05
Os01g0367400	Os01g0367400	Os01g0367400	Conserved hypothetical protein	0.930922	0.945153	1.13961	0.841924	0.80993	0.700567	0.662643	0.633034	0.143288	0.822174	0.563296	0.390347	0.781867	0.363499	0.458897	0.0704278	0.710269	0.485521	0.220229	0.233517	0.134929	0.359242	0.441045	0.171893	0.550617	0.555684	0.738512	0.687417	0.48488	0.273557	0.884097	0.615512	0.60664	0.36945	0.106934	0.399239	-0.704751	0.185577	-0.531653	0.369952	-0.219237	0.792484	-2.15833	0.00232998	-1.18137	0.0656328
Os01g0367900	Os01g0367900	Os01g0367900	Similar to Possible global transcription activator SNF2L1 (SWI/SNF related matrix associated actin dependent regulator of chromatin subfamily A member 1)	1.70193	2.08606	2.05246	0.97038	1.50219	0.914545	0.875674	1.38376	0.757414	1.95187	1.34077	0.0904978	0.754073	0.691042	0.734094	0.626993	0.675141	0.692263	0.388039	0.568454	0.563074	1.01943	0.812901	0.573864	1.34463	0.684637	1.50144	2.99617	1.61877	2.20707	0.98385	0.956091	1.27516	1.18201	1.16025	0.698162	-0.779081	0.261518	-0.62401	0.0290688	-0.610356	0.0559133	-1.73713	3.62027e-11	-0.412066	0.146114
Os01g0369000	Os01g0369000	OsCUL1-1	Component of cullin-RING E3 ubiquitin ligase (CRL) complex, Salt/drought stress respons	244.819	259.198	237.659	261.494	264.803	248.941	207.571	238.635	249.133	210.952	200.931	77.6264	195.608	150.198	151.426	174.679	237.059	217.815	85.065	110.21	91.827	152.723	118.05	104.762	253.327	194.738	228.947	223.936	168.119	235.318	216.12	215.491	216.392	270.956	228.419	223.372	-0.569757	0.0773287	-0.629166	2.65954e-11	-0.174893	0.146761	-1.17213	9.59399e-40	-0.957881	1.60912e-19
Os01g0369700	Os01g0369700	OsGSTF5	Similar to Glutathione S-transferase GST 8 (EC 2.5.1.18)	40.9187	38.5774	42.7274	45.0353	40.2104	42.2115	49.9347	46.9724	38.8569	46.135	45.8264	63.4447	53.2785	69.7598	56.897	55.3125	46.1772	42.1577	89.0465	70.4492	91.6159	80.2584	89.587	98.2479	46.773	54.7288	47.0456	41.4054	53.3183	40.9435	64.6056	53.5518	58.1405	42.965	48.3494	59.3676	0.421828	0.0678769	0.513051	1.62614e-05	0.0504339	0.742573	1.24264	2.33564e-25	1.171	2.32123e-26
Os01g0369800	Os01g0369800	Os01g0369800	Hypothetical protein	2.4714	1.61006	1.25395	3.213	2.13227	2.8792	2.30892	1.68057	2.16353	1.40057	1.74467	5.44051	2.05839	4.50339	6.52918	9.48877	6.04968	6.34408	9.71998	10.3065	13.3209	9.34636	10.5013	10.9141	6.39525	9.03574	4.48674	4.92356	4.9881	4.13047	7.05961	7.38729	6.73279	5.14926	4.34704	5.0345	0.790417	0.250168	0.68325	0.127344	1.77731	1.28144e-05	2.85717	7.41241e-16	2.00719	5.07715e-11
Os01g0369900	Os01g0369900	OsOPR10	Similar to 12-oxo-phytodienoic acid reductase6	5.89506	5.12613	5.81793	9.28305	8.61652	9.6114	14.1107	14.8086	15.5428	6.11703	6.85437	5.69984	11.4712	9.73099	9.93155	13.8832	14.3841	16.7745	5.05337	5.2365	5.84034	11.7652	13.8578	12.2511	13.5278	13.9099	13.6278	4.3616	6.141	5.2071	11.6993	11.6091	12.5842	12.5877	11.7667	17.608	0.20587	0.359996	0.191872	0.253513	-0.0114533	0.943777	0.137943	0.520665	0.560138	0.000508675
Os01g0369950	Os01g0369950	Os01g0369950	Hypothetical gene	0.065182	0.123533	0.0587955	0.117901	0.0529296	0.264131	0.433043	0.354594	0.421381	0.161189	0.184059	0.382643	0.459861	0.23755	0.33738	1.1046	0.812292	1.30883	0.791568	0.171681	0.462931	0.422581	0.594468	0.674002	0.779638	0.70035	0.445499	0.449233	0.679014	0.134079	0.595821	0.502803	0.33037	0.482878	0.628944	0.838627	1.62861	0.170586	1.25734	0.205776	1.36879	0.0242141	2.72002	0.010361	2.05818	0.0136032
Os01g0370200	Os01g0370200	OsGSTF7	Similar to Glutathione-S-transferase 19E50	1.04031	1.18295	1.18861	1.37991	1.52056	0.730691	1.03671	1.22619	0.971423	2.34391	1.56671	1.83209	2.01153	1.26376	1.61537	0.881474	1.66682	0.632998	2.22042	1.64402	2.46279	1.34888	1.32253	2.27094	1.46764	0.910766	2.1923	1.19496	1.95067	1.78325	1.90186	0.962969	1.40606	1.4129	2.00759	0.654353	0.811267	0.0447174	0.447196	0.300088	-0.0458565	0.929972	1.08777	0.00534357	0.553605	0.189388
Os01g0371200	Os01g0371200	OsGSTF1	Similar to Glutathione-S-transferase 19E50	51.9459	45.6752	49.7965	26.8456	30.1297	31.5321	21.9436	19.8076	16.9625	63.4571	65.2797	79.0514	44.743	50.9929	46.9056	19.9066	19.8167	18.8634	103.594	91.517	112.514	52.9061	65.2064	59.3432	23.4184	23.5971	27.3149	54.9084	63.7941	52.7129	39.2475	37.2348	39.0181	26.1387	25.4852	22.7239	0.565886	0.00423721	0.701171	3.89378e-10	-0.0393675	0.805528	1.26452	2.3028e-31	1.10139	1.26615e-20
Os01g0371300	Os01g0371300	Os01g0371300	Hypothetical protein	0.831828	0.788242	0.750326	0.94038	0.928768	0.252805	0.604443	0.989887	0.672187	1.45707	1.07658	1.83118	1.79317	1.42102	1.52487	1.54181	1.66599	0.949023	7.00231	5.84247	7.27919	1.90996	3.53456	5.19665	1.53068	1.4896	0.977159	3.04563	3.24949	2.5666	2.24653	3.2885	2.63504	2.31086	0.836077	0.535112	0.949747	0.0938509	1.1815	0.0475459	0.872239	0.162232	3.28723	1.03921e-16	2.45262	1.1748e-06
Os01g0372350	Os01g0372350	Os01g0372350	Conserved hypothetical protein	0.236299	0.261237	0.213146	0.071236	0.351782	0.255341	0	0.0535617	0.0848664	0.097391	0.0370697	0.0385322	0.185233	0	0.135897	0	0.0350563	0.0718908	0	0	0	0.0425541	0.0326526	0	0.0362353	0	0	0	0.0410261	0.0810109	0.130908	0.121518	0.0399221	0.145878	0.0316674	0.03378	-1.95769	0.050979	-1.06343	0.291623	N/A	N/A	-4.83979	0.00125548	-3.1372	0.0204895
Os01g0372866	Os01g0372866	Os01g0372866	Hypothetical gene	0.319786	0.681818	0.468737	0.361518	0.194757	0.518336	0.298762	0.217457	0.344553	0.362452	0.451502	0.234658	0.626695	0.327778	1.00002	1.05845	0.889542	1.09452	0.882607	1.01775	0.689461	0.777453	0.629697	0.757783	0.588453	0.811267	1.02452	0.619864	0.499691	0.698912	1.29548	0.986712	0.445724	0.666288	0.803549	0.514293	-0.441016	0.45353	0.871177	0.132627	1.7691	0.000762046	1.01011	0.0281686	1.09887	0.0292097
Os01g0373400	Os01g0373400	Os01g0373400	Homeodomain-like containing protein	0.30841	0.365312	0.069548	0.139463	0.125219	0.0312435	0.0320149	0	0.0830737	0.317779	0.181433	0.0754367	0.27198	0.421489	0.365823	0.0816633	0	0.175931	0.0425604	0.0338463	0.31291	0.0416552	0.0639258	0	0.10641	0	0.0329357	0.0332118	0	0	0.0320356	0.0297378	0.195394	0.0356991	0.061997	0.132266	-0.317033	0.721601	1.86536	0.0248465	1.08824	0.513537	-0.719589	0.451777	N/A	N/A
Os01g0374200	Os01g0374200	Os01g0374200	Pentatricopeptide repeat domain containing protein	0.816665	0.803637	0.934976	0.482924	1.40283	0.610946	0.365184	0.982522	0.406113	1.03566	0.798257	0.0614631	0.467822	0.515121	0.569022	0.299414	0.698983	0.372689	0.31209	0.358498	0.191211	0.237574	0.338549	0.216527	0.404595	0.637476	0.456193	1.16357	0.818015	0.516885	0.52203	0.70265	0.955202	0.756246	0.681925	0.538828	-0.411025	0.552776	-0.67716	0.139456	-0.341828	0.524138	-1.36828	0.00317788	-1.55008	0.00238392
Os01g0375100	Os01g0375100	OsDjC6	Similar to DnAJ-like protein slr0093	32.8043	29.9024	30.7162	34.8114	36.3245	31.5321	27.7607	29.4285	35.4943	25.783	25.9813	10.3819	26.6392	20.4098	18.1879	29.0152	43.2757	42.221	10.7193	17.4753	12.1029	22.4813	15.4678	12.9682	38.2862	28.8961	36.6766	32.3834	20.3737	31.5279	32.3892	27.6586	32.6205	43.1577	35.6904	30.3977	-0.554267	0.0757102	-0.640423	2.46675e-06	0.273208	0.0843757	-1.01221	4.68254e-12	-0.930724	7.59974e-10
Os01g0376600	Os01g0376600	Os01g0376600	Hypothetical conserved gene	0.53043	0	0.478458	0.719579	0.753766	0.859763	1.54173	1.26244	0.714386	0.98378	0.249636	0.648712	0.727649	1.08737	0.800766	0.561806	1.29842	0.847226	1.31758	0.698542	1.21088	0.286569	1.64918	0.457067	0.73205	2.05805	0.906331	0.228482	0.414419	0.409159	0.991757	0.613747	0.806534	0.736781	0.95965	2.38856	0.972946	0.384445	0.174275	0.810234	-0.419017	0.552486	1.87929	0.0315608	0.170364	0.824972
Os01g0377000	Os01g0377000	Os01g0377000	Cytochrome P450 family protein	0.660882	0.405222	0.736394	0.843812	0.726061	1.13422	1.74334	1.53326	1.5079	0.512722	0.512285	1.1791	1.06659	0.743808	1.03962	2.26462	1.97245	1.34832	0.729611	1.02393	0.749409	1.21816	1.12811	1.27295	0.858435	1.20668	0.830317	0.770294	1.37691	0.879631	0.872235	1.19951	1.064	1.11598	1.18785	0.966991	0.372916	0.506062	0.0873288	0.822231	0.183349	0.564877	0.67436	0.120767	0.512602	0.140464
Os01g0382000	Os01g0382000	OsPR1b	Similar to Pathogenesis-related protein PRB1-2 precursor	0.208061	1.05151	1.37629	0.94085	0.450537	0.618277	1.67025	1.60348	1.12087	0.40018	0.326399	0.474987	0.326195	0.821447	0.837601	1.61604	0.74081	0.443099	0.382831	0.487116	0.0703655	0.374689	0.977522	1.25499	1.02097	0.662375	0.41476	0.238992	0.288988	0.0713301	0.749217	0.748976	0.210909	0.578005	0.334598	0.416406	-1.07532	0.163414	-0.00325041	0.995856	-0.69412	0.185659	-1.29497	0.0880268	0.507222	0.374123
Os01g0382400	Os01g0382400	OsPR1#012	Similar to Pathogenesis-related protein PRB1-2 precursor	14.703	14.064	14.7012	28.2255	21.6821	27.0918	45.3271	39.9926	41.6965	21.0952	14.6227	18.7959	24.6277	27.8028	28.8374	56.7816	46.9797	52.6022	31.1624	22.2856	27.9351	25.9285	28.5781	35.9167	37.2014	38.749	35.1361	18.3426	21.9631	16.8339	26.4531	20.4898	25.2387	29.6067	33.4598	41.6406	0.390481	0.0708932	0.0913214	0.490247	0.266831	0.0483767	1.10569	8.96692e-14	0.331522	0.0254174
Os01g0383700	Os01g0383700	OsWD40-14	Similar to LEC14B protein	53.1249	52.7072	54.4258	40.4565	48.5453	40.0756	34.7872	41.5961	46.703	50.2511	44.7166	19.6102	38.9803	27.4869	27.94	34.1571	45.8685	46.2089	19.6009	22.2856	23.9946	33.0476	25.7606	24.0241	36.9462	34.5263	42.187	53.6537	45.0099	59.1327	61.3206	53.6588	56.1017	50.9286	42.3824	36.2868	-0.450722	0.137148	-0.439045	0.000956861	0.00779742	0.95756	-1.08177	9.45181e-23	-0.55291	9.01508e-06
Os01g0384800	Os01g0384800	Os01g0384800	Conserved hypothetical protein	17.9114	17.6968	18.4536	38.4631	37.4988	37.4255	50.5452	49.066	44.9995	25.2605	26.1279	34.3844	36.3991	42.0739	38.2991	67.8818	59.2407	65.3918	35.7059	32.4198	28.2496	39.2575	41.5248	43.0107	52.173	44.7934	24.948	18.5753	26.9711	17.2869	32.2373	30.8417	35.8828	22.0102	23.4123	57.6663	0.738393	0.00150201	0.055916	0.620141	0.380915	0.00344527	1.03099	3.1949e-15	0.224207	0.0410088
Os01g0386600	Os01g0386600	Os01g0386600	TGF-beta receptor, type I/II extracellular region family protein	0.872374	4.33998	2.95087	5.72005	2.30227	4.59554	7.60685	3.26271	4.22971	4.67416	2.87395	4.48101	4.78693	6.95468	6.96119	4.1579	4.85332	4.37923	7.22323	3.2551	7.30208	7.30526	7.05204	8.45682	5.2172	6.76956	4.84445	3.56985	4.08946	0.897234	3.08096	2.35527	4.42156	5.65483	6.48853	9.16618	0.618845	0.310881	0.584935	0.158959	-0.244395	0.584036	1.31687	0.00798563	0.956759	0.010085
Os01g0387133	Os01g0387133	Os01g0387133	Hypothetical gene	1.45243	2.17919	1.74683	3.83127	2.94854	1.66757	4.52315	2.963	2.99943	1.89564	2.27852	3.43421	3.13101	2.64663	2.81915	4.48685	2.47799	2.87224	2.00435	2.33782	1.96483	2.74641	2.50878	2.29451	2.3386	2.88995	3.10217	1.8769	1.38694	1.49382	3.01739	3.08105	3.55808	3.69869	2.82238	2.07632	0.567336	0.24135	0.0454035	0.91073	-0.148521	0.710785	0.427298	0.346467	-0.0645055	0.871949
Os01g0387566	Os01g0387566	Os01g0387566	Conserved hypothetical protein	1.46601	1.17547	1.52582	2.75371	1.64831	2.28484	2.6222	1.9938	2.79459	2.04505	3.07823	3.53068	1.76799	2.26039	1.94565	3.58323	4.11561	2.77902	2.48996	1.48511	2.40273	2.437	2.61794	3.20672	3.00894	3.2311	2.31225	2.52593	2.70192	2.66763	2.24906	1.91376	1.94333	3.13282	2.90166	3.6756	1.11893	0.0167656	-0.147717	0.73368	0.454565	0.246585	0.809259	0.0872926	0.410285	0.288248
Os01g0388500	Os01g0388500	Os01g0388500	Similar to Fibronectin, type III-like fold	37.6227	44.1055	39.9341	43.3126	47.5688	44.2016	29.9157	40.8653	36.0021	28.5149	29.3917	16.305	22.3665	14.1867	14.8119	26.298	56.1901	41.2525	10.0354	11.1582	8.88109	14.642	13.0494	12.7646	48.0901	27.733	31.1357	31.4692	17.8864	34.1934	26.508	27.9178	35.3221	40.0613	33.2974	39.5615	-0.66998	0.003901	-1.38117	8.6005e-21	0.181657	0.36641	-1.81758	1.30047e-38	-1.64901	4.11849e-40
Os01g0389200	Os01g0389200	Os01g0389200	Protein of unknown function DUF679 family protein	1.50613	1.01944	1.48795	1.68646	2.32956	1.86	2.44197	3.51147	1.8546	1.65534	0.877597	1.19291	1.40553	1.43758	2.53668	2.88659	2.74516	1.89834	1.66276	1.25935	1.89194	2.71233	3.44889	2.96645	2.50754	3.33928	1.59311	0.803231	1.41954	0.958936	2.32436	1.6044	1.96295	0.929802	1.61474	2.03005	-0.0422527	0.927094	-0.118917	0.756462	-0.0693297	0.846452	0.460704	0.264594	0.735533	0.0174881
Os01g0390400	Os01g0390400	Os01g0390400	Similar to Met-10+ like family protein	8.93295	8.69857	9.63958	9.34283	8.94487	7.83922	6.12129	8.01235	8.08953	7.36347	8.15029	4.79893	6.68027	5.26777	4.79858	4.73068	7.73202	8.1532	2.84363	3.60863	2.69674	4.20433	3.77132	3.87234	7.4374	4.7434	7.46788	6.89309	5.33789	9.15934	7.28656	6.34116	6.9164	7.58696	7.38116	6.15784	-0.377926	0.0735174	-0.626821	2.159e-05	-0.135058	0.480297	-1.37442	5.72528e-20	-1.04805	1.45794e-13
Os01g0390600	Os01g0390600	Os01g0390600	Pentatricopeptide repeat domain containing protein	2.98132	2.51387	2.91711	2.67345	3.36467	3.07142	2.58075	2.64583	2.91277	1.83272	1.71225	0.642709	1.4854	1.47324	0.937206	1.17744	3.08109	3.64349	0.725217	0.998189	1.33297	1.44689	0.942644	1.26272	2.83602	2.80514	3.17303	2.52487	1.94764	2.70249	3.67418	2.78698	3.50874	3.79019	3.23018	3.01225	-0.96699	0.00659422	-1.2121	1.65764e-07	-0.0777008	0.787588	-1.25561	3.54032e-07	-1.23725	2.38843e-08
Os01g0391100	Os01g0391100	Os01g0391100	Hypothetical gene	0.956603	0.944248	1.36622	1.78437	1.42411	1.50208	1.47297	1.19258	1.91107	0.821387	0.750342	0.760447	1.26541	0.399466	0.945567	1.94194	3.19315	3.69249	0.462037	0.542407	0.28308	1.07669	0.727028	0.652568	1.88864	1.14203	1.46426	0.721097	0.622819	1.00436	1.40768	0.95313	1.43434	1.27338	1.97105	1.89742	-0.428639	0.161999	-0.836623	0.00628836	0.907377	0.000310492	-1.14549	0.000593212	-0.862452	0.000702847
Os01g0391500	Os01g0391500	Os01g0391500	Hypothetical conserved gene	9.23204	9.54638	8.97031	10.2244	10.7321	8.84716	8.50067	9.3397	9.4584	7.71682	6.9213	4.34198	6.75446	5.7256	6.73456	6.07274	10.3515	9.57924	3.68347	4.35128	3.25371	5.4952	5.50573	4.94058	9.17963	7.81176	7.94262	8.09291	6.04027	9.76166	8.69461	7.79611	9.22704	8.879	10.7574	9.69679	-0.501192	0.0243524	-0.619679	7.94309e-06	-0.101144	0.574187	-1.09777	5.1015e-13	-0.807736	9.49997e-09
Os01g0392600	Os01g0392600	Os01g0392600	Conserved hypothetical protein	0.898901	0.786277	1.06031	7.62936	6.28865	8.46187	11.5993	12.1312	12.2927	0.740968	0.130169	0.202957	0.921454	0.944988	1.07369	3.2224	5.47791	4.85951	0.992383	0.607074	0.701551	4.18396	2.17851	2.97914	15.9049	9.74081	8.32946	0.893539	1.1525	0.640051	6.60787	4.53375	5.32703	7.23546	9.89672	18.5636	-1.28318	0.0785164	-2.91792	6.10281e-22	-1.43576	3.6336e-11	-0.0660326	0.90021	-1.1886	1.19479e-06
Os01g0392800	Os01g0392800	Os01g0392800	Similar to DET1-like protein	5.41259	4.63817	6.84452	5.92569	5.44665	5.10019	4.25831	4.71963	5.24581	4.24815	5.31403	1.69765	4.68951	3.27975	3.21707	4.16928	5.71698	5.22377	1.94418	3.04675	2.04948	3.02214	2.92015	4.03915	6.17135	5.41055	5.79681	4.48445	4.18159	5.62011	5.89664	5.53362	5.27665	6.78679	6.28881	6.53064	-0.552915	0.135888	-0.54314	0.0014464	0.0595541	0.737111	-1.06119	5.01993e-08	-0.621989	0.000235614
Os01g0393000	Os01g0393000	Os01g0393000	Conserved hypothetical protein	24.2711	25.6725	24.2456	45.4419	40.2821	42.4464	38.4996	41.3338	42.151	24.833	26.4025	21.1429	35.4233	36.7103	33.7483	43.9158	46.4309	39.4956	12.575	17.8977	15.9848	26.8005	21.2706	22.7947	43.9767	38.6343	39.8344	24.4403	20.1272	26.2219	36.6669	38.2248	40.5199	37.2127	42.0708	33.4184	0.0194292	0.893513	-0.261859	0.00781507	0.0612201	0.61432	-0.474576	0.000199051	-0.766117	2.25426e-12
Os01g0498200	Os01g0498200	Os01g0498200	Conserved hypothetical protein	70.7184	72.7736	64.293	59.4132	66.4421	53.8944	43.8915	47.5829	47.5218	56.3504	54.2441	25.9768	48.8222	39.3372	38.423	38.305	50.8562	53.618	25.134	31.4796	21.3362	39.0776	30.9622	29.3997	55.1349	39.547	47.2209	66.3748	47.1738	62.6531	50.8791	55.6516	60.7447	55.0891	46.4387	44.748	-0.569007	0.0358081	-0.492928	9.55328e-06	0.00687908	0.958915	-1.21802	4.29863e-26	-0.765668	2.18608e-11
Os01g0500400	Os01g0500400	Os01g0500400	Conserved hypothetical protein	11.0819	11.9617	10.5919	8.96048	12.3361	10.2303	8.04498	8.68362	7.35387	11.5547	10.2928	7.82669	12.3689	9.62868	9.49661	4.66388	5.68347	5.29173	9.3986	7.92531	8.11624	9.59521	11.5003	9.35948	9.58843	9.63774	7.58669	10.1793	9.25068	11.0203	11.5264	10.643	12.7215	11.5533	10.091	8.30924	-0.127464	0.538104	0.010575	0.953695	-0.65152	0.00365623	-0.206855	0.234908	0.0478858	0.786925
Os01g0500825	Os01g0500825	Os01g0500825	Conserved hypothetical protein	0.818147	0.656004	0.454145	0.626095	0.970985	0.56105	0.470375	0.770326	1.08493	0.466894	0	0.307873	0.444004	0.114679	0.597201	0.266629	0.840302	0.976495	0.138959	0.110507	0.0638526	0.40801	0.052179	0.10846	0.752754	0.150267	0.322603	0.325307	0.524479	0.0647279	0.575275	0.534012	0.510365	0.69934	0.607256	0.431845	-1.23322	0.163855	-0.886199	0.186064	-0.165235	0.787241	-2.43028	0.00788324	-1.92191	0.0126028
Os01g0500900	Os01g0500900	Os01g0500900	Rossmann-like alpha/beta/alpha sandwich fold domain containing protein	24.9259	29.2507	30.254	20.4148	20.5319	19.1989	12.0555	15.404	12.5902	30.2773	31.3072	35.1958	25.5729	23.7274	26.4223	12.3342	11.7504	10.2284	27.9143	32.7382	27.5959	26.588	23.6089	26.9769	12.3658	14.4264	16.048	32.1244	31.9067	31.9119	23.7289	29.2564	24.8627	19.1671	16.964	14.4355	0.263664	0.162701	0.345172	0.000536191	-0.247134	0.117132	0.26109	0.0116689	0.4536	1.34697e-05
Os01g0502700	Os01g0502700	Os01g0502700	Similar to Histone H2A	32.0323	28.8715	28.961	17.5841	19.7806	18.5344	16.5794	14.6903	13.0829	34.5713	36.6716	63.0449	27.2121	31.2887	32.7097	12.624	9.34965	8.83886	52.2229	52.6489	61.1447	32.7601	33.6608	36.9096	14.5304	15.8301	20.493	35.2969	39.1888	35.6267	19.3139	23.0428	21.2192	21.5226	19.8267	13.6736	0.6659	0.0303017	0.718616	2.44301e-08	-0.561984	0.00545789	1.08752	1.1711e-21	0.98309	1.00444e-15
Os01g0502900	Os01g0502900	Os01g0502900	Similar to Histone H2B.2	2.10163	2.15746	2.21166	2.0591	2.98651	3.8323	1.7453	1.42912	1.88699	2.16547	2.63756	0.171352	1.64745	1.59566	1.05758	2.59693	1.71484	3.03711	0.773396	0.153761	0.177691	1.70313	0.871231	0.603652	2.41706	1.04542	3.14212	2.26318	1.09465	1.26089	2.47411	1.89135	2.13039	4.70318	2.11236	2.55372	-0.35116	0.633356	-1.03594	0.0567896	0.493782	0.388155	-2.40921	0.00399963	-1.43492	0.0129345
Os01g0503400	Os02g0131800	NRAMP4	N/A	203.137	191.244	206.005	192.059	204.093	188.012	156.773	192.323	174.557	185.626	167.051	56.0485	129.499	101.228	109.845	107.613	157.546	156.604	80.9305	93.161	79.8649	115.104	98.4422	98.6065	160.228	134.628	166.615	166.219	149.407	167.982	173.415	164.133	166.477	198.191	172.318	151.81	-0.528681	0.145301	-0.766621	7.86248e-18	-0.344832	0.011803	-1.04313	1.00931e-39	-0.812867	1.96522e-22
Os01g0504500	Os01g0504500	Os01g0504500	Similar to Transparent testa 12 protein	10.6698	8.5609	8.35986	12.7489	13.9765	13.2549	13.5821	14.5641	15.7338	9.08405	9.23666	5.56253	15.6595	15.0076	14.4449	16.9927	20.7283	22.0003	4.42803	5.64109	4.3855	11.571	12.7852	8.75786	15.7287	14.1791	15.4034	6.5753	6.81499	7.84992	15.8885	17.5124	18.3948	18.2103	14.6539	13.1599	-0.160564	0.49261	0.186868	0.104944	0.414395	0.00288125	-0.73119	9.38846e-06	-0.178527	0.206095
Os01g0504950	Os01g0504950	Os01g0504950	Hypothetical gene	0.818049	0.661186	0.705342	0.805122	0.644741	0.828724	0.909128	0.719891	1.24433	0.654488	0.634114	0.741523	0.716704	0.745325	1.43215	2.38271	2.2809	2.54737	0.956247	1.109	0.903218	1.22188	1.07721	1.27505	1.48319	0.947892	2.59	0.839478	1.14041	0.989837	2.02937	1.56829	1.47557	1.37023	1.72184	1.32078	-0.0419755	0.878205	0.355462	0.197918	1.28766	1.2319e-09	0.643015	0.00428835	0.743522	0.000472749
Os01g0505600	Os01g0505600	OsCML11	EF-Hand type domain containing protein	1.10966	1.44583	1.25117	0.56451	0.619488	0.674484	0.633542	0.943221	0.821973	1.0862	0.848636	1.76424	0.815487	0.821447	0.897429	1.02839	1.60509	0.759598	0.459397	1.33957	0.703655	0.749378	0.747517	1.25499	0.574293	0.165594	0.41476	0.776724	1.01146	0.927291	0.403425	1.12346	0.351514	0.256891	0.334598	0.535379	0.0296372	0.951354	0.457759	0.412927	0.490773	0.363988	-0.393971	0.427249	0.669088	0.211539
Os01g0505700	Os01g0505700	Os01g0505700	Conserved hypothetical protein	18.6915	18.7166	19.7791	12.7162	14.9061	12.39	9.08171	10.32	10.7007	18.305	14.3374	16.2132	14.4334	11.7429	11.6962	6.85512	8.19481	8.35171	9.85566	10.7279	11.4917	11.515	8.60437	7.64447	10.3698	9.32548	10.487	16.1507	11.9152	17.6747	11.545	10.5017	11.1987	12.2969	12.4723	10.385	-0.165707	0.355999	-0.0660893	0.649446	-0.389675	0.0302558	-0.634366	1.82536e-06	-0.44408	0.00527422
Os01g0506200	Os01g0506200	Os01g0506200	Tetratricopeptide-like helical domain containing protein	7.74768	7.85919	7.26564	10.9889	10.0052	9.68133	8.87163	9.65502	10.5174	6.1051	6.29667	6.41152	8.85585	6.40589	5.77087	9.39892	11.7878	11.713	3.8057	4.55473	4.19007	6.85946	4.47106	4.97032	11.5562	10.5533	10.9347	6.6158	6.36428	7.47702	9.24609	7.97735	7.88831	11.8837	10.1543	9.89492	-0.220672	0.220599	-0.529988	0.000729178	0.150813	0.317133	-0.66496	1.96277e-05	-0.830561	7.80489e-08
Os01g0509400	Os01g0509400	OsCLE103	Conserved hypothetical protein	0.762891	0.525757	0.688143	0.501787	0.337903	0.618277	0.172784	0.0943221	0.298899	0.228674	0.391678	1.9678	0.598024	0.821447	0.957258	0.0734562	0.123468	0	0.765662	1.64402	1.47768	0.524564	0.690015	1.19523	0.446672	0.910766	0.355508	0.836472	1.2282	0.356651	0.518689	0.32099	0.773331	0.321114	0.390364	0.35692	0.507768	0.552173	0.715358	0.245853	N/A	N/A	1.18311	0.0199554	0.837173	0.163568
Os01g0510500	Os01g0510500	Os01g0510500	Conserved hypothetical protein	15.546	16.0706	12.7169	15.2444	16.1226	13.5489	8.67356	9.23532	11.5504	11.0814	10.6096	4.58664	10.2409	7.12909	8.08817	8.36057	12.7028	12.3013	4.22408	5.29606	3.84702	8.04501	5.83015	4.81181	14.8426	7.61304	10.3955	13.3037	9.12065	13.3301	11.429	10.5561	11.8453	14.6831	12.14	9.49066	-0.719632	0.0196707	-0.805384	5.32303e-09	0.148824	0.394327	-1.52948	2.69659e-24	-1.18383	7.0552e-15
Os01g0510600	Os01g0510600	OsFLU1	Tetratricopeptide-like helical domain containing protein	111.729	110.212	109.29	96.7821	97.6539	93.7533	66.1188	73.3826	70.0172	103.018	103.077	103.547	107.699	104.766	110.862	52.4477	52.6593	49.7537	100.378	112.524	99.3561	106.112	99.7072	107.75	78.4867	83.0453	82.6557	116.031	106.203	118.693	98.6662	118.606	103.556	97.3617	87.3301	70.7891	-0.0350692	0.792317	0.178941	0.0213735	-0.464685	4.86692e-05	0.11315	0.147592	0.216222	0.0100326
Os01g0510901	Os01g0510901	Os01g0510901	Conserved hypothetical protein	0.037502	0.0236913	0.0112759	0.0452223	0.0710562	0	0.0415247	0.0680044	0.0942815	0.0618261	0.0352991	0	0.0195983	0.0455575	0.0539191	0.0529605	0.133527	0.159733	0.0414021	0.0329251	0.0634152	0.0135072	0.0414573	0.0323152	0.0345045	0.134314	0.128157	0.0646157	0.0130222	0.102855	0.166206	0.115714	0.101374	0.0810309	0.0603097	0.0536109	0.471083	0.722882	0.049286	0.965072	0.760251	0.311084	1.13991	0.29868	-0.275838	0.810533
Os01g0511100	Os01g0511100	Os01g0511100	UspA domain containing protein	20.0654	19.2055	20.4074	30.3873	28.4319	30.068	67.7158	45.3296	65.0033	21.4798	21.0416	24.1117	35.5225	35.1523	33.5157	113.18	115.197	127.337	18.8814	18.0895	18.0354	31.794	34.11	28.8944	97.2024	61.4948	31.3515	16.6482	17.1148	19.6677	31.5018	31.5276	34.6054	33.2337	30.6444	97.2	0.224615	0.222263	0.242504	0.0216205	0.960852	8.35901e-11	0.0805625	0.520213	0.187919	0.0969943
Os01g0511800	Os01g0511800	Os01g0511800	Conserved hypothetical protein	0.879894	1.0262	1.07859	0.612134	1.13587	0.731386	0.487138	0.552309	0.607717	1.07865	0.700791	0.397331	0.760484	0.185001	0.369793	0.358439	0.461902	0.432432	0.3238	0.614045	0.274687	0.365669	0.374114	0.349937	0.705775	0.457888	0.597525	0.544224	0.752084	0.765743	0.993657	0.678736	0.846196	1.02372	1.03405	0.464437	-0.407812	0.29577	-0.89866	0.0395787	-0.418835	0.319584	-1.09112	0.00277185	-1.09129	0.00384841
Os01g0512700	Os01g0512700	Os01g0512700	Zinc finger, C2H2 domain containing protein	1.70309	1.88283	3.07245	2.0537	1.15246	1.38025	2.04292	1.67283	0.611663	2.18379	2.49363	4.72117	1.78005	1.89651	2.93838	1.40298	1.34754	0.604501	3.44705	3.23969	2.8799	1.12458	2.35339	2.11978	0.870537	0.677737	1.45501	1.71174	1.28133	1.75163	1.5725	2.4815	1.91822	1.0514	1.67375	0.64924	0.576295	0.236269	0.545198	0.213666	-0.416287	0.476109	0.714571	0.0452104	0.410667	0.35562
Os01g0513850	Os01g0513850	Os01g0513850	Hypothetical protein	0.893315	1.46215	0.512774	1.02825	0.527561	0.85561	0.539529	0.662685	1.4	0.535536	0.840839	0.317823	0.572942	0.591927	1.40114	1.29021	2.24094	2.0754	2.33106	1.14079	1.15353	1.22849	1.68329	2.37926	1.9427	1.26037	1.87329	1.04944	1.09978	2.25517	1.88958	1.44082	1.8934	2.18087	1.6978	1.6021	-0.714144	0.29121	0.102203	0.866952	1.08898	0.0361335	0.882031	0.0867553	1.24929	0.00892836
Os01g0513900	Os01g0513900	OsACK1	Similar to Kinesin heavy chain (Fragment)	14.5643	15.3784	16.9533	7.84042	10.3623	6.57622	3.57087	5.28204	3.21317	16.0072	16.3199	7.53194	9.13345	6.12926	9.21361	2.27714	2.96324	2.15219	6.81439	9.3161	6.26253	7.94341	6.38264	4.6614	3.38195	2.89789	4.79936	16.6099	14.2327	21.2564	8.29902	11.3951	7.5224	7.44984	7.08232	3.21228	-0.195772	0.49271	-0.00544469	0.979551	-0.722303	0.0215819	-0.865997	3.28422e-07	-0.299988	0.169476
Os01g0514300	Os01g0514300	Os01g0514300	Armadillo-type fold domain containing protein	11.0038	12.0301	12.065	8.56393	10.1674	7.5753	6.64722	7.94516	8.02301	9.76048	8.46979	3.39532	6.62997	4.78241	6.28825	4.87614	7.73036	7.97416	3.63868	5.35865	3.82171	5.70937	4.13512	3.92199	8.5519	5.20474	8.0452	11.3276	9.2466	12.1066	8.91218	9.03969	8.69726	8.70406	8.69377	6.7459	-0.667969	0.0434375	-0.559331	4.74334e-05	-0.166123	0.325308	-1.25335	1.2688e-22	-0.849148	3.56209e-09
Os01g0514450	Os01g0514450	Os01g0514450	Pentatricopeptide repeat domain containing protein	1.67853	1.66287	2.89049	1.44905	1.73474	0.927508	0.633606	1.34894	0.904261	1.69807	1.50811	0.821131	1.13636	1.04271	1.18473	0.16162	0.271658	0.487458	2.19001	1.47367	2.24488	1.15416	1.39167	1.77509	0.982778	0.546514	0.84738	1.90615	2.30491	1.33401	2.28246	1.94218	2.32023	1.55435	1.53373	1.04707	-0.580887	0.200172	-0.274678	0.554644	-1.64037	0.0242596	0.115846	0.761008	0.181525	0.670391
Os01g0514600	Os01g0514600	Os01g0514600	Similar to Fimbrin 1 (AtFIM1)	10.9938	11.9985	12.8274	9.8438	10.8815	10.1066	6.20007	7.02953	6.5119	11.4968	11.2232	9.49867	9.77555	9.2191	9.62543	5.24273	6.06144	5.54123	7.36678	7.8753	6.93666	8.18524	4.71619	5.44358	7.34725	6.30119	7.78025	11.6622	9.94252	10.7445	8.68118	8.41712	8.64925	8.30641	6.86084	5.95804	-0.0974496	0.524885	-0.0949332	0.407612	-0.256198	0.106331	-0.493793	3.70065e-05	-0.669618	2.08222e-05
Os01g0514850	Os01g0514850	Os01g0514850	Hypothetical protein	0.0579154	0.0823211	0.0783613	0	0.0470289	0	0.0480958	0	0	0.0238699	0.0545133	0	0.0680991	0.0791502	0.0749419	0.153353	0.257763	0.31716	0	0.152542	0.117521	0.0938678	0.120044	0.149716	0.0799295	0.0691415	0.0247396	0.0748409	0.120663	0.148915	0.312826	0.044675	0.117416	0.0536307	0.116422	0.149027	N/A	N/A	N/A	N/A	3.61085	0.00637664	0.520984	0.643539	3.02691	0.0338634
Os01g0515300	Os01g0515300	Os01g0515300	Similar to Leucine Rich Repeat family protein	0.797387	0.827567	1.09601	0.4636	0.32375	0.369277	0.394161	0.645511	0.613672	0.938985	0.804158	0.39008	0.253003	0.172976	0.180157	0.221193	0.523887	0.398548	0.440156	0.400041	0.211886	0.266683	0.204631	0.278113	0.454166	0.385313	0.324399	1.06313	0.632879	0.917743	0.299756	0.497931	0.577357	0.791137	0.366382	0.325686	-0.306169	0.409404	-0.91263	0.057612	-0.538339	0.205153	-1.17898	0.000883744	-0.533048	0.225502
Os01g0516200	Os01g0516200	Os01g0516200	Similar to Stress-responsive protein	47.5654	43.7725	41.7443	27.4245	26.6784	29.9979	10.6142	13.3579	11.0447	42.2488	40.5324	42.4673	29.2842	31.4964	32.0048	5.31501	5.87945	4.4627	73.0149	57.99	68.9295	43.0533	49.0023	44.8304	13.2593	14.4907	15.0968	28.6362	39.8543	33.4815	26.7667	28.3207	26.8255	18.3494	14.0019	13.0598	-0.0244835	0.871544	0.154411	0.125544	-1.18636	5.4497e-11	0.790008	5.53983e-13	0.799024	1.42307e-14
Os01g0516625	Os01g0516625	Os01g0516625	Hypothetical protein	0.140108	0	0.126381	0.0422379	0.037924	0.0756997	0	0	0	0.0384973	0.0439594	0	0.14644	0.042551	0.0402886	0.0989308	0.0415719	0.213131	0.0515597	0.0410031	0.142153	0.100926	0	0.241461	0.0859399	0.111511	0.0797999	0.0402343	0.0486512	0	0.194047	0.432309	0.047342	0.129743	0.0375531	0.280408	N/A	N/A	N/A	N/A	N/A	N/A	N/A	N/A	1.2264	0.386093
Os01g0518300	Os01g0518300	Os01g0518300	Conserved hypothetical protein	0.235897	0.335304	0.851135	0.426689	0.38311	0.19118	0.685652	0.802059	0.381249	0	0	0.692401	0.462294	0.214926	0.813995	0.499702	0.20998	0.322958	0.651073	0.724875	1.19669	0.25489	0.0977913	0.20327	0.108521	0.844867	0.705374	0.203225	0.491477	0.363929	0.294041	0.636884	0.119563	0.218445	0.379363	0.910509	-0.919215	0.544443	0.592174	0.552968	-0.894596	0.352361	1.04647	0.188428	N/A	N/A
Os01g0518500	Os01g0518500	Os01g0518500	Glycoside hydrolase, family 27 protein	24.9245	27.0713	24.9681	27.554	30.0607	26.1307	23.165	27.1514	28.8672	22.1859	21.1835	11.6837	24.0266	17.6034	18.8863	18.8424	24.939	25.4317	9.1609	12.5543	9.50634	19.2225	14.4959	12.7966	29.0739	22.5909	25.6102	23.1342	18.6598	23.1783	27.7092	29.6425	28.5557	30.6795	25.5072	22.7966	-0.442507	0.0603017	-0.456464	5.15646e-05	-0.223838	0.0982988	-1.10263	7.55456e-22	-0.762506	5.17693e-10
Os01g0519700	Os01g0519700	Os01g0519700	Hypothetical protein	10.9011	10.8642	13.3085	13.1736	13.0491	12.3381	15.6864	14.9535	18.0231	11.0774	12.2068	10.3898	15.9119	11.8157	12.8088	17.3189	17.6503	14.4955	4.87617	5.28039	5.43474	10.3573	8.25899	7.77386	14.9583	15.258	12.043	11.4153	8.22324	11.5984	13.5881	16.7454	16.0992	20.5374	16.0196	12.4938	-0.00264115	0.989932	0.0862358	0.618204	-0.00913464	0.959686	-0.971005	5.06619e-06	-0.461586	0.0107756
Os01g0520180	Os01g0520180	Os01g0520180	Hypothetical conserved gene	26.4205	20.9541	23.9613	44.0232	36.8451	44.5699	68.5652	55.6559	58.635	26.1579	25.6794	47.0632	48.6253	54.6846	49.6714	61.5937	47.0356	52.6843	38.2038	32.2727	37.1495	44.0628	55.5965	48.0072	57.4689	64.969	53.3631	16.6998	21.2403	20.38	44.3875	35.5548	37.6986	38.0284	52.9953	66.9994	0.55767	0.0914693	0.299963	0.0220808	-0.216296	0.177066	0.793567	2.47527e-07	0.334798	0.0165896
Os01g0520600	Os01g0520600	Os01g0520600	NB-ARC domain containing protein	0	0.0163808	0	0.0156339	0.0561487	0.0280194	0.0717781	0.04702	0.0745013	0	0	0	0.0406524	0	0	0	0	0	0.0190843	0	0	0	0	0	0	0.061912	0.0295371	0	0.0180077	0	0	0	0.0175231	0.0160077	0.0138999	0	N/A	N/A	N/A	N/A	-4.45663	0.0093813	N/A	N/A	N/A	N/A
Os01g0521550	Os01g0521550	Os01g0521550	Hypothetical protein	0.441743	0.279064	0.199231	0.432804	0.358708	0.268505	0.519698	0.801037	0.396629	0.394475	0.692991	0.180083	0.375136	0.100618	0.793904	1.01373	1.0158	1.20955	0.243841	0.420151	0.560235	0.715966	0.610417	1.0785	1.08383	0.791053	1.13219	0.634268	0.690258	0.37861	0.795347	1.30622	1.08216	1.22719	0.947199	0.694642	0.506244	0.452749	0.27213	0.676891	0.908846	0.0358577	0.626381	0.301255	1.288	0.00641987
Os01g0523100	Os01g0523100	Os01g0523100	Protein kinase, catalytic domain domain containing protein	0.222074	0.084175	0.26041	0.261096	0.198363	0.125984	0.0922106	0.0906072	0.095709	0.109834	0.376252	0.0651828	0.174082	0.0404664	0.191574	0	0.0593028	0.0405378	0.171618	0.13648	0.15772	0.0479909	0.128885	0.133952	0.0408648	0.079536	0.0379452	0.191316	0.161937	0.274083	0.0369082	0.0856521	0.0900453	0.0822578	0.0714266	0.0571437	-0.00876387	0.991432	-0.506441	0.480104	-1.48439	0.215811	-0.0874624	0.896593	-0.775277	0.273463
Os01g0523250	Os01g0523250	Os01g0523250	Hypothetical protein	0.164012	0.0666077	0.211346	0.0847613	0.133182	0.0569666	0.0583731	0.0637312	0.176714	0.135196	0.132324	0	0.110201	0	0.0202124	0.0248163	0.0625684	0	0.025867	0	0.0237721	0.101267	0.0582783	0.0807588	0.107788	0.0839158	0.100087	0.121111	0.0488156	0.096392	0.214173	0.0542212	0.213759	0.0433937	0.13188	0.0401937	-0.68868	0.491588	-1.03977	0.381084	-1.78743	0.164939	-3.02116	0.023383	-0.114867	0.899909
Os01g0524251	Os01g0524251	Os01g0524251	Conserved hypothetical protein	0	0	0.0472139	0	0	0.0848408	0.0434677	0	0	0.0431461	0	0	0	0.0953785	0	0.0554386	0.559102	0.0955469	0.0577858	0	0	0	0	0.135309	0.240794	0.124976	0.044718	0	0.0545261	0	0	0.121128	0	0	0	0.0897911	N/A	N/A	N/A	N/A	3.53063	0.0361231	N/A	N/A	N/A	N/A
Os01g0525350	Os01g0525350	Os01g0525350	Similar to RTFL15 (ROTUNDIFOLIA LIKE 15)	6.32062	6.8099	6.40423	5.55975	5.20283	5.89437	6.61513	6.00553	8.11618	6.78029	3.99339	3.38853	5.02256	6.38982	4.9297	9.44567	10.6359	9.95728	10.1324	6.68949	10.8052	6.2682	7.53762	8.50538	9.95792	7.64915	9.32044	4.5501	7.30588	6.14454	10.073	3.80699	4.30067	6.81515	10.3735	12.031	-0.410532	0.188907	-0.015376	0.949705	0.499354	0.0232645	0.699936	0.00204483	0.525003	0.0178778
Os01g0525701	Os01g0525701	Os01g0525701	Similar to DVL4/RTFL17 (ROTUNDIFOLIA LIKE 17)	2.04528	1.05715	1.34174	1.17711	1.35886	1.20551	2.16173	3.54024	1.20201	1.8392	2.45018	2.72876	2.62355	1.69405	3.68917	0.196933	0.496522	1.18793	3.69488	4.08107	6.41402	4.62083	3.85397	6.56896	1.02644	0.887903	2.06506	1.12128	1.16215	2.2948	2.62666	1.00399	2.63871	0.860895	2.39212	1.59482	0.726293	0.213439	1.10759	0.0609472	-1.87421	0.0174342	1.88584	0.000135322	2.10473	1.24578e-05
Os01g0528000	Os01g0528000	Os01g0528000	Transcription factor IIIC, subunit 5 domain containing protein	1.64304	1.63889	2.02808	2.34626	1.89596	2.31276	1.22084	1.76413	1.86346	2.63745	1.87211	0.33843	0.813453	1.57577	0.596794	0.73273	1.92438	1.7364	0.859222	1.13883	1.05285	1.2147	1.14716	0.819672	2.94387	1.23886	1.47759	1.56447	0.99092	1.68987	1.43721	1.46753	2.19149	2.48243	2.8509	1.70597	-0.101517	0.869247	-1.12511	0.016491	-0.152843	0.754144	-0.597607	0.196145	-0.955517	0.0239067
Os01g0531000	Os01g0531000	Os01g0531000	RNAse P, Rpr2/Rpp21 subunit domain containing protein	1.84072	3.54481	2.99938	3.7054	3.90555	3.36857	3.45174	3.95701	4.09451	2.34939	1.95616	2.55619	3.02549	1.94758	2.40749	3.14453	3.64697	3.79366	1.31106	0.938366	0.481956	1.66814	1.62461	1.68847	2.8955	2.69374	2.94228	2.55771	1.36082	1.89318	2.96055	1.87794	2.46782	2.91422	2.9602	2.75024	-0.227627	0.53132	-0.557136	0.039493	-0.145019	0.575608	-1.43352	0.000281591	-1.04389	0.000172845
Os01g0531200	Os01g0531200	Os01g0531200	Phospholipase C, phosphatidylinositol-specific, Y domain domain containing protein	4.33053	4.70163	5.12323	6.16015	5.63701	5.66126	5.11431	5.62322	5.13484	4.46657	4.87498	2.08654	3.99171	3.43005	3.58559	5.11681	6.35357	6.47498	1.75379	2.40731	1.83255	3.66812	2.88679	2.43771	5.6262	4.80622	6.35832	5.64297	3.83111	5.7073	4.14112	6.00953	5.62511	5.68272	5.82686	5.00233	-0.271142	0.363101	-0.651249	4.00552e-06	0.14791	0.342567	-1.0381	1.77448e-09	-0.873638	2.17531e-08
Os01g0531500	Os01g0531500	Os01g0531500	Dienelactone hydrolase domain containing protein	133.088	143.058	143.608	109.91	109.263	114.743	100.181	93.9747	92.0643	158.924	168.729	196.943	152.384	153.549	156.899	103.759	90.2138	82.7095	181.968	189.789	173.387	149.531	148.942	153.696	86.5494	95.4528	127.669	153.166	154.207	145.419	140.312	120.297	129.471	109.522	114.203	95.0362	0.391446	0.0358055	0.48397	1.38729e-10	-0.0785764	0.539287	0.575476	8.07927e-15	0.53207	7.41218e-11
Os01g0532300	Os01g0532300	Os01g0532300	Conserved hypothetical protein	0.512045	0.323477	0.153958	1.44073	0.554393	0.737746	1.18119	1.0059	1.9003	0.844162	0.696174	0.612312	0.66898	1.2959	1.27608	1.14493	1.41801	1.03855	1.1934	0.399603	0.634964	0.922122	1.74532	1.07855	0.942236	0.815064	1.21516	0.392112	0.296337	0.409607	0.661895	0.921628	0.807416	0.895641	1.18944	0.97599	1.19136	0.0632445	0.265714	0.588854	-0.217062	0.611234	1.37361	0.0367039	0.573548	0.206831
Os01g0532600	Os01g0532600	OsHKT3	Similar to HKT1 (High-affinity potassium uptake transporter)	0.55483	0.920075	2.43978	1.25447	1.07003	1.29276	0.460758	0.848899	1.12087	0.457348	0.718077	0.474987	0.761121	0.315941	0.4188	0.146912	0.493874	1.1394	0.765662	0.365337	0.492559	0.749378	0.345008	0.418331	0.701914	0.579578	1.24428	0.955968	0.288988	0.927291	1.21027	1.28396	1.33575	1.28445	0.669196	0.654353	-1.19825	0.0786156	-1.25087	0.0240759	-0.454612	0.509826	-1.08786	0.0725193	-1.19855	0.0243668
Os01g0532700	Os01g0532700	Os01g0532700	Conserved hypothetical protein	1.18677	0.713151	1.43602	1.07331	1.33976	1.19639	1.32208	1.57466	1.4658	1.193	1.19879	0.849607	0.839539	0.843916	0.873957	1.41026	1.88088	1.79649	0.575205	0.813216	0.234943	1.21977	0.599972	0.848035	1.73108	1.69326	1.03863	1.09721	0.934749	1.3099	1.08241	1.16106	1.23235	1.39382	1.48958	1.39034	0.0118558	0.974154	-0.486246	0.12028	0.199091	0.472728	-0.840499	0.0404838	-0.365271	0.249359
Os01g0532800	Os01g0532800	Os01g0532800	Similar to Condensin complex subunit 2	8.66921	8.56956	7.53851	6.65589	7.79931	6.41933	3.98813	4.91968	4.09911	8.99684	8.5709	6.52924	6.8935	6.53475	7.69379	1.84962	3.66408	3.87085	6.9543	7.39217	6.58095	6.60423	6.15346	5.10553	5.04974	2.75493	5.75463	8.75803	7.79644	9.62187	6.9967	7.31272	6.63831	5.71767	6.61974	4.92155	0.0144437	0.944106	0.0290377	0.876598	-0.4929	0.0918211	-0.0443097	0.802101	-0.134849	0.478456
Os01g0533000	Os01g0533000	OsGSL9	Similar to predicted protein	5.75636	9.66079	6.44352	8.02859	7.37754	7.70036	4.83796	5.75365	5.08129	4.74499	4.96126	2.30708	5.76277	3.15941	4.90595	3.5259	9.93921	7.91248	1.91415	1.88758	1.47768	2.84764	3.73758	3.16736	7.59343	4.13985	7.05092	7.11001	3.61235	7.13301	5.30215	6.1523	8.01452	7.32139	6.85926	3.86663	-0.822621	0.0187417	-0.725625	0.00129673	0.418059	0.152068	-1.85485	8.89565e-11	-1.13891	2.33728e-07
Os01g0533100	Os01g0533100	OsGSL9	Similar to ATGSL07 (glucan synthase-like 7); 1,3-beta-glucan synthase/ transferase, transferring glycosyl groups	2.77415	1.70871	2.18954	3.13617	3.37903	3.48483	1.78544	2.35805	1.7934	2.05807	1.89311	0.339276	0.489292	0.758259	1.19657	0.881474	1.97549	3.16499	0.689096	0.730674	1.12585	1.49876	0.690015	1.07571	3.0629	0.993563	2.3108	2.21068	1.37269	3.20985	2.24765	1.97944	1.89818	2.8258	3.73634	2.08203	-0.604342	0.285049	-2.02922	1.82876e-07	-5.89323e-05	0.999889	-1.18787	0.0053509	-1.54984	9.68974e-06
Os01g0533500	Os01g0533500	OsGSL4	Similar to Callose synthase 1 catalytic subunit	13.1078	14.3269	14.5761	15.9317	16.8951	13.8831	9.04238	12.8278	9.3406	10.7477	9.79196	5.36057	9.78584	6.57158	8.73498	8.66783	16.4213	11.8371	6.04873	5.90629	5.34778	8.84266	7.64767	5.85663	15.1231	10.5152	13.9833	13.8615	8.74189	12.4828	10.9501	11.6091	13.9903	14.129	13.4397	10.3507	-0.653702	0.0120337	-0.881993	2.18822e-07	0.219392	0.325299	-1.08347	3.24931e-10	-0.977502	8.96741e-09
Os01g0533800	Os01g0533800	OsGSL4	Conserved hypothetical protein	4.09187	3.61458	3.87862	4.45336	5.96961	4.38415	3.74366	4.90475	2.98899	2.85843	3.59038	0.0678553	0.869853	0.568694	0.897429	1.46912	3.27191	3.67139	0.61253	0.365337	0.985117	1.57369	0.862519	1.31475	6.70009	2.48391	5.15487	3.34589	2.88988	4.56513	4.20714	2.62142	4.07756	4.04603	5.2978	4.81842	-0.820904	0.290851	-2.64667	6.78974e-14	-0.4895	0.147383	-2.37648	3.38275e-09	-1.90609	1.24321e-09
Os01g0533900	Os01g0533900	OsABCB2	Similar to Multidrug resistance protein 1 homolog	5.687	5.84905	5.50514	6.58595	7.71544	5.73312	3.11012	4.90475	4.70766	4.57348	4.8307	2.23922	3.04448	3.15941	3.94869	4.26046	6.23515	7.21618	1.91415	2.13113	1.75914	4.19652	1.66754	2.50998	4.40291	4.63663	7.46568	6.03455	4.62381	4.85045	5.64795	5.99181	5.90544	5.97272	8.08612	5.71071	-0.50433	0.101089	-0.968976	4.55924e-05	0.464372	0.0864702	-1.35396	4.79165e-07	-1.19363	1.04132e-05
Os01g0534700	Os01g0534700	OsABCB3	ABC transporter, transmembrane domain domain containing protein	9.84822	13.8668	12.9496	10.8511	13.3472	10.0048	5.29872	9.52653	7.32303	10.2332	10.2489	3.39276	8.31797	5.62375	5.50423	5.21539	6.66729	5.95019	5.6659	5.72362	4.50339	7.94341	5.98013	5.67734	6.95533	4.38824	11.4355	12.5471	9.10313	13.9807	10.2009	9.62969	12.0921	11.6243	9.92641	6.78147	-0.588668	0.121881	-0.799679	6.36872e-05	-0.32314	0.180898	-1.01052	2.11645e-07	-0.719443	0.000105023
Os01g0534900	Os01g0534900	OsOSCA1.1	Similar to Hv711N16.16 (Fragment)	348.572	361.195	362.213	212.193	254.835	221.399	147.731	181.759	160.061	313.684	305.379	138.628	215.669	175.221	204.913	123.406	151.372	141.222	163.699	197.952	149.808	182.174	142.201	146.057	156.91	149.448	214.49	368.107	277.862	359.004	216.697	245.878	230.945	246.68	197.97	140.924	-0.466121	0.0938447	-0.196979	0.030107	-0.264549	0.0208291	-0.872072	5.70023e-25	-0.459001	3.24105e-06
Os01g0535400	Os01g0535400	Os01g0535400	Protein kinase, catalytic domain domain containing protein	4.39174	4.42525	4.83976	4.85252	5.80921	5.2986	4.1422	4.32422	5.22431	4.57021	3.40427	1.39988	3.42707	2.73393	2.91429	3.57809	6.17342	6.98293	1.62347	1.6749	1.69361	2.68402	2.42197	1.93497	5.77767	4.31778	4.87254	4.00603	3.18798	4.16944	5.48248	4.43009	5.09645	5.99903	5.06531	4.36349	-0.511029	0.155905	-0.801404	8.75531e-08	0.256147	0.207969	-1.25389	6.73696e-14	-1.09341	3.88675e-12
Os01g0537250	Os01g0537250	Os01g0537250	Protein of unknown function DUF3778 domain containing protein	0	0	0	0	0	0	0.531941	0.475174	0.125482	0	0	0	0	0	0	0	0	0	0	0	0	0	0	0	0	0	0	0	0	0	0	0	0	0	0	0	N/A	N/A	N/A	N/A	-5.25372	0.000658273	N/A	N/A	N/A	N/A
Os01g0538000	Os01g0538000	Os01g0538000	Conserved hypothetical protein	0	0	0	0.173389	0.272439	0.155375	0.318423	0.456292	0.309847	0	0	0	0	0	0	0	0	0	0	0	0	0	0	0	0	0	0	0	0	0	0	0	0	0	0	0	N/A	N/A	-4.72645	0.00415357	-5.44945	0.00020813	N/A	N/A	-4.53583	0.00443865
Os01g0541600	Os01g0541600	Os01g0541600	RNAse P, Rpr2/Rpp21 subunit domain containing protein	2.65848	2.82855	2.44007	4.51338	3.18133	3.4397	5.46124	2.47381	4.12067	2.22984	2.01941	1.59713	2.92486	2.97456	2.29336	5.03869	4.52524	5.06569	1.44173	2.41593	1.08837	2.72135	2.28149	2.04966	4.33413	4.89989	4.62217	2.57153	1.50616	1.8708	2.86804	2.66232	4.3496	3.49835	3.97527	4.40049	-0.382341	0.171709	-0.426174	0.0806528	0.22094	0.399906	-0.477861	0.112956	-0.570189	0.0184323
Os01g0542700	Os01g0542700	OsbZIP04	bZIP transcription factor, bZIP-1 domain containing protein	1.45643	1.84015	1.12605	1.94442	1.23898	1.12414	1.95822	1.41483	1.64395	2.1724	2.93759	3.39276	1.73971	1.95884	1.85469	3.08516	3.51885	2.72189	1.07193	1.33957	1.05548	0.899253	1.61004	1.31475	1.02097	0.827969	1.71829	2.44967	1.51719	0.784631	1.55607	2.72841	0.98424	0.963341	1.50569	0.951786	1.01006	0.0112493	0.385615	0.324313	0.84289	0.0159998	-0.149451	0.726514	-0.0522094	0.901392
Os01g0543100	Os01g0543100	prx17	Similar to Peroxidase 72 precursor (EC 1.11.1.7) (Atperox P72) (PRXR8) (ATP6a)	6.10313	9.52935	8.69562	6.02144	5.63171	5.73312	3.39809	4.71611	4.25932	9.60431	8.61692	9.36403	6.3608	7.32983	8.85464	3.74626	3.33365	3.54479	7.88632	9.49877	8.30313	8.01834	5.00261	6.69329	3.57338	3.31188	5.92514	9.20119	8.30841	9.84355	7.60744	7.16877	5.76483	4.62404	4.68437	3.86663	0.241176	0.337722	0.387062	0.0608384	-0.238311	0.389598	0.275525	0.155753	0.264768	0.20747
Os01g0543600	Os01g0543600	Os01g0543600	Cytochrome P450 domain containing protein	3.76156	3.61396	3.27519	13.0408	14.6785	11.9824	12.3433	13.5	13.791	3.01454	3.27013	1.6868	10.3408	10.7813	7.70674	12.4225	13.5792	12.0401	1.67263	2.15579	1.48417	7.33854	6.7139	6.12246	11.2239	11.2267	14.1266	2.92551	2.74838	2.60603	13.5886	12.1102	12.9749	14.2959	12.2455	9.99285	-0.372399	0.160621	-0.447	0.00112251	-0.0877934	0.493919	-0.801735	7.13485e-05	-0.885109	6.07269e-13
Os01g0543800	Os01g0543800	Os01g0543800	Hypothetical protein	1.35074	1.50065	1.59652	1.47436	1.96675	2.26489	1.19908	1.45696	1.40517	0.614302	0.569937	0.592424	1.05884	1.35797	1.36613	1.18398	1.24381	1.48791	0.719897	0.776965	0.378055	1.56016	1.27437	2.00677	1.97131	2.39105	1.98964	1.16366	0.582246	0.287428	1.4708	2.62282	2.26631	2.24284	2.05987	2.07744	-1.26675	0.00156838	-0.585985	0.0784437	-0.0749211	0.838528	-1.04967	0.0106598	-0.144402	0.641133
Os01g0544200	Os01g0544200	Os01g0544200	Similar to P450	10.2851	10.4996	10.758	22.9413	21.348	22.7406	21.3211	19.6737	19.6484	8.79516	9.36706	6.2987	20.7491	19.0453	19.4266	16.4896	18.4472	15.6611	6.17287	6.80053	5.98523	18.1247	16.4806	17.2831	20.0351	22.5671	21.6495	8.24187	7.58808	8.83712	23.5303	22.6735	22.6196	23.371	21.0361	17.9736	-0.316565	0.073594	-0.165737	0.0678483	-0.294716	0.0190211	-0.535762	6.93889e-06	-0.276613	0.0037592
Os01g0544450	Os01g0544450	OsMCM4	Similar to DNA replication licensing factor mcm4	19.0723	16.167	20.9571	13.1092	15.093	14.108	8.23605	10.9414	6.42634	20.0662	19.3228	11.1283	15.8748	14.786	14.1196	6.24377	5.67955	5.76029	14.9304	14.7962	14.5657	17.0109	11.5578	13.9842	8.10391	7.86571	15.1684	21.091	19.3622	24.1096	17.5202	16.852	13.8497	13.6152	12.3244	8.26864	-0.109036	0.656271	0.0942197	0.510264	-0.557299	0.0169286	-0.144981	0.304644	0.0929002	0.547766
Os01g0546500	Os01g0546500	Os01g0546500	Pentatricopeptide repeat domain containing protein	4.68066	6.70719	6.69349	7.22738	6.25746	6.52279	4.88252	8.30656	6.64221	8.1871	8.32787	9.49415	6.93555	7.17693	9.65137	8.1618	7.0626	6.09554	11.6582	12.1278	10.6562	9.00487	9.08662	10.4275	6.61737	7.97304	9.31442	8.11393	9.63294	7.3972	8.30092	8.41002	7.46425	6.66014	7.665	7.14818	0.587874	0.0196203	0.260907	0.165208	0.0922345	0.685003	1.1247	6.94503e-11	0.610456	0.000277949
Os01g0547000	Os01g0547000	Os01g0547000	Similar to LRR19	12.3233	11.4376	12.2071	8.38431	11.7089	8.69898	6.00481	8.99217	7.42701	9.85664	7.64024	2.83533	5.38144	2.71722	3.60428	3.50146	8.0267	7.98631	3.19932	3.59409	3.38268	4.2561	3.744	3.45477	8.72377	5.82769	6.7424	8.35018	5.23168	10.0123	7.96095	6.86905	7.72903	9.63992	8.60815	7.38454	-0.795635	0.0296857	-1.29071	3.37633e-05	-0.236553	0.532216	-1.62161	3.18431e-51	-1.23873	6.42252e-20
Os01g0547133	Os01g0547133	Os01g0547133	Similar to carboxyl-terminal proteinase	7.41352	7.35761	9.17998	6.38738	7.58731	5.19053	3.9708	3.57959	4.67916	7.66586	8.71222	8.45509	8.35603	7.0742	10.0282	4.87849	4.45142	3.36318	9.58894	9.28171	10.5927	6.63586	7.45589	6.84177	3.51139	5.70833	5.99635	6.76464	9.00232	7.03826	5.75956	7.71512	5.73629	5.6464	5.82002	4.32698	0.113018	0.581701	0.422053	0.0187667	0.0187099	0.936505	0.497677	0.00113375	0.226797	0.188666
Os01g0547200	Os01g0547200	Os01g0547200	Zinc finger, BED-type predicted domain containing protein	5.18095	4.45064	5.00817	4.70024	5.04587	4.60434	3.44469	4.74135	3.23454	3.89816	3.78279	1.92654	2.92262	2.08814	2.39482	2.34198	4.35314	3.84484	1.31857	1.47371	1.62117	2.16251	1.64595	2.00271	3.38579	2.48564	3.6403	4.47728	3.09366	4.54839	4.47967	3.36154	4.352	4.36422	3.77659	2.82413	-0.565936	0.031509	-0.940166	2.72316e-10	-0.142897	0.496271	-1.52914	1.54296e-21	-1.21616	3.92534e-16
Os01g0547600	Os01g0547600	NRT2.4	High-affinity nitrate transporter, Nitrate transport, Auxin signalin	1.31772	1.64299	2.18954	0.18817	0.168951	0.505863	0.172784	0.0943221	0.298899	1.20054	0.848636	1.42496	0.434926	0.379129	0.658115	0.146912	0.0617342	0.0632998	1.83759	1.58313	1.40731	0.449627	0.46001	0.239046	0.0638103	0.0827969	0.118503	1.19496	1.58944	0.713301	0.115264	0.695478	0.421817	0.192668	0.446131	0.297433	-0.504683	0.260122	0.772226	0.33712	N/A	N/A	0.0979561	0.797778	0.48904	0.550467
Os01g0548600	Os01g0548600	Os01g0548600	Protein kinase, catalytic domain domain containing protein	2.83076	2.68243	4.50601	2.56014	3.85363	3.10387	3.38793	2.4911	5.38234	1.57848	2.35101	2.85106	2.93693	2.95839	3.01657	5.73187	5.18775	5.62328	1.10299	1.53503	1.43603	2.42896	1.86379	1.93705	5.89844	2.28611	3.34312	1.6497	1.99482	2.22639	2.21396	2.89006	2.36312	3.54651	3.28037	5.99865	-0.499052	0.226557	-0.0851141	0.784908	0.514724	0.0873805	-1.09601	0.00392744	-0.528627	0.107272
Os01g0548750	Os01g0548750	Os01g0548750	Gnk2-homologous domain domain containing protein	0.909557	0.933722	0.546959	1.02825	0.98478	1.22857	1.00712	0.927759	0.898331	0.499834	0.499408	0	0.475329	0.207175	0.980797	0.963359	2.42889	1.7295	0.0836789	0.199638	0.307609	0.163798	0.125686	0.587818	1.60398	0.271465	0.906579	0.848879	0.789585	0.779564	0.944789	0.818553	0.845171	0.701888	0.914202	1.75534	-1.21683	0.147899	-0.952663	0.117375	0.818116	0.100431	-1.80059	0.025797	-1.76489	0.00851651
Os01g0548900	Os01g0548900	Os01g0548900	Hypothetical conserved gene	0	0	0	0.673238	2.51865	1.00549	1.13335	0.674935	2.13881	0	0	0	0	0.113038	0	0	0	0	0	0	0	0	0	0	0	0	0	0	0	0	0	0	0	0	0	0	N/A	N/A	-5.19825	0.000193195	-5.95907	2.44878e-05	N/A	N/A	-5.96744	1.51525e-05
Os01g0549200	Os01g0549200	Os01g0549200	Hypothetical conserved gene	8.97932	9.59062	10.1393	9.43133	9.71599	9.30556	9.20714	8.39016	9.55645	8.61419	7.87324	4.05972	7.34859	5.24068	6.11733	6.90613	10.7483	10.8606	3.878	3.73934	3.54166	5.59839	5.46071	4.59704	9.83718	6.89319	8.6842	9.04069	6.65524	10.4545	8.22794	8.63695	8.90191	9.57547	8.06749	8.45504	-0.443249	0.0933512	-0.591928	4.00516e-06	0.0342115	0.835176	-1.16661	1.95701e-19	-0.769863	3.53622e-10
Os01g0550800	Os01g0550800	Os01g0550800	Protein of unknown function DUF239, plant domain containing protein	0	0	0	0	0.0725736	0.0362159	0.25977	0.182324	0.433327	0	0	0	0.0350295	0	0	3.7864	3.54017	5.71004	0	0	0	0	0	0	3.61811	1.12032	0.0763549	0	0	0	0	0	0	0	0	3.25796	N/A	N/A	N/A	N/A	3.84323	6.95533e-19	N/A	N/A	N/A	N/A
Os01g0551000	Os01g0551000	Os01g0551000	Conserved hypothetical protein	17.0879	16.8922	15.8894	10.589	12.4626	12.6519	9.85462	8.82253	9.43294	17.9548	17.0273	19.7116	15.5036	13.0701	13.7401	12.0099	9.38923	9.62735	16.1866	17.5028	17.8188	13.5059	12.0687	13.9065	8.29777	10.9556	9.86772	15.1755	15.1636	14.3203	11.6141	13.3441	11.6013	12.8934	12.5527	9.00216	0.198735	0.278954	0.256512	0.0644853	0.106845	0.557601	0.246748	0.0421992	0.237547	0.0874762
Os01g0551900	Os01g0551900	OsWD40-15	Similar to transducin family protein / WD-40 repeat family protein	20.8755	25.8278	26.5873	25.5911	29.5102	26.0238	16.4721	24.2408	24.0614	19.666	17.1033	7.53194	16.201	15.102	15.4956	16.2338	28.5829	25.8896	5.6659	9.43788	7.45875	12.6645	11.1552	10.5778	20.866	15.7314	20.6787	23.481	14.5939	26.6061	22.1307	17.8684	22.5672	23.3771	24.8718	17.965	-0.691903	0.030701	-0.780978	5.02497e-10	0.100696	0.605178	-1.49614	5.14174e-19	-1.14822	7.00089e-18
Os01g0552000	Os01g0552000	Os01g0552000	Hypothetical conserved gene	5.35915	5.32727	5.49756	7.03262	7.50895	5.91877	3.81783	4.9662	4.30234	3.70296	3.83271	0.0257028	1.58567	0.813788	1.49572	2.14247	5.26144	5.49078	1.10209	1.24547	1.06614	2.41277	1.85137	1.56195	5.41421	3.88895	5.47627	6.15586	3.47552	5.97119	5.87236	4.37713	4.04774	7.56563	5.97798	5.00228	-1.09673	0.419704	-2.37461	3.65841e-31	-0.0517889	0.838752	-2.04473	5.60978e-25	-1.73087	2.80966e-22
Os01g0552500	Os01g0552500	Os01g0552500	Conserved hypothetical protein	5.33857	3.74896	5.41743	4.18156	4.64471	4.90604	4.15632	4.79714	4.62215	3.18258	2.73681	3.03134	3.81121	2.17142	2.59052	3.18058	5.21877	4.95958	1.89442	2.25982	1.88609	2.36917	2.17359	1.88937	5.13114	4.26788	5.17177	4.14746	3.92269	4.11803	4.71355	3.30917	4.78349	5.56156	4.94423	3.84312	-0.634201	0.0169115	-0.665185	0.00525111	-0.04867	0.834969	-1.06253	1.39684e-05	-1.00618	9.92265e-06
Os01g0553200	Os01g0553200	Os01g0553200	Conserved hypothetical protein	4.25483	6.45101	6.58846	6.09276	6.04632	4.88507	4.71123	5.97952	5.04278	3.27345	6.40783	3.67723	4.72504	3.55353	3.79282	3.75543	6.62791	7.37851	2.7401	2.17907	1.87066	3.44806	3.70407	2.56645	5.67638	4.48695	4.05914	4.45972	3.84136	5.61597	4.71428	4.64965	6.11017	6.63241	4.73273	4.37938	-0.323425	0.353802	-0.479946	0.0430406	0.151949	0.566536	-1.15881	3.71654e-05	-0.714171	0.00337765
Os01g0554150	Os01g0554150	Os01g0554150	Transposase, MuDR, plant domain containing protein	0.198437	0.188039	0.536982	4.21745	3.70613	5.86997	3.46063	4.31804	2.77946	0.0817862	0	0.485374	1.63331	0.813582	0.941509	2.20684	6.00562	5.79569	0.32861	0	0.100666	1.17928	0.74036	0.427479	5.11213	3.55352	2.54298	0.170953	0.413431	0.408184	2.80328	1.3011	2.61498	1.74568	3.66989	4.76574	-0.609028	0.654486	-2.00426	6.22539e-07	0.383346	0.297888	-0.959661	0.464295	-2.50177	7.11201e-09
Os01g0555100	Os01g0555100	SRZ3	Similar to TATA-binding protein associated factor 2N (RNA-binding protein 56) (TAFII68) (TAF(II)68)	1.9419	1.84015	1.31373	1.12902	1.52056	0.786898	0.460758	1.22619	0.523074	1.37204	1.63199	2.44279	1.73971	1.26376	1.49572	1.68949	0.802545	0.822898	2.29699	1.27868	2.18133	1.64863	1.89754	2.45022	0.638103	0.745172	1.36278	1.67294	1.95067	1.78325	0.979746	1.55145	1.19515	1.15601	0.780729	1.07076	0.167835	0.696818	0.403363	0.354722	0.602879	0.304959	0.373651	0.326857	0.909435	0.0207574
Os01g0555800	Os01g0555800	OsPDF1A	Formylmethionine deformylase family protein	34.122	33.1884	35.5957	22.7058	23.8785	26.9794	16.6449	20.2793	15.1691	31.4427	34.3371	40.4417	28.3789	35.5118	33.1451	16.748	11.853	12.66	48.0836	40.248	41.0231	31.5488	34.0983	32.2115	19.0793	21.0304	19.7307	31.4275	30.9217	25.4648	21.9578	24.3417	24.606	20.0375	16.8414	18.7978	0.115369	0.566152	0.412246	0.0013683	-0.361945	0.0549035	0.528797	1.92951e-06	0.507086	1.93605e-05
Os01g0556201	Os01g0556201	Os01g0556201	Hypothetical gene	0.783026	0.529997	0.807205	1.5175	1.09001	0.679924	0.975395	0.912795	1.44629	0.875969	0.947609	0.218888	1.18377	0.611499	2.94318	2.78423	3.58457	4.59434	2.03765	1.86597	1.98612	1.87344	2.27223	2.36154	2.77884	3.73922	3.05814	1.44552	1.74791	0.460194	2.6957	2.0709	2.43792	3.15934	3.01318	2.78244	-0.0136041	0.98219	0.540039	0.276014	1.68239	1.30004e-06	1.67236	2.21798e-05	1.09672	0.00209386
Os01g0556650	Os01g0556650	Os01g0556650	Hypothetical protein	0.502563	0.674658	0.528876	0.492393	0.340079	0.339414	0.556471	0.569578	0.676855	0.759485	0.709562	0.53268	0.328296	0.5342	0.90321	1.19765	0.745582	1.10851	0.647299	1.02953	0.67986	0.814541	0.833352	1.44351	0.577992	0.749972	0.536697	1.37103	0.785294	0.904548	0.87005	1.1307	0.976428	0.349037	0.808208	0.39514	0.28542	0.540043	0.605293	0.290503	0.72689	0.112822	0.66739	0.145886	1.51104	0.0011835
Os01g0556800	Os01g0556800	Os01g0556800	Hypothetical conserved gene	0.495384	0.344246	0.566005	0.746706	0.402265	0.56207	0.466243	0.538984	1.03191	0.735024	0.55954	0.032312	0.33655	0.421255	0.427347	0.244854	1.20529	1.14543	0.364601	0.28995	0.13403	0.142739	0.191671	0.0853736	0.790033	0.591407	0.592514	0.540577	0.344034	0.373634	0.439102	0.611409	0.26782	0.764556	0.637329	0.254943	-0.0605397	0.938188	-0.514953	0.297431	0.323834	0.523772	-0.644453	0.262985	-1.92598	0.00177008
Os01g0557100	Os01g0557100	Os01g0557100	Alpha/beta hydrolase family protein	1.73706	1.64604	2.5534	2.90925	2.7166	2.29416	4.38105	3.76239	4.43635	1.90915	3.57282	2.20309	2.72333	2.75496	2.38649	5.24687	4.58139	5.75453	2.55694	1.97693	1.56658	2.2245	2.82706	1.66312	2.95966	3.45627	2.19857	2.16157	2.61376	2.44825	1.87117	2.77913	2.34778	2.74049	2.79349	4.02831	0.422384	0.279103	0.00516849	0.985931	0.269044	0.276094	0.229641	0.506333	-0.138526	0.649677
Os01g0557400	Os01g0557400	OsFbox018	Cyclin-like F-box domain containing protein	3.12092	3.0231	2.12699	4.13974	4.16747	3.9907	5.4715	5.28204	4.78239	2.57258	3.32927	1.35711	3.26195	4.42318	3.64955	6.83142	5.37088	5.38049	2.52668	2.43558	1.40731	3.82183	3.73758	2.98808	5.10483	2.89789	4.74011	2.15093	2.4564	2.99586	3.68845	3.74488	3.09333	3.14691	5.07474	3.74766	-0.143469	0.713174	-0.105854	0.678556	0.14291	0.555168	-0.180368	0.586523	-0.130154	0.59662
Os01g0557550	Os01g0557550	Os01g0557550	Hypothetical protein	0.39935	0.882989	0.600369	0.842732	0.864754	0.647298	0.663279	0.814682	0.573703	0.274321	0.313242	0.586082	0.834791	0.667054	1.43543	1.33941	2.36984	1.8832	1.24916	0.818094	0.675293	0.863007	0.662203	0.688232	1.53096	1.50973	1.02354	0.974776	1.3867	0.82146	0.884946	1.23221	1.95661	1.66412	0.856297	1.31304	-0.621121	0.377094	0.331167	0.526232	1.42745	0.00302638	0.729588	0.188068	-0.00214562	0.996687
Os01g0558100	Os01g0558100	OsGSTU6	Similar to Glutathione S-transferase TSI-1 (EC 2.5.1.18) (Glutathione S- transferase 1)	1.8032	2.23447	1.18861	2.13259	1.35161	1.85483	3.51328	2.45238	3.51207	2.85843	2.41535	5.63199	2.88139	3.91767	4.12818	5.80304	3.82752	3.54479	3.36891	2.13113	3.09608	2.32307	3.73758	3.64545	4.59435	4.30544	2.66631	1.19496	1.87842	2.28256	2.36292	4.11937	3.16363	2.2478	3.17868	4.22355	1.14974	0.0164495	1.04887	0.00110303	0.428482	0.161094	0.917378	0.00848718	0.975165	0.00262345
Os01g0558200	Os01g0558200	Os01g0558200	Glutamate/phenylalanine/leucine/valine dehydrogenase domain containing protein	13.3321	13.7706	13.2284	17.4593	16.2391	15.5158	15.4339	16.5726	17.0365	11.4073	12.2478	5.89592	11.8514	9.35312	9.72992	11.4096	18.0147	17.2547	6.21125	6.92937	5.27539	9.53649	8.1134	7.6741	17.7619	14.7067	15.5361	11.7153	10.8051	14.2331	15.5104	15.6525	14.866	17.1359	18.0099	15.0946	-0.409324	0.111926	-0.656166	9.8241e-09	-0.104241	0.497384	-0.932868	1.58985e-14	-0.869314	3.06525e-14
Os01g0558500	Os01g0558500	Os01g0558500	PWWP domain containing protein	9.72956	10.8181	11.0034	13.8403	14.9676	13.5317	14.8808	14.662	14.513	9.87401	9.89435	4.08997	10.1756	7.61733	8.73072	11.8068	15.2323	15.2393	5.20877	6.41733	4.91095	8.79601	6.87097	6.04567	15.0923	12.5202	14.369	10.5301	8.32738	10.736	12.4528	11.9556	11.9443	14.8276	14.4084	14.1954	-0.369177	0.228676	-0.661818	1.69377e-08	-0.0929138	0.480799	-0.733274	9.86854e-09	-0.878292	3.54177e-12
Os01g0558700	Os01g0558700	Os01g0558700	Conserved hypothetical protein	0.839379	0.497123	0.757137	1.1387	0.2556	0.170067	3.74671	1.42696	3.0523	1.55678	0.592554	1.8478	0.575735	0.573569	0.452562	1.44467	2.80185	2.68139	0.926671	0.644821	0.319359	0.680222	0.260974	1.26575	2.60647	1.00208	1.16531	0.451952	0.546498	0.863299	1.04627	0.323742	1.2763	1.26308	1.2655	2.06988	1.01226	0.132788	0.0672572	0.939316	-0.311116	0.483243	0.0423497	0.953979	0.612147	0.460659
Os01g0558850	Os01g0558850	Os01g0558850	Similar to peptidase M16 family protein / insulinase family protein	10.2997	11.6863	12.3467	11.9809	11.5275	10.2694	7.87813	11.2431	10.1483	10.1937	7.52614	0.198892	4.93993	3.27208	5.46554	5.81334	8.6253	10.4521	3.29156	4.13466	2.64687	5.23503	5.53383	3.67853	9.56999	8.00869	10.5651	10.245	7.87059	10.6978	10.9239	8.83362	9.20428	13.3967	10.6248	9.56087	-0.93662	0.426899	-1.29096	3.93892e-15	-0.259118	0.183471	-1.56925	3.17298e-22	-1.13287	4.53513e-13
Os01g0558900	Os01g0558900	Os01g0558900	Conserved hypothetical protein	35.2023	33.059	31.4688	30.0312	31.4011	28.4442	17.5402	27.8679	22.4174	26.9385	26.9032	25.4971	26.0297	19.4352	21.4839	19.3657	26.7515	20.9081	12.877	13.3772	11.9408	18.848	18.1216	14.9404	26.8777	20.4483	24.7779	33.0425	24.3013	34.4762	27.1569	25.2901	27.269	26.8568	22.391	22.1723	-0.270398	0.0906088	-0.411148	0.00351104	-0.0353485	0.853196	-1.18602	4.15256e-16	-0.700602	7.51594e-07
Os01g0559150	Os01g0559150	Os01g0559150	Hypothetical protein	0.667356	0.632387	0.740884	0.232137	0.708653	0.291228	0.596837	0.698165	0.71904	1.05789	0.434876	0.25113	0.201206	0.6548	1.41711	1.14181	1.14238	1.07764	0.680085	1.21689	0.677092	1.0539	0.723554	0.751995	0.755711	1.22571	0.921006	1.14985	0.802151	1.63674	1.70635	1.50476	1.2489	1.33104	0.908112	0.880631	-0.175147	0.776244	0.888366	0.191723	0.715538	0.127149	0.537438	0.261447	1.11376	0.0400169
Os01g0559500	Os01g0559500	WSL	Pentatricopeptide repeat (PPR) protein, Splicing of chloroplast mRNA, Chloroplast development, Abiotic stress respons	35.093	39.4975	37.5351	24.2739	27.2012	22.7638	12.786	21.0338	15.9164	31.4427	31.2037	11.5354	19.6261	16.4921	23.5725	9.40239	11.606	10.8876	11.8678	17.2926	14.3546	18.2099	15.0653	13.028	16.2716	14.9034	23.108	36.9243	31.9332	38.8749	27.0871	30.1195	25.1684	23.5055	20.2989	12.8491	-0.565342	0.0893197	-0.302803	0.0300609	-0.658503	0.000641724	-1.16413	6.99046e-19	-0.594171	1.64863e-05
Os01g0559600	Os01g0559600	OsVPE2	Similar to C13 endopeptidase NP1 precursor	300.926	285.88	290.209	282.757	307.041	305.879	508.907	517.64	504.542	206.664	214.509	144.735	188.214	190.133	197.494	423.181	471.464	484.307	143.868	161.662	147.134	166.137	142.891	151.734	300.483	270.58	275.46	235.885	212.262	221.195	204.882	213.565	217.025	285.92	272.14	286.785	-0.583526	0.000328787	-0.624295	2.77084e-17	-0.183027	0.0561786	-0.755641	1.28217e-25	-0.866985	6.92701e-27
Os01g0559750	Os01g0559750	Os01g0559750	Hypothetical gene	190.325	211.811	212.699	98.9178	114.296	96.5655	100.932	92.9305	88.6898	222.864	237.361	446.621	163.097	178.999	158.791	94.6501	83.8978	74.6108	224.678	250.945	213.865	157.001	140.077	159.691	85.9871	86.0545	107.721	232.43	248.482	235.389	131.798	167.16	154.09	110.126	107.602	78.6979	0.651806	0.0470117	0.707512	5.27359e-13	-0.189817	0.168323	0.362636	9.40219e-06	0.654492	2.19626e-11
Os01g0559825	Os01g0559825	Os01g0559825	Hypothetical protein	5.13731	3.65109	1.44811	4.35579	2.60727	2.86239	3.19971	6.33181	5.01625	4.89638	6.34664	8.79606	4.15294	4.53434	11.2179	5.4412	6.28774	9.67081	14.8879	15.7862	20.1975	7.97949	9.45044	14.9404	5.16982	7.0914	6.72064	6.36206	11.8739	8.2558	10.9394	9.2879	5.69583	7.43319	9.29439	3.99331	1.05017	0.0406296	1.03288	0.0133758	0.556031	0.124163	2.52854	2.45992e-16	1.83353	2.52019e-08
Os01g0561500	Os01g0561500	Os01g0561500	Conserved hypothetical protein	0.501836	0.594425	0.384766	0.363087	0.244503	0.26436	0.354237	0.409503	0.405525	0.227516	0.283414	0.0981987	0.550739	0.160028	0.324685	0.13288	0.424367	0.366425	0.138506	0.088118	0.127289	0.162672	0.124822	0.237835	0.646415	0.299555	0.128621	0.324248	0.339802	0.645171	0.333616	0.329042	0.101741	0.720298	0.242111	0.387395	-1.23102	0.0233075	0.26759	0.63109	-0.358716	0.509501	-1.87997	0.00164371	-0.629145	0.287782
Os01g0563500	Os01g0563500	Os01g0563500	Hypothetical conserved gene	1.10524	0.785494	0.74771	0	0	0	0	0	0	0	0	0	0	0	0	0	0	0	0	0	0	0	0	0	0	0	0	0	0	0	0	0	0	0	0	0.118499	-6.1832	5.00046e-06	N/A	N/A	N/A	N/A	-5.91965	1.03898e-05	N/A	N/A
Os01g0564300	Os01g0564300	OsFKBP46	Peptidyl-prolyl cis-trans isomerase, FKBP-type domain containing protein	3.12092	3.22026	2.87769	0	0.0563171	0.112414	0	0	0.0747248	0	0.0652797	0	0	0	0	0	0	0.0632998	0	0	0	0	0.0575013	0	0	0	0.118503	0	0	0	0	0	0	0.0642227	0	0	-7.02291	1.23024e-08	N/A	N/A	N/A	N/A	-7.7206	3.19004e-10	N/A	N/A
Os01g0564400	Os01g0564400	Os01g0564400	Conserved hypothetical protein	0.103792	0.0786826	0.187245	0	0	0	0	0	0	0	0	0	0	0	0	0	0	0	0	0	0	0	0	0	0	0	0	0	0	0	0	0	0	0	0	0	-5.08642	0.00107436	N/A	N/A	N/A	N/A	-4.82216	0.0014993	N/A	N/A
Os01g0565800	Os01g0565800	Os01g0565800	Protein of unknown function DUF538 family protein	1.13077	1.19057	1.1333	1.24992	1.63238	1.62919	2.92147	2.05048	2.97816	1.55349	1.30086	0.98341	0.689421	2.17496	2.38447	1.99609	2.6841	2.06413	1.52578	1.98553	1.52969	1.08605	0.520845	1.08264	1.04039	1.94993	1.39541	1.62359	1.04706	1.29221	1.46168	1.64759	1.65568	2.21057	1.51539	2.37084	0.209074	0.708431	0.224521	0.68682	-0.283141	0.524556	0.745745	0.165892	-0.669693	0.251868
Os01g0566100	Os01g0566100	OsELF3.2	Conserved hypothetical protein	38.4219	43.3092	43.4781	76.3343	71.0722	72.4508	77.2922	82.3432	88.9225	38.0742	38.8414	15.6067	45.9391	37.8498	41.8202	72.7216	95.9967	98.1148	15.6961	19.6064	15.6915	36.2699	28.4056	26.8927	78.6782	72.1161	67.5466	37.5815	32.8724	36.8777	60.4561	50.7699	59.898	69.3606	61.1757	70.7891	-0.403517	0.19285	-0.794729	8.20324e-17	0.0701531	0.577887	-1.09657	4.82088e-20	-1.17724	8.20876e-27
Os01g0566500	Os01g0566500	OsCCD8a	Similar to Dioxygenase RAMOSUS1	8.73857	8.0178	8.38283	4.45336	5.80066	6.01415	2.87974	2.26373	2.91427	8.3466	7.76829	14.1139	4.2949	5.43419	4.42732	1.76295	2.59284	1.899	6.58469	7.97653	6.89582	4.19652	3.96759	3.1076	1.27621	1.40755	2.54781	6.39304	7.3692	7.20434	2.47818	5.45683	3.72605	2.76158	2.73255	0.951786	0.348568	0.280655	-0.190983	0.416152	-0.405396	0.240634	-0.0277503	0.879268	-0.442551	0.0614061
Os01g0567400	Os01g0567400	Os01g0567400	Protein of unknown function DUF3511 domain containing protein	36.321	30.3104	39.6383	55.8292	42.8447	54.0266	86.6404	73.5875	76.8184	38.9337	33.484	34.8051	40.1885	49.0254	39.5849	84.5379	65.4595	69.5753	49.504	42.7802	57.6269	50.0662	54.7749	56.4128	65.5981	66.9156	58.4852	33.222	36.4349	31.9756	44.7146	33.7823	32.2726	45.3988	56.7278	72.4352	0.0735559	0.703187	-0.231356	0.112079	-0.143834	0.342574	0.698786	4.71705e-06	0.176421	0.193447
Os01g0567500	Os01g0567500	OsMST8	Similar to Monosaccharide transporter 3	0	0.394318	0.0625584	0	0	0.056207	0	0.0943221	0	0.171506	0.0652797	0	0	0.0631882	0	0.0734562	0	0	0	0	0	0.224813	0.287506	0.119523	0	0	0.118503	0.119496	0.144494	0	0.0576321	0.160495	0	0.0642227	0	0	-0.909889	0.607465	N/A	N/A	N/A	N/A	N/A	N/A	3.42623	0.0388782
Os01g0570800	Os01g0570800	Os01g0570800	IQ calmodulin-binding region domain containing protein	11.0146	11.196	12.9969	17.6645	17.6283	17.3084	22.3359	22.1653	24.5978	15.9681	13.6527	7.83187	13.5287	11.5816	13.5623	22.7558	24.2263	26.5064	8.27169	8.2929	6.26987	12.1783	10.3534	11.7812	23.1261	17.9661	15.9207	14.1508	11.841	12.6458	16.7894	15.6592	14.1514	14.1729	17.5074	20.6528	0.130307	0.60888	-0.431046	5.4308e-05	0.0571261	0.632574	-0.428666	0.00157218	-0.524405	1.97463e-06
Os01g0571133	Os01g0571133	Os01g0571133	Hypothetical gene	0.622447	0.155219	0.709212	0.503683	0.212819	0.82306	0.380882	0.490101	0.458868	0.486081	0.524211	0.544894	0.590653	0.59696	1.10218	1.21444	1.16645	1.46514	1.59136	1.23677	0.79772	1.45132	1.08647	1.24209	1.05497	0.703989	1.06356	0.818466	0.921431	0.707573	1.49729	0.909749	0.863426	0.9101	0.790264	1.20828	0.128432	0.828405	0.580367	0.239218	1.51572	0.000209508	1.4799	0.000671704	1.37938	0.00057103
Os01g0571166	Os01g0571166	Os01g0571166	Similar to gibberellin responsive1	5.57261	4.75255	5.34648	6.27691	5.34786	5.46058	5.80575	7.02765	6.05877	4.76056	3.57632	1.63566	5.51997	4.84643	4.76357	6.17053	5.95246	7.16689	3.915	3.95849	3.64934	4.65282	5.04029	5.23841	6.01281	5.74559	6.83836	3.62241	2.90255	4.01199	6.73567	6.72148	6.00835	6.61461	7.21011	7.08277	-0.61181	0.0828559	-0.160245	0.400291	0.00545975	0.978015	-0.245202	0.226877	-0.0936963	0.616772
Os01g0571300	Os01g0571300	OsHsfA7	Similar to Heat shock transcription factor 31 (Fragment)	7.55955	6.11193	7.0691	15.9944	12.4461	15.6818	19.2366	18.4871	18.9801	7.94642	6.98493	5.83555	13.5914	17.5663	14.7777	22.698	19.0141	20.0661	6.20186	4.93205	7.10692	13.0392	11.9603	12.789	17.6117	18.3809	16.7089	6.03455	5.85201	4.92178	13.4283	10.3787	13.5684	14.8997	13.0493	18.4408	0.0586319	0.793192	0.0721238	0.654115	0.0908975	0.556205	0.014323	0.946634	-0.13011	0.395626
Os01g0571500	Os01g0571500	Os01g0571500	Hypothetical conserved gene	2.57481	3.22695	3.44633	6.38501	6.9469	7.26989	5.58704	6.77764	7.87519	2.94401	3.28353	6.01352	6.44576	9.30797	8.02492	9.76483	6.58005	5.83723	5.59346	4.15653	6.91015	9.06433	8.40138	9.5189	10.928	10.4116	7.30885	2.71907	5.27793	3.07531	5.65968	6.21477	6.7356	7.69135	7.74718	9.47511	0.484046	0.240585	0.21795	0.316186	0.108814	0.676105	1.04765	0.000232191	0.482858	0.0120281
Os01g0571700	Os01g0571700	Os01g0571700	Conserved hypothetical protein	49.8681	45.1441	49.243	67.6752	70.44	69.1929	51.4207	65.7773	60.1211	39.8675	34.4588	12.1583	34.9885	22.8397	25.793	41.248	72.2223	71.9962	15.0821	16.8012	13.2344	27.4927	23.7215	22.5031	77.2688	53.8949	54.5507	36.2326	28.7143	41.324	49.7367	42.7738	52.0742	68.0751	63.7299	66.5541	-0.711076	0.047211	-1.29937	8.31086e-30	0.0301733	0.855371	-1.47909	2.61421e-56	-1.40161	2.57274e-58
Os01g0572100	Os01g0572100	OsC3H7	Zinc finger, CCCH-type domain containing protein	7.00472	8.28068	8.07004	8.46765	7.32122	6.29519	5.75948	6.69687	7.69666	6.57438	5.61406	3.59633	5.81714	3.53854	4.96578	4.55428	7.96371	6.70978	2.52668	3.28804	2.18133	4.04664	3.22007	2.15141	7.72105	5.87858	8.6507	7.349	5.12954	7.347	7.14638	6.0988	9.35028	7.38562	5.967	6.72199	-0.515749	0.0495454	-0.608492	0.00724092	-0.0926589	0.699908	-1.34447	1.67681e-08	-1.14925	2.05857e-06
Os01g0572200	Os01g0572200	Os01g0572200	Hypothetical protein	0.47063	0.567597	0.540295	0.696496	0.521133	0.48544	0.426365	0.407313	0.599274	0.599546	0.845697	0.0418601	0.335384	0.740639	1.07035	1.31414	1.14252	1.36675	0.425105	0.63857	0.824766	0.647211	0.744927	0.774208	1.88951	0.766165	0.475181	0.88461	0.534833	0.836072	1.24437	0.561055	0.47707	0.792384	0.756853	0.697252	-0.0651372	0.932484	0.346565	0.505164	1.38185	0.00245864	0.462641	0.356439	0.45372	0.317752
Os01g0574451	Os01g0574451	Os01g0574451	Hypothetical protein	0.161789	0.102208	0.145937	0.146322	0.131377	0.174827	0.0895719	0.220036	0.174319	0.177818	0.253809	0.0527646	0.211376	0.147406	0.511753	0.571199	0.432043	0.541445	0.0595383	0.047348	0.383016	0.233088	0	0.185883	0.496192	0.257533	0.414668	0.418143	0.224719	0.443733	0.35852	0.499206	0.273339	0.29964	0.737191	0.231285	0.285747	0.787866	0.95133	0.31162	1.70136	0.0413814	0.471244	0.678744	N/A	N/A
Os01g0574550	Os01g0574550	Os01g0574550	Hypothetical protein	0.158704	0.563956	0.25052	0.430595	0.515488	0.32155	0.461285	0.43168	0.598483	0.196231	0.149382	0.349369	0.248814	0.180744	0.787219	1.34474	1.2361	1.37608	0.306615	0.278671	0.322039	1.02889	0.592118	0.341885	0.949124	0.899967	0.745727	0.375989	0.454644	0.48968	0.758317	0.673319	0.925037	0.734814	0.574253	0.612562	-0.41844	0.593508	-0.0504566	0.936663	1.37196	0.00144048	0.0923085	0.891155	0.697424	0.175332
Os01g0574800	Os01g0574800	Os01g0574800	Harpin-induced 1 domain containing protein	19.8057	20.3692	20.9138	23.2309	18.0039	21.6392	21.4437	22.7991	18.8633	23.2909	24.5594	39.4169	30.2562	28.5764	29.5061	17.0395	14.4407	14.19	36.1936	35.6079	38.8862	22.4959	33.5144	36.4044	17.9117	22.3536	19.2885	17.5284	22.0403	16.8244	23.5921	24.4027	18.7748	17.6519	21.4695	17.5097	0.596819	0.0383194	0.504405	4.99449e-05	-0.496977	0.00229913	1.05732	2.05253e-20	0.659606	8.09928e-05
Os01g0575500	Os01g0575500	OsWD40-16	Similar to predicted protein	90.5066	101.143	95.4641	84.4256	96.6402	81.0505	66.6947	87.9082	77.2655	78.7782	71.873	34.3348	60.0198	47.4544	51.8116	51.7866	86.2427	81.2137	31.0093	42.5618	34.1976	51.8569	40.1359	39.5024	80.1458	57.0471	81.2929	94.9396	71.8136	101.075	82.0105	81.3174	85.3477	96.9121	81.7534	71.6814	-0.598946	0.0315	-0.706166	5.39567e-12	-0.112754	0.482467	-1.21526	7.10116e-31	-0.906949	1.21606e-16
Os01g0577450	Os01g0577450	Os01g0577450	Hypothetical protein	0.128512	0	0.11592	0.038742	0.0695702	0.104151	0	0.116519	0.138465	0.035311	0.040321	0.0838237	0.10074	0.273204	0.0739081	0.317599	0.228786	0.156392	0.189169	0.263265	0.260774	0.185146	0.390682	0.332213	0.157654	0.153422	0.256183	0.147617	0.267747	0.0881162	0.427168	0.132176	0.303965	0.198341	0.103335	0.110228	N/A	N/A	1.07813	0.362202	1.53179	0.16612	1.75144	0.0829106	2.1967	0.0184305
Os01g0578000	Os01g0578000	RAD51C	DNA repair protein, DNA double-strand break repair, synaptonemal complex assembl	10.8885	12.0267	12.5117	15.6181	12.8403	14.2204	12.6708	14.9972	16.3647	10.1188	9.9878	6.98909	12.9934	11.1211	10.3504	11.753	16.73	14.4324	4.21114	5.78451	5.41815	11.5404	7.13016	6.2152	14.6126	13.6615	12.0873	9.67918	10.9093	11.0562	11.6993	12.1976	13.92	15.3492	15.6703	11.8973	-0.335175	0.104515	-0.293658	0.0622003	-0.0628909	0.722347	-0.997901	1.08943e-07	-0.702655	0.000244021
Os01g0578500	Os01g0578500	SAF	F-box protein, Indica-Japonica hybrid male sterilit	0.346768	0.197159	0.437909	0.0627233	0.281586	0.337242	0.11519	0.0943221	0.14945	0.171506	0.261119	0.678553	0.217463	0.442318	0.239315	0.220368	0.123468	0.1266	0.306265	0.243558	0.562924	0.0749378	0.0575013	0.119523	0.191431	0	0.118503	0.238992	0.072247	0.713301	0.172896	0.160495	0.913937	0.128445	0.390364	0.0594866	0.256527	0.771737	0.397006	0.681209	N/A	N/A	0.380495	0.642029	-1.345	0.282655
Os01g0578700	Os01g0578700	SAM	Similar to SaM+	0.277415	0.328598	0.125117	0.18817	0.450537	0.281035	0.0575948	0.282966	0	0	0	0	0	0	0	0	0	0	0	0	0	0	0	0	0	0	0	0	0	0	0	0	0	0	0	0	-4.32714	0.0135841	-4.80928	0.00325753	N/A	N/A	-4.06322	0.0174796	-4.61839	0.00350174
Os01g0579600	Os01g0579600	OsCBL9	Similar to Calcineurin B-like protein 9	5.06282	5.52045	7.44445	8.09131	7.94071	7.64415	9.8487	8.67764	9.78895	5.54535	3.59038	3.59633	5.76277	5.43419	4.84612	8.44746	12.0999	12.4701	3.82831	3.53159	2.18133	4.49627	4.14009	5.25901	8.0401	7.36893	8.2952	4.12261	3.32336	3.20985	6.68532	4.60085	4.78059	4.81671	7.91882	10.3507	-0.445646	0.134924	-0.547461	0.00581182	0.184518	0.351	-0.725475	0.00534846	-0.671432	0.000892101
[truncated: 13,631 more rows]
[truncated: 24 more columns]
