# Supplementary material for: Transcriptome analysis revealed differentially expressed genes in rice functionally associated with brown planthopper defense in near isogenic lines pyramiding BPH14 and BPH15
Source: Front Plant Sci. 2023 Aug 8;14:1250590. doi: 10.3389/fpls.2023.1250590 (PMC10442831; doi:10.3389/fpls.2023.1250590)
Supplement: Supplementary file 4 [file Table_4.xls]

## Sheet: Sheet1
Supplementary Table 4. Detailed information for all 531 DEGs. The gene symbol, annotation, FPKM, transformed value of the fold-change, and P-value are presented. N/A: not available.
				B14_0/RP_0		B14_early/RP_early		B14_late/RP_late		B15_0/RP_0		B15_early/RP_early		B15_late/RP_late		B1415_0/RP_0		B1415_early/RP_early		B1415_late/RP_late
AccID	GeneUID	GeneSymbol	GeneAnnotation	log2FC	P-value	log2FC	P-value	log2FC	P-value	log2FC	P-value	log2FC	P-value	log2FC	P-value	log2FC	P-value	log2FC	P-value	log2FC	P-value
Os01g0113200	Os01g0113200	OsRLCK2	Similar to Receptor serine/threonine kinase	-0.423946	0.522102	-1.19674	0.00386038	0.453025	0.17903	-1.05628	0.125973	-1.65289	0.000411014	0.14251	0.731435	-0.506463	0.408014	-1.02736	0.00496313	0.0989443	0.81338
Os01g0115800	Os01g0115800	Os8Tak1	Similar to Receptor-like kinase	-5.15913	0.000765575	N/A	N/A	N/A	N/A	-4.89436	0.00111914	N/A	N/A	N/A	N/A	-5.12027	0.000532905	N/A	N/A	N/A	N/A
Os01g0124000	Os01g0124000	RBBI2-1	Similar to Bowman Birk trypsin inhibitor	1.88902	1.68446e-06	0.723087	3.85457e-07	1.25724	7.83662e-14	0.475066	0.133814	0.378275	0.0322155	1.09548	0.0126321	0.947343	0.00132265	1.4017	1.4123e-34	1.32774	2.45119e-08
Os01g0127600	Os01g0127600	Os01g0127600	Similar to Bowman-Birk type proteinase inhibitor D-II precursor (IV)	1.20857	0.00297718	1.29183	3.80504e-22	0.992931	7.31697e-08	1.22986	1.74868e-05	1.27122	2.91906e-23	0.819432	0.00037955	0.487794	0.117996	1.34713	6.12729e-34	1.09488	8.48296e-06
Os01g0131450	Os01g0131450	Os01g0131450	Hypothetical protein	0.209672	0.578501	0.621415	0.328653	1.39584	6.10445e-11	2.16329	3.23613e-19	1.65959	1.65285e-17	1.41754	2.72818e-11	1.3026	1.02462e-06	1.28677	1.09781e-11	1.00341	6.27667e-06
Os01g0133832	Os01g0133832	Os01g0133832	Hypothetical gene	1.59239	0.0341648	2.33537	0.00159359	0.11188	0.894586	3.15543	3.94895e-07	2.55178	0.000120611	0.910812	0.227467	1.68078	0.0248031	1.9231	0.0070467	0.80885	0.290186
Os01g0143350	Os01g0143350	Os01g0143350	Hypothetical gene	0.424033	0.56836	2.81647	0.0283407	1.87414	0.0827612	1.42823	0.0302873	3.09939	0.0104288	1.37938	0.256426	0.464389	0.54087	2.84946	0.0167602	2.01995	0.0585262
Os01g0149350	Os01g0149350	Os01g0149350	NB-ARC domain containing protein	-1.29753	0.0497396	-1.08894	0.0825623	0.0295684	0.967567	-1.70698	0.00181486	-1.4356	0.0218839	0.265554	0.694437	-1.19766	0.0114944	-0.164553	0.734489	0.211106	0.756362
Os01g0153600	Os01g0153600	Os01g0153600	Protein of unknown function DUF674 domain containing protein	4.35537	0.0131192	N/A	N/A	N/A	N/A	4.57132	0.00559785	N/A	N/A	N/A	N/A	5.17248	0.000498763	N/A	N/A	N/A	N/A
Os01g0159250	Os01g0159250	Os01g0159250	Hypothetical protein	0.582286	0.146495	1.04448	0.00121393	0.619029	0.119971	1.40375	1.53509e-11	1.21852	5.13324e-06	0.636638	0.106052	0.553628	0.0171267	1.05455	0.000101701	0.90914	0.0159357
Os01g0188525	Os01g0188525	Os01g0188525	Hypothetical gene	-0.365831	0.664589	0.55893	0.349347	2.11757	6.54928e-13	1.78593	0.00103174	1.42029	0.000118663	1.59912	2.0939e-06	1.52563	0.00506498	1.31458	0.000208662	1.18438	0.00128561
Os01g0214001	Os01g0214001	Os01g0214001	Hypothetical protein	0.425377	0.319829	1.06484	0.00653247	0.869871	0.0245848	2.25999	1.03956e-17	1.93015	5.50677e-14	1.12115	0.00424473	1.24413	1.1417e-05	1.11871	8.1575e-05	0.643288	0.150093
Os01g0221000	Os01g0221000	Os01g0221000	Hypothetical protein	-0.532519	0.658518	1.70086	0.0240879	1.0318	0.0838118	1.64034	0.0255259	1.78618	0.0130889	1.32282	0.0307061	0.0881911	0.925158	1.77742	0.00931558	0.562153	0.440067
Os01g0241400	Os01g0241400	OsGRX3	Thioredoxin fold domain containing protein	0.763096	0.611151	1.43963	0.0250337	-0.0232175	0.974043	N/A	N/A	1.72218	0.00302353	0.251769	0.725371	N/A	N/A	1.56071	0.00818611	-0.276362	0.742358
Os01g0246400	Os01g0246400	Os01g0246400	Similar to Low molecular mass early light-inducible protein HV90, chloroplast precursor (ELIP)	1.46731	0.000793547	1.62041	0.000425778	0.233353	0.663813	1.49695	1.43946e-05	1.90202	9.73855e-06	-0.454579	0.447266	0.0395551	0.9247	1.16486	0.0139809	-0.409952	0.480313
Os01g0282866	Os01g0282866	Os01g0282866	Hypothetical protein	0.698686	0.0487773	1.5434	3.21271e-05	1.2955	0.000104363	2.49633	6.14277e-43	2.41103	1.90783e-20	1.38734	3.92242e-05	1.67286	7.54359e-17	2.08225	1.87749e-16	1.19552	0.000788229
Os01g0289100	Os01g0289100	Os01g0289100	Conserved hypothetical protein	2.83679	0.0513553	N/A	N/A	2.22653	0.0159307	N/A	N/A	N/A	N/A	2.47843	0.0276966	N/A	N/A	N/A	N/A	2.37339	0.0410158
Os01g0291733	Os01g0291733	Os01g0291733	Hypothetical protein	0.645643	0.354378	1.23192	0.0183809	1.92502	5.30435e-05	2.13481	1.18388e-07	2.19348	4.50842e-09	1.18233	0.0374845	0.575767	0.284696	1.16485	0.00664746	1.1239	0.050623
Os01g0296450	Os01g0296450	Os01g0296450	Hypothetical protein	0.478089	0.157851	1.2787	0.00823309	0.705724	0.23178	2.43456	3.98979e-20	2.47937	6.39149e-15	1.88395	0.000181233	1.25452	2.37437e-05	1.39562	0.000531936	1.22009	0.0250178
Os01g0312600	Os01g0312600	Os01g0312600	Hypothetical protein	0.711224	0.163068	1.37141	0.0078492	0.946956	0.12459	1.81291	5.64767e-06	2.08806	1.26642e-06	1.10812	0.0788596	1.47858	0.000113489	1.49559	0.0014194	0.80643	0.248151
Os01g0327250	Os01g0327250	Os01g0327250	Hypothetical protein	1.48045	0.0442858	0.646092	0.121638	1.81029	0.00786698	2.96966	4.5207e-11	1.58635	8.74156e-09	1.03929	0.0120202	1.87455	0.000336359	0.973678	0.000715034	0.873285	0.0362977
Os01g0332150	Os01g0332150	Os01g0332150	Hypothetical protein	0.130955	0.910552	0.116159	0.902166	3.77206	9.03042e-06	-1.04762	0.681421	0.986826	0.181573	2.82926	0.00373367	1.23062	0.145534	1.60067	0.0115753	2.88098	0.00206799
Os01g0341000	Os01g0341000	Os01g0341000	Conserved hypothetical protein	-4.18149	0.0252916	N/A	N/A	N/A	N/A	-3.91862	0.0276769	N/A	N/A	N/A	N/A	-4.14533	0.0170975	N/A	N/A	N/A	N/A
Os01g0343350	Os01g0343350	Os01g0343350	Hypothetical protein	-0.00800853	0.988296	1.33143	0.0161142	0.897798	0.10981	1.29681	0.00168767	1.91605	1.86757e-05	1.10924	0.0481487	0.81479	0.0555361	1.74923	0.000111414	1.02947	0.0910819
Os01g0349800	Os01g0349800	Os01g0349800	Similar to Cytochrome P450	-4.84295	0.000431746	N/A	N/A	1.54502	0.275108	-4.57837	0.000869584	N/A	N/A	N/A	N/A	-3.91638	0.00132857	N/A	N/A	N/A	N/A
Os01g0359600	Os01g0359600	Os01g0359600	Disease resistance protein domain containing protein	-5.80747	4.52228e-05	-4.89356	0.0028599	N/A	N/A	-5.54268	7.12949e-05	-4.70082	0.00310426	N/A	N/A	-5.76738	2.90194e-05	-4.91684	0.00176649	N/A	N/A
Os01g0361000	Os01g0361000	Os01g0361000	Conserved hypothetical protein	N/A	N/A	N/A	N/A	-4.72918	8.46013e-05	N/A	N/A	N/A	N/A	-4.14971	0.000122989	N/A	N/A	N/A	N/A	-4.31904	5.91479e-05
Os01g0369800	Os01g0369800	Os01g0369800	Hypothetical protein	0.790417	0.250168	0.68325	0.127344	1.77731	1.28144e-05	2.85717	7.41241e-16	2.00719	5.07715e-11	1.65499	0.000189194	1.4112	0.000900615	1.32978	4.93588e-05	1.16437	0.00904028
Os01g0371300	Os01g0371300	Os01g0371300	Hypothetical protein	0.949747	0.0938509	1.1815	0.0475459	0.872239	0.162232	3.28723	1.03921e-16	2.45262	1.1748e-06	0.824428	0.2062	1.91029	4.44852e-05	1.91925	0.00010638	0.639025	0.374452
Os01g0537250	Os01g0537250	Os01g0537250	Protein of unknown function DUF3778 domain containing protein	N/A	N/A	N/A	N/A	-5.25372	0.000658273	N/A	N/A	N/A	N/A	-5.19834	0.00101822	N/A	N/A	N/A	N/A	-5.42108	0.000617076
Os01g0538000	Os01g0538000	Os01g0538000	Conserved hypothetical protein	N/A	N/A	-4.72645	0.00415357	-5.44945	0.00020813	N/A	N/A	-4.53583	0.00443865	-5.39455	0.000332644	N/A	N/A	-4.75243	0.00256482	-5.61742	0.000184845
Os01g0543800	Os01g0543800	Os01g0543800	Hypothetical protein	-1.26675	0.00156838	-0.585985	0.0784437	-0.0749211	0.838528	-1.04967	0.0106598	-0.144402	0.641133	0.633603	0.0667897	-1.09807	0.0110502	0.11243	0.701534	0.604902	0.0741794
Os01g0548900	Os01g0548900	Os01g0548900	Hypothetical conserved gene	N/A	N/A	-5.19825	0.000193195	-5.95907	2.44878e-05	N/A	N/A	-5.96744	1.51525e-05	-5.90167	4.11363e-05	N/A	N/A	-6.1837	6.37514e-06	-6.12574	2.09279e-05
Os01g0554150	Os01g0554150	Os01g0554150	Transposase, MuDR, plant domain containing protein	-0.609028	0.654486	-2.00426	6.22539e-07	0.383346	0.297888	-0.959661	0.464295	-2.50177	7.11201e-09	0.0759672	0.839616	0.0828085	0.934826	-1.09326	0.00133875	-0.0821443	0.840806
Os01g0556201	Os01g0556201	Os01g0556201	Hypothetical gene	-0.0136041	0.98219	0.540039	0.276014	1.68239	1.30004e-06	1.67236	2.21798e-05	1.09672	0.00209386	1.50021	4.0808e-05	0.798974	0.108855	1.09999	0.00133287	1.36597	0.000164904
Os01g0559825	Os01g0559825	Os01g0559825	Hypothetical protein	1.05017	0.0406296	1.03288	0.0133758	0.556031	0.124163	2.52854	2.45992e-16	1.83353	2.52019e-08	0.393817	0.291914	1.38288	0.000239649	1.37462	3.82006e-05	0.47478	0.228367
Os01g0563500	Os01g0563500	Os01g0563500	Hypothetical conserved gene	-6.1832	5.00046e-06	N/A	N/A	N/A	N/A	-5.91965	1.03898e-05	N/A	N/A	N/A	N/A	-6.14524	3.85048e-06	N/A	N/A	N/A	N/A
Os01g0564300	Os01g0564300	OsFKBP46	Peptidyl-prolyl cis-trans isomerase, FKBP-type domain containing protein	-7.02291	1.23024e-08	N/A	N/A	N/A	N/A	-7.7206	3.19004e-10	N/A	N/A	N/A	N/A	-7.946	8.52053e-11	N/A	N/A	N/A	N/A
Os01g0564400	Os01g0564400	Os01g0564400	Conserved hypothetical protein	-5.08642	0.00107436	N/A	N/A	N/A	N/A	-4.82216	0.0014993	N/A	N/A	N/A	N/A	-5.04854	0.000727958	N/A	N/A	N/A	N/A
Os01g0571133	Os01g0571133	Os01g0571133	Hypothetical gene	0.128432	0.828405	0.580367	0.239218	1.51572	0.000209508	1.4799	0.000671704	1.37938	0.00057103	1.08534	0.018375	0.724462	0.115628	1.04502	0.0144456	1.09335	0.0176179
Os01g0578700	Os01g0578700	SAM	Similar to SaM+	-4.32714	0.0135841	-4.80928	0.00325753	N/A	N/A	-4.06322	0.0174796	-4.61839	0.00350174	N/A	N/A	-4.28789	0.0103691	-4.83509	0.00199178	N/A	N/A
Os01g0584300	Os01g0584300	Os01g0584300	Conserved hypothetical protein	-4.66253	0.00383852	-4.1493	0.0271097	N/A	N/A	-4.39874	0.00600743	-3.96292	0.0278277	N/A	N/A	-4.62447	0.00323282	-4.18105	0.0185859	N/A	N/A
Os01g0585650	Os01g0585650	Os01g0585650	Hypothetical protein	0.0527166	0.944249	0.778942	0.190048	1.75475	0.000823972	1.03687	0.0753305	1.0912	0.0407831	1.29975	0.0306722	1.2224	0.0239196	1.24932	0.0137672	1.30577	0.0335698
Os01g0591250	Os01g0591250	Os01g0591250	Hypothetical protein	0.600861	0.449072	1.90048	0.00979455	1.71248	0.0376569	1.93634	0.00147491	2.53829	7.10969e-05	1.4013	0.121961	1.6629	0.00750003	2.5878	2.01772e-05	1.66611	0.0594442
Os01g0606166	Os01g0606166	Os01g0606166	Conserved hypothetical protein	0.411087	0.70338	1.81179	0.0398859	1.87793	0.00389047	1.47998	0.0968209	1.98789	0.0178485	0.409746	0.629413	N/A	N/A	1.97484	0.0149908	0.327177	0.694036
Os01g0606400	Os01g0606400	Os01g0606400	Hypothetical protein	-3.48029	0.0316584	N/A	N/A	N/A	N/A	-3.21571	0.0464785	N/A	N/A	N/A	N/A	-4.40217	0.00719954	N/A	N/A	N/A	N/A
Os01g0637300	Os01g0637300	Os01g0637300	Conserved hypothetical protein	-6.77215	2.54638e-07	-4.76812	0.000897637	-2.43266	0.063155	-5.546	1.7405e-05	-4.57664	0.00114013	-3.1252	0.0375195	-6.73346	1.64575e-07	-3.92362	0.00186898	-3.30271	0.0273325
Os01g0650800	Os01g0650800	Os01g0650800	Transposon, En/Spm-like domain containing protein	-1.13694	0.500931	-3.07788	1.18969e-66	-0.455682	0.294704	-2.16291	1.89856e-23	-2.23861	3.65741e-37	0.0320429	0.898518	-0.242188	0.142721	-1.0912	1.92324e-18	0.110975	0.583929
Os01g0660800	Os01g0660800	Os01g0660800	3'-5' exonuclease domain containing protein	2.11674	0.00335913	0.380015	0.463787	-0.727051	0.413951	2.04836	0.00749096	0.0167226	0.974696	0.566145	0.438101	1.85587	0.012311	0.064734	0.906894	0.0715088	0.92749
Os01g0666950	Os01g0666950	Os01g0666950	Hypothetical conserved gene	0.56906	0.240095	1.17643	0.0144182	1.67084	2.56302e-06	2.12101	6.79145e-12	2.41549	2.89778e-14	1.63767	9.14296e-06	1.60089	1.32604e-06	2.02009	7.32154e-10	1.25074	0.00144271
Os01g0685850	Os01g0685850	Os01g0685850	Hypothetical protein	0.0975682	0.744107	0.833897	0.0055297	1.22822	8.69331e-06	1.56211	2.72083e-15	1.32103	2.06357e-09	1.19936	6.19794e-05	0.98418	4.14497e-06	1.41899	1.01475e-12	1.02478	0.000428619
Os01g0689975	Os01g0689975	OsPOP3	Hypothetical protein	0.0467795	0.900487	0.403502	0.288293	1.51212	0.000168809	1.10484	0.000206779	0.923446	0.00331531	1.58838	0.000318468	0.875661	0.00343951	0.815816	0.00711827	1.29923	0.00242289
Os01g0716450	Os01g0716450	Os01g0716450	Hypothetical gene	0.705783	0.252328	1.24135	0.000417323	2.13862	3.70048e-14	2.2993	4.91706e-11	2.21798	6.80408e-17	1.3235	8.64167e-05	0.933774	0.0293205	1.75735	4.65356e-11	0.813711	0.0233785
Os01g0729400	Os01g0729400	Os01g0729400	Similar to Too many mouths protein	3.15684	0.000718985	1.14943	0.038866	-0.109747	0.869499	3.10743	0.000418477	1.67446	0.000618675	0.4343	0.500039	2.1674	0.0331752	0.656887	0.247703	0.691754	0.250004
Os01g0737000	Os01g0737000	Os01g0737000	Hypothetical protein	-0.12668	0.79105	1.08273	0.011984	1.39098	1.32433e-06	1.71278	5.61909e-10	1.73867	3.45557e-09	0.917739	0.00659031	1.33933	3.32327e-06	1.6938	2.75251e-08	0.776122	0.0213801
Os01g0745850	Os01g0745850	Os01g0745850	Hypothetical protein	1.70877	0.0336881	1.01701	0.0479005	0.500915	0.315686	3.24642	3.52318e-07	1.90807	7.7507e-06	0.717476	0.167996	2.18309	0.00333071	0.874897	0.100392	0.108008	0.843523
Os01g0752350	Os01g0752350	Os01g0752350	Hypothetical conserved gene	-0.13847	0.769744	1.10156	0.00814819	1.53845	1.88235e-05	2.30284	1.37328e-14	1.92785	1.38095e-10	1.89403	5.78367e-08	1.49437	6.79629e-06	1.6709	6.08409e-09	1.1328	0.00448331
Os01g0755550	Os01g0755550	Os01g0755550	Hypothetical gene	0.375555	0.408815	0.400685	0.316081	1.77414	2.91551e-06	2.35865	2.35876e-13	1.25089	1.45696e-06	1.26842	0.0051256	0.966697	0.011753	0.615132	0.0251891	1.46222	0.000296119
Os01g0762500	Os01g0762500	Glua1	Glutelin subunit mRNA	-2.4351	0.000344354	-1.57754	3.59555e-10	0.648115	0.00112003	-5.38662	3.38074e-05	-2.92843	7.17883e-21	-0.210691	0.420513	-2.38766	0.000436754	-1.27727	1.87992e-07	-0.390342	0.183915
Os01g0764050	Os01g0764050	Os01g0764050	Hypothetical gene	0.290577	0.250276	0.854192	0.00324308	1.45286	4.00913e-09	2.56608	3.02693e-49	2.17294	6.89492e-33	1.42664	1.24318e-08	1.14297	1.22105e-08	1.48296	1.26082e-15	1.18857	1.84912e-06
Os01g0767966	Os01g0767966	Os01g0767966	Hypothetical protein	0.218128	0.748163	0.403973	0.538484	1.94922	3.28129e-06	1.39365	0.0135878	1.43413	0.00184469	1.11793	0.0185405	1.40035	0.0127616	1.8705	9.02249e-06	1.11823	0.016733
Os01g0768333	Os01g0768333	OsSAUR2	Auxin responsive SAUR protein family protein	1.97167	0.00154976	0.49032	0.26304	0.651046	0.0866713	2.77662	6.08962e-08	1.05514	0.00607057	-0.169758	0.714949	1.39402	0.018764	0.281968	0.493513	0.198102	0.663631
Os01g0776300	Os01g0776300	Os01g0776300	Protein of unknown function DUF26 domain containing protein	-4.17513	0.0312403	N/A	N/A	N/A	N/A	-3.90938	0.0305791	N/A	N/A	N/A	N/A	-4.13285	0.0193398	N/A	N/A	N/A	N/A
Os01g0784833	Os01g0784833	Os01g0784833	Hypothetical gene	0.763315	0.0273839	1.25241	0.0316997	1.35603	2.31746e-09	3.10054	2.54593e-71	2.57251	1.70807e-37	1.48868	9.17547e-11	1.68557	5.27068e-15	1.87143	1.74574e-21	0.997951	4.08602e-05
Os01g0788001	Os01g0788001	Os01g0788001	Hypothetical gene	2.91313	0.0555699	1.78262	0.223656	3.37844	0.0380071	3.21798	0.0192081	2.77976	0.0196365	3.344	0.0477182	2.5955	0.0754216	N/A	N/A	3.56428	0.032656
Os01g0815850	Os01g0815850	Os01g0815850	Hypothetical conserved gene	0.489798	0.132237	1.26117	0.000120863	1.33127	2.90016e-05	2.28247	3.58882e-20	1.92832	1.24212e-13	1.66543	1.23933e-07	1.6352	4.07052e-09	1.60987	1.63938e-09	1.17475	0.000978365
Os01g0823150	Os01g0823150	Os01g0823150	Hypothetical gene	0.511462	0.105203	1.2583	0.000245305	0.51491	0.246684	2.49893	5.71946e-35	2.25291	3.71951e-18	1.5535	7.13354e-05	1.34815	7.87949e-09	1.47507	3.58658e-08	1.48837	0.000381823
Os01g0841650	Os01g0841650	Os01g0841650	Hypothetical protein	-0.313864	0.626823	1.73599	0.0166488	1.76204	0.0469279	1.03939	0.0404737	1.50863	0.0332274	1.3746	0.160981	0.737701	0.160544	1.90914	0.00272091	1.70075	0.065487
Os01g0846150	Os01g0846150	Os01g0846150	Hypothetical gene	1.09755	0.0131546	0.908998	0.00135774	1.83928	3.49509e-17	2.61375	5.44004e-30	1.99603	3.46786e-21	1.29502	4.7652e-05	1.18544	1.32733e-05	1.15058	2.21334e-08	0.639264	0.020836
Os01g0880350	Os01g0880350	Os01g0880350	Hypothetical protein	0.383376	0.497119	0.723422	0.134808	1.29556	0.0132266	1.71144	2.8024e-07	1.50488	6.53989e-05	1.46726	0.00497382	0.982484	0.00806367	1.35914	0.000234042	1.07894	0.0461319
Os01g0919950	Os01g0919950	Os01g0919950	Hypothetical protein	-0.41974	0.413081	0.694601	0.211289	1.49746	0.00517698	1.33875	0.000384927	1.67171	1.70434e-05	1.29922	0.0245804	0.904734	0.0217547	1.35657	0.00161201	1.40978	0.0181111
Os01g0933950	Os01g0933950	Os01g0933950	Hypothetical gene	0.777283	0.218251	1.03323	0.0456248	1.07629	0.0198682	2.10011	3.4785e-08	1.17029	0.00643432	0.616544	0.22945	1.44063	0.000480105	1.5146	0.000328268	0.671	0.190441
Os01g0939800	Os01g0939800	Os01g0939800	Hypothetical protein	-1.41369	0.213732	-4.08454	0.000969794	-0.771485	0.373108	-4.49855	0.00428858	-1.56994	0.0450455	-0.682542	0.473679	-1.13012	0.284116	-2.57138	0.00310814	-0.469577	0.589758
Os01g0953400	Os01g0953400	Os01g0953400	NB-ARC domain containing protein	-4.85603	0.00190387	N/A	N/A	N/A	N/A	-4.5919	0.00312539	N/A	N/A	N/A	N/A	-4.81715	0.00159949	N/A	N/A	N/A	N/A
Os01g0956600	Os01g0956600	Os01g0956600	Nucleotide-binding, alpha-beta plait domain containing protein	-1.34736	0.00940461	-0.354677	0.556833	-0.168911	0.818052	-2.05232	0.00066979	-0.806622	0.208085	0.352957	0.57337	-1.21516	0.0144061	-0.658135	0.276702	-0.165695	0.805366
Os01g0964266	Os01g0964266	Os01g0964266	Hypothetical gene	0.231507	0.651247	1.18865	0.0153854	1.96958	1.25015e-05	2.15633	4.90354e-09	1.81779	1.91632e-05	1.81608	0.000151557	1.73139	7.59259e-06	1.66786	2.55778e-05	1.55483	0.00205842
Os01g0966801	Os01g0966801	Os01g0966801	Hypothetical protein	-0.253567	0.831643	-0.22327	0.815635	2.34041	0.0179173	0.692684	0.494225	0.803597	0.300518	2.61649	0.00712567	1.8569	0.0176605	1.50341	0.0265111	2.35577	0.0218597
Os02g0100333	Os02g0100333	Os02g0100333	Hypothetical gene	0.433114	0.390402	1.05588	0.0472583	1.54105	0.000224906	2.14112	3.3295e-08	1.49483	0.000121546	1.48019	0.000527473	1.90836	2.87969e-06	1.59275	6.56557e-06	0.987013	0.0287934
Os02g0102250	Os02g0102250	Os02g0102250	Hypothetical protein	0.627803	0.149906	1.02037	0.00758314	1.04876	0.00634229	2.11475	1.14963e-09	1.3724	8.34731e-05	0.407419	0.328836	1.16101	0.00375449	1.2203	0.000364243	0.810878	0.0440905
Os02g0106001	Os02g0106001	Os02g0106001	Conserved hypothetical protein	0.470065	0.203323	1.40354	0.00377263	1.96493	3.41073e-12	2.73269	5.10233e-61	2.49113	2.07641e-28	1.88431	2.4192e-10	1.54957	1.47066e-11	1.9085	1.72328e-25	1.58302	1.30664e-06
Os02g0106201	Os02g0106201	Os02g0106201	Hypothetical protein	0.488713	0.382299	1.37618	0.0179841	1.93224	0.000113269	1.77781	1.97558e-05	1.68421	0.00209068	0.277316	0.687802	1.16546	0.00834814	1.19147	0.036314	0.0745254	0.912397
Os02g0114300	Os02g0114300	Os02g0114300	Hypothetical protein	0.785015	0.23126	1.26913	0.0282824	0.938257	0.0710024	2.06052	1.98237e-05	1.99685	2.0171e-05	0.631464	0.268712	0.74325	0.248507	1.43654	0.00415461	0.335367	0.586656
Os02g0129000	Os02g0129000	Os02g0129000	Hypothetical conserved gene	-2.33003	0.000173643	-2.43062	9.0994e-05	N/A	N/A	-3.33027	1.42884e-05	-2.62345	5.11079e-05	N/A	N/A	-2.58341	1.7778e-05	-1.37396	0.00693495	1.60972	0.156265
Os02g0131100	Os02g0131100	Os02g0131100	Hypothetical conserved gene	-0.851039	0.0176514	-1.31373	4.99117e-10	-0.0113191	0.949367	-1.26892	7.31503e-31	-1.34954	4.29293e-47	-0.324217	0.303277	-0.487535	0.000453388	-1.08809	4.48652e-43	-0.393714	0.00945884
Os02g0162766	Os02g0162766	Os02g0162766	Hypothetical conserved gene	-1.21086	0.179205	-3.60368	1.1527e-09	-0.0662902	0.92277	-2.07313	1.922e-26	-2.02579	2.78779e-34	0.437904	0.0330952	0.0380502	0.919616	-1.06425	2.56759e-12	0.542816	0.00174159
Os02g0168850	Os02g0168850	Os02g0168850	Hypothetical gene	0.00109822	0.998674	1.66274	0.0353771	2.42033	0.000699654	1.88706	0.000124017	1.62866	0.00760194	2.63894	0.000371256	1.18931	0.0235717	2.33042	7.9671e-06	1.46471	0.0880677
Os02g0198333	Os02g0198333	Os02g0198333	Hypothetical gene	0.391936	0.512489	1.1068	0.0349964	1.30719	0.0034553	1.27276	0.00443544	1.7239	4.59606e-05	1.0419	0.0306066	1.3426	0.00207195	1.83238	1.35212e-05	0.752739	0.146017
Os02g0216300	Os02g0216300	Os02g0216300	Similar to cDNA clone:J023088C01, full insert sequence	-10.8486	1.17235e-19	N/A	N/A	-9.20639	1.54725e-06	-10.5845	4.78615e-19	N/A	N/A	-8.18898	2.04665e-06	-10.8101	8.41183e-20	N/A	N/A	-9.37523	1.00977e-06
Os02g0216500	Os02g0216500	Os02g0216500	Non-protein coding transcript	-4.84868	0.00202559	N/A	N/A	N/A	N/A	-4.58407	0.00325062	N/A	N/A	N/A	N/A	-4.80943	0.00166848	N/A	N/A	N/A	N/A
Os02g0216600	Os02g0216600	Os02g0216600	Similar to Protein ROOT HAIR DEFECTIVE 3	-4.86488	0.00257775	N/A	N/A	N/A	N/A	-4.60054	0.0033727	N/A	N/A	N/A	N/A	-4.82501	0.00174678	N/A	N/A	N/A	N/A
Os02g0216700	Os02g0216700	Os02g0216700	Hypothetical gene	-4.66611	0.00434048	N/A	N/A	N/A	N/A	-4.40281	0.00618536	N/A	N/A	N/A	N/A	-4.62889	0.00333725	N/A	N/A	N/A	N/A
Os02g0218400	Os02g0218400	OsRLCK68	Serine/threonine protein kinase-related domain containing protein	-0.320691	0.744131	1.0182	0.191664	2.09757	0.00156456	2.40668	6.06853e-05	1.70354	0.00394873	1.98755	0.00288622	0.707426	0.355283	1.06473	0.0927643	1.45361	0.0463634
Os02g0229501	Os02g0229501	Os02g0229501	Hypothetical protein	-0.274809	0.71244	-0.0712263	0.879021	1.22546	0.000389968	1.32223	1.29104e-06	1.17419	0.000152261	1.11778	0.00674754	0.99623	0.000368606	0.926662	0.00292712	1.1672	0.00148636
Os02g0235701	Os02g0235701	Os02g0235701	Conserved hypothetical protein	0.998871	0.0168627	0.677034	0.0346316	1.1722	4.5754e-05	2.81575	4.87526e-22	1.71016	3.26891e-13	1.17106	8.36742e-05	1.70918	1.79782e-07	1.0591	1.21859e-05	1.08874	0.000295305
Os02g0247600	Os02g0247600	Os02g0247600	Conserved hypothetical protein	0.544807	0.380359	1.33038	0.00257465	0.164402	0.726004	2.02949	2.03367e-07	1.80677	2.27579e-06	0.557539	0.236536	0.419826	0.432575	1.09701	0.0139751	0.246869	0.602305
Os02g0262800	Os02g0262800	rNBS41	Similar to NBS-LRR protein (Fragment)	-1.52937	0.0490838	-1.0017	0.113617	-1.11852	0.0373434	-1.39479	0.0370474	-1.26736	0.0542941	-1.20207	0.0218697	-1.15495	0.0382962	-0.930844	0.112753	-1.38231	0.00930798
Os02g0272800	Os02g0272800	Os02g0272800	Conserved hypothetical protein	N/A	N/A	-3.18842	0.0299155	N/A	N/A	N/A	N/A	-4.85824	0.00238286	N/A	N/A	N/A	N/A	-2.58357	0.0415212	N/A	N/A
Os02g0289700	Os02g0289700	Os02g0289700	Hypothetical protein	N/A	N/A	-4.64867	0.00536389	N/A	N/A	N/A	N/A	-4.45982	0.00567547	N/A	N/A	N/A	N/A	-4.6767	0.00333552	N/A	N/A
Os02g0293350	Os02g0293350	Os02g0293350	Hypothetical gene	0.311238	0.522781	1.51343	0.00033082	1.72421	9.61065e-09	2.22322	1.39753e-12	2.19088	1.30492e-12	1.37773	3.16848e-05	1.41302	0.000341964	1.84801	4.18156e-10	1.20041	0.000451745
Os02g0297666	Os02g0297666	Os02g0297666	Hypothetical gene	0.345582	0.675188	0.608169	0.327826	2.07337	0.000258438	1.82387	0.00494603	1.17278	0.0293299	1.52195	0.0172449	1.61091	0.0155588	1.33776	0.00961202	1.42345	0.0229091
Os02g0463500	Os02g0463500	OsSCP7	Peptidase S10, serine carboxypeptidase domain containing protein	3.79066	4.5907e-14	3.157	7.2919e-21	3.3369	2.8746e-12	-2.19772	0.0238896	-3.40407	0.00137873	-0.0480244	0.958467	-3.72914	0.00342835	0.697436	0.216603	0.320611	0.69612
Os02g0467400	Os02g0467400	Os02g0467400	Hypothetical protein	-5.56488	0.000167809	-4.56754	0.00925125	N/A	N/A	-2.83279	0.0117881	-4.381	0.00960833	N/A	N/A	-5.52491	9.76412e-05	-2.76125	0.0678986	N/A	N/A
Os02g0470600	Os02g0470600	Os02g0470600	Similar to phosphoinositide binding	-1.12194	0.36227	-4.71935	2.7802e-56	-0.316238	0.630049	-2.28219	9.51015e-19	-2.17174	9.05654e-31	0.188807	0.43783	-0.140262	0.52739	-1.16278	3.04757e-10	0.394261	0.0319525
Os02g0477300	Os02g0477300	Os02g0477300	Hypothetical conserved gene	N/A	N/A	-6.74466	4.81059e-07	N/A	N/A	N/A	N/A	-6.55791	7.05788e-07	N/A	N/A	N/A	N/A	-6.77568	2.59076e-07	N/A	N/A
Os02g0478300	Os02g0478300	Os02g0478300	Conserved hypothetical protein	N/A	N/A	-4.30503	0.0161189	N/A	N/A	N/A	N/A	-4.11735	0.0166946	N/A	N/A	N/A	N/A	-4.33461	0.0106692	N/A	N/A
Os02g0505066	Os02g0505066	Os02g0505066	Hypothetical protein	-0.414206	0.653982	1.72605	0.00702902	1.16153	0.0592379	1.05127	0.123415	2.06391	0.000187331	1.10322	0.0973044	0.907129	0.168805	2.23819	1.33873e-05	1.25586	0.0515931
Os02g0586900	Os02g0586900	OsEnS-40	Hypothetical conserved gene	0.847708	0.299272	-1.22085	0.00141974	1.1143	8.12964e-11	0.874449	0.330341	-1.52428	7.53411e-05	-0.232592	0.814522	0.3847	0.661509	-1.20809	0.00100283	-0.697107	0.592642
Os02g0589900	Os02g0589900	Os02g0589900	Hypothetical conserved gene	-4.31907	0.0137062	N/A	N/A	N/A	N/A	-4.05594	0.0177763	N/A	N/A	N/A	N/A	-4.28218	0.0105175	N/A	N/A	N/A	N/A
Os02g0590200	Os02g0590200	Os02g0590200	Lecithin:cholesterol/phospholipid:diacylglycerol acyltransferase domain containing protein	-7.98609	1.04404e-10	-5.69372	7.60738e-05	-4.62927	0.00646756	-7.72199	3.21336e-10	-5.50549	9.15653e-05	-4.57172	0.00918472	-7.94734	8.58591e-11	-5.72271	4.16313e-05	-4.79531	0.00629409
Os02g0590400	Os02g0590400	Os02g0590400	Lecithin:cholesterol acyltransferase family protein	-10.7414	2.64278e-19	-7.76202	4.64763e-10	-7.01502	8.18736e-08	-10.4772	1.09882e-18	-7.57228	9.42281e-10	-6.96125	1.40629e-07	-10.7026	1.95689e-19	-7.78926	2.73482e-10	-7.18354	5.71117e-08
Os02g0599500	Os02g0599500	Os02g0599500	Similar to Iron-stress related protein	0.0933439	0.930809	0.458458	0.584738	-1.74149	0.00197391	-0.817417	0.458426	1.0206	0.198726	-2.5211	6.06035e-05	-0.368507	0.703954	0.680055	0.374967	-1.85723	0.000803156
Os02g0601350	Os02g0601350	Os02g0601350	Hypothetical protein	1.7812	0.0523862	3.02939	0.00178369	2.7279	0.000220675	3.25518	1.3346e-07	4.14628	1.28926e-07	2.16246	0.00757941	1.80711	0.0186749	3.72818	3.04193e-06	1.06636	0.272378
Os02g0601750	Os02g0601750	Os02g0601750	Hypothetical protein	0.629421	0.2068	1.3068	0.0205441	0.924663	0.0342152	1.83432	1.59629e-06	1.94511	9.35045e-06	0.916092	0.0426789	0.447216	0.343179	1.30314	0.00463699	0.547713	0.231292
Os02g0605400	Os02g0605400	Os02g0605400	C2 calcium-dependent membrane targeting domain containing protein	-2.01475	0.00740471	-0.902405	0.237645	-0.411	0.639523	-1.24218	0.0461687	-0.934447	0.221616	-0.170493	0.851294	-1.14617	0.0449597	-0.244995	0.695728	0.6614	0.408169
Os02g0611250	Os02g0611250	Os02g0611250	Hypothetical gene	-0.230174	0.716262	1.12896	0.0398974	1.48264	5.03933e-05	1.62911	0.000148999	2.28965	8.56814e-08	0.854755	0.0239526	0.724039	0.133679	2.23457	1.01762e-07	0.623799	0.171185
Os02g0622350	Os02g0622350	Os02g0622350	Similar to Root abundant protein	0.288889	0.348555	1.17844	0.00129421	1.48248	4.47493e-06	2.04473	2.34144e-22	2.17207	4.19945e-18	1.4547	1.87359e-05	1.14221	3.91215e-06	1.70026	3.54601e-11	1.23194	0.000385425
Os02g0638650	Os02g0638650	OsERF#141	Pathogenesis-related transcriptional factor and ERF domain containing protein	0.104348	0.576381	0.694894	0.0141513	1.29788	0.000233136	0.537133	0.000418362	1.02278	7.3382e-05	1.23067	0.00182452	-0.401784	0.0190647	-0.20709	0.485681	1.01387	0.0240655
Os02g0644200	Os02g0644200	Os02g0644200	Protein of unknown function DUF125, transmembrane family protein	3.65796	0.0238103	1.20027	0.318135	N/A	N/A	3.77132	0.0187603	1.48863	0.222803	1.99267	0.226405	3.33896	0.0424802	0.964103	0.417157	N/A	N/A
Os02g0653850	Os02g0653850	Os02g0653850	Hypothetical gene	0.441122	0.440799	1.45298	0.0151828	0.885661	0.0797945	2.61337	5.46688e-11	2.18199	1.73654e-06	0.877321	0.0829396	1.59134	0.000772097	1.63533	0.000879602	0.707519	0.193233
Os02g0658850	Os02g0658850	Os02g0658850	Hypothetical protein	0.904738	0.105728	1.85058	0.000585371	0.420828	0.633886	2.81711	1.46615e-21	2.90099	3.00831e-13	2.22686	0.00118253	1.7697	8.35411e-07	1.71706	6.12338e-05	2.17843	0.00207585
Os02g0704131	Os02g0704131	Os02g0704131	Hypothetical protein	-0.100454	0.860241	1.15385	0.0107474	1.10246	0.0230864	2.20304	1.18066e-09	2.06067	1.00114e-07	0.647873	0.225612	1.08794	0.011947	1.54608	9.13388e-05	0.659876	0.203824
Os02g0716950	Os02g0716950	Os02g0716950	Hypothetical protein	0.711217	0.242745	1.39037	0.0133906	0.941451	0.142916	2.71061	1.94898e-14	2.04076	1.26289e-06	1.33415	0.0402015	1.51982	0.000407524	1.5842	0.00079364	0.736198	0.294121
Os02g0739650	Os02g0739650	Os02g0739650	Hypothetical gene	0.525644	0.378381	1.19195	0.0380886	1.77884	0.000750648	1.7343	7.98297e-07	1.5448	0.000213202	1.59093	0.00480241	1.23098	0.000908712	1.55762	0.000117035	1.0809	0.0935719
Os02g0744800	Os02g0744800	Os02g0744800	Hypothetical protein	2.55981	0.00492902	0.748762	0.235923	1.22454	0.0589319	3.98133	5.56711e-08	1.04603	0.0561288	1.05082	0.121361	3.32212	1.50202e-05	0.956033	0.0865498	1.4504	0.0224901
Os02g0771666	Os02g0771666	Os02g0771666	Hypothetical gene	0.773893	0.111887	1.07157	0.00543143	0.91403	0.014169	2.4434	1.12631e-24	1.89982	1.56864e-12	1.23085	0.000459215	1.24963	4.56251e-05	1.13994	8.16598e-05	0.901932	0.0153108
Os02g0774400	Os02g0774400	Os02g0774400	Hypothetical protein	-0.00787885	0.985869	0.444086	0.359443	1.42558	9.1564e-05	0.878087	0.0173985	0.999754	0.00193013	1.34078	0.000373472	0.988882	0.00416171	1.55426	1.09882e-07	1.27974	0.000685821
Os02g0818500	Os02g0818500	Os02g0818500	Non-protein coding transcript	-5.11106	0.000161415	N/A	N/A	-3.5455	0.0068607	-4.84761	0.000324387	N/A	N/A	-3.56989	0.00972835	-6.03495	6.97228e-06	N/A	N/A	-2.41912	0.0245586
Os02g0820100	Os02g0820100	Os02g0820100	Hypothetical protein	-0.119777	0.8559	0.71669	0.185267	1.12865	0.00570131	0.993225	0.0318636	1.16625	0.0144733	1.081	0.0279068	1.06673	0.0171688	2.02941	5.09559e-06	1.04215	0.0165601
Os02g0828300	Os02g0828300	Os02g0828300	Conserved hypothetical protein	-0.980029	0.160254	-1.53898	0.0361614	-0.890038	0.206987	-1.01906	0.195401	-2.04459	0.00973279	-1.34473	0.0941418	-1.29757	0.0749242	-1.50468	0.0199034	-0.811582	0.310367
Os02g0831000	Os02g0831000	Os02g0831000	Hypothetical protein	0.11261	0.878367	0.244732	0.709741	2.24015	0.000202946	0.94884	0.144056	0.918582	0.083384	1.65865	0.0247796	0.88417	0.143847	1.14322	0.0192301	1.64564	0.0144876
Os03g0104901	Os03g0104901	Os03g0104901	Conserved hypothetical protein	-0.465316	0.571186	1.56607	0.0486561	1.29101	0.084276	1.73172	0.00164294	1.72128	0.00957124	1.15587	0.154483	0.00653762	0.992756	2.05095	0.000815253	1.29972	0.0983695
Os03g0105633	Os03g0105633	Os03g0105633	Hypothetical protein	0.663379	0.291741	1.40733	0.0378082	2.1491	0.000524129	2.44823	2.78217e-08	1.97255	0.000512139	1.53439	0.0363428	2.0629	4.99713e-06	2.15164	3.73154e-05	1.81419	0.0069813
Os03g0109450	Os03g0109450	Os03g0109450	Hypothetical protein	-1.20711	0.11708	0.21965	0.687921	2.41156	2.31595e-05	0.337243	0.546203	0.650955	0.122859	1.94151	0.00104214	1.20451	0.00773026	0.961387	0.0164711	1.96063	0.00141275
Os03g0121250	Os03g0121250	Os03g0121250	Hypothetical protein	0.172023	0.639718	1.29866	0.000328811	1.21649	0.000624153	1.84213	2.15445e-13	1.84438	8.28459e-12	1.10489	0.00318997	1.08925	8.77927e-05	1.4515	7.40234e-08	0.84819	0.023812
Os03g0135150	Os03g0135150	Os03g0135150	Hypothetical protein	0.81135	0.356971	1.58357	0.00714785	1.98654	0.00208424	2.47828	4.59836e-09	2.61362	6.82218e-09	1.80161	0.00906525	1.61358	0.00066449	1.8772	0.000196821	1.82313	0.0103139
Os03g0151850	Os03g0151850	Os03g0151850	Hypothetical gene	0.354103	0.338804	0.427045	0.2745	1.53612	5.77859e-07	1.14796	3.57299e-05	0.857463	0.00274565	1.1053	0.00608353	0.903432	0.00155263	1.43109	5.10752e-08	1.0983	0.00333632
Os03g0154750	Os03g0154750	Os03g0154750	Hypothetical gene	0.742802	0.124163	1.18656	0.0639713	1.34764	4.40525e-06	2.90223	8.99456e-50	2.58559	8.36166e-31	1.32022	1.30182e-05	1.53435	2.7703e-09	1.72966	2.34779e-14	1.25596	2.71681e-05
Os03g0161302	Os03g0161302	Os03g0161302	Hypothetical protein	0.42987	0.41142	1.2191	0.00645806	1.99473	8.62396e-06	1.87271	5.95438e-07	2.02078	1.62599e-07	1.12775	0.0334509	1.17565	0.00492562	1.91989	5.66226e-07	0.761577	0.152243
Os03g0177966	Os03g0177966	Os03g0177966	Hypothetical gene	0.438484	0.332637	0.729995	0.0864655	2.06879	7.8999e-15	2.85388	9.57767e-21	1.75913	1.33878e-12	1.62113	4.9954e-08	1.99933	2.50344e-09	1.49162	1.5476e-09	1.14882	0.000314393
Os03g0180500	Os03g0180500	Os03g0180500	Conserved hypothetical protein	-4.95112	0.000366096	N/A	N/A	N/A	N/A	-5.64963	4.34146e-05	N/A	N/A	N/A	N/A	-5.87479	1.72306e-05	N/A	N/A	N/A	N/A
Os03g0192750	Os03g0192750	Os03g0192750	Hypothetical gene	0.736954	0.258207	2.05701	0.00424487	2.41317	3.91631e-06	2.13404	0.000374168	2.05006	0.00151223	1.08212	0.107922	1.19826	0.0507531	2.30453	0.000146928	0.53445	0.461437
Os03g0197125	Os03g0197125	Os03g0197125	Hypothetical gene	0.315255	0.389692	1.03872	0.00467326	1.62541	2.43875e-07	2.09834	4.22897e-15	1.66012	7.49865e-09	1.22394	0.00101247	1.10987	0.000506065	1.53539	3.63715e-08	0.75674	0.0380372
Os03g0223301	Os03g0223301	Os03g0223301	Hypothetical gene	N/A	N/A	-6.38923	2.27018e-06	-5.81772	4.49356e-05	N/A	N/A	-6.19913	3.17018e-06	-5.76009	7.49418e-05	N/A	N/A	-6.41563	1.23281e-06	-5.98393	3.89608e-05
Os03g0268450	Os03g0268450	Os03g0268450	Conserved hypothetical protein	0.401103	0.336894	1.01433	0.0167319	1.46303	4.13668e-06	2.03336	3.52767e-12	1.72577	5.12006e-08	0.401343	0.284159	1.28471	6.24696e-05	1.39278	0.000107223	0.592976	0.100444
Os03g0307200	Os03g0307200	NAS2	Nicotianamine synthase 2, Nicotianamine biosynthesi	5.50711	1.13035e-21	3.06784	5.93494e-34	1.90734	6.56085e-06	-0.946015	0.415941	-5.96021	3.30779e-06	-2.81235	0.00279074	-1.56791	0.186452	-0.0251187	0.954167	-2.79209	0.00258548
Os03g0307300	Os03g0307300	OsNAS1	Nicotianamine synthase 1 (EC 2.5.1.43) (S-adenosyl-L-methionine:S- adenosyl-L-methionine:S-adenosyl-methionine 3-amino-3- carboxypropyltransferase 1	6.5517	1.72548e-20	2.70757	2.62364e-24	1.44693	0.00112997	N/A	N/A	-5.2752	3.25636e-06	-3.12921	0.0016987	N/A	N/A	-0.136489	0.734795	-2.99471	0.00106951
Os03g0326350	Os03g0326350	Os03g0326350	Hypothetical gene	0.342385	0.616702	0.305951	0.607382	1.93922	6.87398e-05	1.62315	0.00735755	1.09499	0.0177712	1.45672	0.00969898	1.52828	0.00819588	1.22346	0.00920165	1.45346	0.00718227
Os03g0349600	Os03g0349600	Os03g0349600	Conserved hypothetical protein	-7.73256	6.14759e-10	-6.74121	2.9543e-07	-7.30102	8.40858e-09	-7.4686	1.64225e-09	-6.55313	4.50317e-07	-7.24472	1.46103e-08	-7.69449	4.57067e-10	-6.77044	1.61486e-07	-7.46813	5.18631e-09
Os03g0372650	Os03g0372650	Os03g0372650	Hypothetical gene	-0.574879	0.430232	-0.317395	0.551585	1.09017	0.0189145	0.430204	0.483176	-0.269319	0.575301	1.1093	0.0226548	0.560955	0.304945	0.671349	0.104736	1.15122	0.0154577
Os03g0376701	Os03g0376701	Os03g0376701	Hypothetical gene	0.0126348	0.979931	1.26914	0.0216085	0.374387	0.511809	2.22646	9.18437e-12	1.99193	2.44829e-07	1.60789	0.0017683	1.6171	3.86383e-06	2.08803	1.47334e-07	0.553888	0.348714
Os03g0378000	Os03g0378000	Os03g0378000	Nucleoside phosphatase GDA1/CD39 family protein	-5.30318	2.92517e-06	-6.13378	8.64575e-06	-6.2178	7.30986e-06	-6.91068	4.96246e-08	-4.09939	0.000725857	-6.16019	1.24713e-05	-5.27451	2.02995e-06	-5.19953	0.00010298	-6.38392	6.05694e-06
Os03g0379650	Os03g0379650	Os03g0379650	Hypothetical gene	-0.738921	0.593785	0.111476	0.909599	4.46649	0.00165066	1.70066	0.0546474	1.15492	0.131224	3.49694	0.0340821	0.53965	0.616493	1.41769	0.0632864	4.0408	0.00869801
Os03g0382350	Os03g0382350	Os03g0382350	Hypothetical conserved gene	N/A	N/A	-5.15345	0.000795898	N/A	N/A	N/A	N/A	-4.96459	0.000884399	N/A	N/A	N/A	N/A	-5.18165	0.000457495	N/A	N/A
Os03g0387850	Os03g0387850	Os03g0387850	Hypothetical gene	0.362142	0.541729	0.838719	0.109742	1.58742	0.00068693	1.66604	7.45305e-05	2.16486	6.59929e-09	1.56902	0.00100731	1.58746	0.000194532	1.54495	8.84021e-05	1.51712	0.00115699
Os03g0389601	Os03g0389601	Os03g0389601	Hypothetical protein	0.125699	0.693253	0.952679	0.00534142	1.49325	2.02431e-07	1.92396	2.31067e-27	2.31109	4.61926e-26	1.35368	1.89726e-05	1.23127	3.91362e-10	1.74982	4.84393e-15	1.13896	0.000522648
Os03g0390633	Os03g0390633	Os03g0390633	Hypothetical gene	0.371426	0.277045	0.813165	0.165575	1.8105	1.8475e-14	2.6048	9.70485e-34	2.00258	1.14288e-19	1.44877	5.78789e-09	1.77268	1.3372e-12	1.63491	1.4284e-16	1.23063	7.97814e-07
Os03g0396000	Os03g0396000	Os03g0396000	Conserved hypothetical protein	4.68572	0.00375464	-0.0766337	0.929412	N/A	N/A	5.57789	0.000117205	-0.0364225	0.96542	N/A	N/A	4.27354	0.0128844	-0.13518	0.871091	0.622093	0.636615
Os03g0397550	Os03g0397550	Os03g0397550	Hypothetical protein	-0.389082	0.514091	1.27472	0.0240595	1.10339	0.0168151	0.981558	0.0472774	1.33235	0.0201787	0.771784	0.14066	0.729892	0.129613	1.77339	0.000241998	0.10449	0.852487
Os03g0401333	Os03g0401333	Os03g0401333	Hypothetical protein	0.563048	0.092817	1.53315	0.00668492	1.01896	6.06643e-05	2.41231	5.99758e-89	2.39821	1.42901e-47	1.58408	1.34836e-09	1.7543	1.04428e-38	2.07274	3.87427e-37	1.16351	0.00025092
Os03g0417833	Os03g0417833	Os03g0417833	Hypothetical gene	1.40626	0.0143171	1.4424	0.000134743	1.77601	7.42611e-07	3.26641	5.56621e-32	2.42741	3.0742e-19	1.80393	3.74462e-07	1.82438	9.72653e-07	1.81866	1.42954e-10	1.50668	9.3374e-05
Os03g0563600	Os03g0563600	PRX49	Similar to Peroxidase 56 precursor (EC 1.11.1.7) (Atperox P56) (ATP33)	1.07823	0.0425633	0.0150146	0.954678	0.087164	0.749558	1.9247	6.51505e-06	0.467305	0.0561147	0.0765769	0.794475	1.00092	0.0434879	-0.555843	0.0351245	0.112347	0.696742
Os03g0577150	Os03g0577150	Os03g0577150	Hypothetical gene	-0.186559	0.663288	0.792819	0.0942199	1.65971	4.89287e-07	1.40841	3.77962e-05	1.49127	1.39678e-05	1.42577	9.39072e-05	0.967248	0.00797403	1.4629	5.45763e-06	1.21358	0.000956722
Os03g0579550	Os03g0579550	Os03g0579550	Hypothetical gene	0.129229	0.684355	1.16893	4.73237e-05	1.419	5.39679e-07	1.60194	5.4534e-18	1.69728	1.32087e-15	1.57504	3.26914e-08	1.26568	1.35185e-11	1.69183	8.52868e-17	1.27815	3.34095e-05
Os03g0659350	Os03g0659350	Os03g0659350	Hypothetical gene	1.64946	0.0154115	0.69309	0.231199	1.13781	0.0166728	2.4571	6.00069e-06	1.34236	0.00836308	0.642386	0.281711	1.36919	0.0314004	0.554534	0.338671	-0.475273	0.459658
Os03g0666300	Os03g0666300	Os03g0666300	Hypothetical conserved gene	3.41166	0.0416593	-1.44072	0.268484	N/A	N/A	4.20421	0.00482853	0.591463	0.512985	1.12649	0.374231	3.83561	0.0112193	-1.14974	0.325652	N/A	N/A
Os03g0666550	Os03g0666550	Os03g0666550	Hypothetical protein	-0.375471	0.641758	2.27401	0.0124801	3.64692	0.00442537	1.23738	0.0586537	2.09582	0.0185723	3.4561	0.0101196	0.660003	0.347136	1.85429	0.0387409	3.25352	0.0189433
Os03g0667150	Os03g0667150	Os03g0667150	Hypothetical protein	-0.35485	0.714405	0.276446	0.704495	1.44559	0.00935913	0.569046	0.496768	0.386733	0.528138	1.37175	0.0184473	0.594769	0.396232	1.56424	0.000995687	1.37145	0.0180102
Os03g0670366	Os03g0670366	Os03g0670366	Hypothetical protein	N/A	N/A	N/A	N/A	3.7601	0.00429893	1.4431	0.227967	N/A	N/A	3.13947	0.030066	0.85957	0.513257	2.38024	0.0242727	3.3204	0.0179172
Os03g0673600	Os03g0673600	OsSTA109	Conserved hypothetical protein	-6.14897	6.4593e-06	N/A	N/A	N/A	N/A	-5.88525	1.26441e-05	N/A	N/A	N/A	N/A	-6.11049	4.7317e-06	N/A	N/A	N/A	N/A
Os03g0673700	Os03g0673700	Os03g0673700	Similar to predicted protein	-3.35411	0.000219877	0.590665	0.594218	-0.264409	0.803235	-1.79457	0.0076988	0.202186	0.861234	-1.35099	0.29875	-2.83249	0.000222905	-0.237049	0.84536	-0.54099	0.66793
Os03g0683816	Os03g0683816	Os03g0683816	Hypothetical protein	0.678082	0.216294	1.7091	0.000287915	1.09522	0.0189396	2.46344	8.64235e-13	2.01933	1.27805e-07	1.28971	0.00647121	1.28972	0.00118543	1.41355	0.000661897	0.813506	0.12236
Os03g0683900	Os03g0683900	Os03g0683900	Similar to UPL7; ubiquitin-protein ligase	-1.26489	0.348603	-2.23346	4.78606e-09	-0.314453	0.386324	-2.67827	1.22338e-09	-1.99842	1.54025e-08	-0.328256	0.391854	-0.203395	0.469057	-1.07213	0.000101165	-0.191069	0.602976
Os03g0708250	Os03g0708250	Os03g0708250	Conserved hypothetical protein	-3.29734	0.0161785	N/A	N/A	N/A	N/A	-4.83258	0.00131638	N/A	N/A	N/A	N/A	-5.05854	0.000632543	N/A	N/A	N/A	N/A
Os03g0718150	Os03g0718150	Os03g0718150	Hypothetical protein	0.514903	0.209473	1.40146	0.001612	1.02745	0.00934187	2.12297	1.49114e-14	1.86364	3.10032e-08	0.947084	0.0278355	1.69951	1.21508e-09	1.8574	6.66184e-09	0.75217	0.100228
Os03g0726150	Os03g0726150	Os03g0726150	Hypothetical gene	0.109728	0.738809	1.37238	0.070655	1.59846	3.39442e-09	2.97822	1.10968e-43	2.72294	3.40497e-26	1.82271	2.16783e-11	1.78202	3.44316e-13	2.13593	3.10882e-20	1.39961	1.0303e-05
Os03g0749401	Os03g0749401	Os03g0749401	Hypothetical protein	0.735024	0.0364167	1.04828	0.0159971	1.58589	4.40907e-17	2.117	8.27862e-82	1.73042	1.50413e-38	1.16331	1.50177e-09	1.21921	6.29333e-20	1.43657	1.80291e-34	0.826989	3.26923e-05
Os03g0754200	Os03g0754200	Os03g0754200	Similar to Triosephosphate isomerase	-4.67778	0.00557707	N/A	N/A	N/A	N/A	-4.41357	0.00656234	N/A	N/A	N/A	N/A	-4.63798	0.00358591	N/A	N/A	N/A	N/A
Os03g0757950	Os03g0757950	Os03g0757950	Hypothetical protein	0.0379638	0.83048	1.10175	0.0228195	0.736773	0.000745132	1.9284	2.42004e-60	2.06006	3.27949e-32	1.0187	1.06805e-05	1.08068	8.76916e-18	1.73264	3.85725e-24	0.754329	0.0140728
Os03g0764900	Os03g0764900	OsDof15	Similar to Zn finger protein (Fragment)	2.28934	0.0356822	0.406262	0.537523	-0.238477	0.786616	3.55104	0.000168105	0.394248	0.548449	-0.0686689	0.93871	2.81272	0.00511039	-0.352133	0.624656	0.143537	0.859511
Os03g0787350	Os03g0787350	Os03g0787350	Hypothetical protein	0.379904	0.313282	0.910558	0.0221129	1.40201	5.33591e-05	1.83998	7.97701e-11	1.90585	2.89164e-11	1.45428	6.55887e-05	1.37551	3.6726e-06	1.66898	1.49442e-08	1.13836	0.0025789
Os03g0787500	Os03g0787500	Os03g0787500	Hypothetical conserved gene	1.08497	0.0641602	1.17101	0.000931261	1.16616	4.0619e-06	3.30968	3.12547e-26	2.22172	1.0711e-19	1.29289	2.71652e-05	1.74297	3.71752e-06	1.51721	1.77043e-09	0.479966	0.101818
Os03g0805350	Os03g0805350	Os03g0805350	Hypothetical protein	0.0510723	0.948116	1.06475	0.142216	2.14901	0.00232274	1.61008	0.00574497	1.64445	0.00983572	1.97827	0.00666281	1.07195	0.0805031	1.89872	0.000702441	1.67277	0.0273039
Os03g0816200	Os03g0816200	Os03g0816200	Ribosomal protein S26e domain containing protein	-3.56934	0.00096823	N/A	N/A	-2.46183	0.131712	-2.85169	0.00314349	N/A	N/A	-1.98028	0.198977	-4.97229	0.000230348	N/A	N/A	-1.35214	0.375485
Os03g0819450	Os03g0819450	Os03g0819450	Hypothetical gene	-0.305364	0.702546	1.21499	0.0131117	1.91655	3.26138e-05	2.0875	6.51898e-09	2.47718	3.77204e-11	1.63124	0.00297054	0.851084	0.0455156	0.853621	0.0834288	1.23484	0.0220615
Os03g0821150	Os03g0821150	Os03g0821150	Glutamate dehydrogenase, NAD-specific domain containing protein	0.0100076	0.982303	1.43738	0.0213182	1.2939	0.00206394	1.38381	0.00027711	2.12392	1.35933e-05	1.149	0.0197156	1.23296	0.00115795	2.31082	4.11819e-07	1.07161	0.0452955
Os03g0826900	Os03g0826900	OsEnS-58	Conserved hypothetical protein	N/A	N/A	-2.18308	4.15643e-31	0.902383	3.25485e-09	N/A	N/A	-3.22116	7.77041e-55	-0.400285	0.555683	N/A	N/A	-1.49475	6.29794e-05	-0.851873	0.281614
Os03g0844800	Os03g0844800	Os03g0844800	Conserved hypothetical protein	0.688594	0.509922	1.18619	0.175279	2.31576	0.0154898	0.911373	0.375621	2.54544	0.000125807	2.22034	0.0276687	1.50065	0.0823307	1.41413	0.0745179	2.25009	0.0246498
Os03g0847500	Os03g0847500	Os03g0847500	Similar to Alternative oxidase	N/A	N/A	-4.30503	0.0161189	-4.80309	0.0029416	N/A	N/A	-4.11735	0.0166946	-4.74645	0.00434188	N/A	N/A	-4.33461	0.0106692	-4.96991	0.00279732
Os04g0111500	Os04g0111500	OsEXO70FX13	Similar to OSIGBa0127D24.4 protein	-1.27387	0.0218507	-0.958027	0.0683409	-0.0628377	0.866145	-1.32067	0.0255444	-0.969997	0.0535805	0.0174641	0.964827	-1.41225	0.0149355	-0.944622	0.0475963	-0.64321	0.134112
Os04g0114801	Os04g0114801	Os04g0114801	Similar to OSIGBa0112G01.4 protein	-4.70718	0.00073512	-2.23882	0.0286443	-2.91661	0.00517419	-5.40564	0.000120682	-5.23082	0.000297197	-5.76314	7.2705e-05	-2.4323	0.0103693	-2.31533	0.0194839	-5.98571	3.79705e-05
Os04g0115700	Os04g0115700	Os04g0115700	Hypothetical protein	N/A	N/A	-4.2782	0.00103224	0.0712577	0.918036	N/A	N/A	-4.9531	0.000387369	-0.260844	0.744287	N/A	N/A	-2.99889	0.00183821	-0.515432	0.551101
Os04g0121900	Os04g0121900	Os04g0121900	Hypothetical conserved gene	-6.40158	1.86426e-06	N/A	N/A	-5.43182	0.000259921	-6.13761	3.59148e-06	N/A	N/A	-1.66541	0.10239	-6.36374	1.27272e-06	N/A	N/A	-4.63746	0.00197631
Os04g0126500	Os04g0126500	Os04g0126500	Hypothetical protein	N/A	N/A	-4.64141	0.00613137	N/A	N/A	N/A	N/A	-4.4544	0.00643492	N/A	N/A	N/A	N/A	-4.67215	0.0038208	N/A	N/A
Os04g0128300	Os04g0128300	Os04g0128300	Conserved hypothetical protein	-7.04285	3.97905e-08	N/A	N/A	N/A	N/A	-6.77843	9.89102e-08	N/A	N/A	N/A	N/A	-7.0036	3.09362e-08	N/A	N/A	N/A	N/A
Os04g0149400	Os04g0149400	Os04g0149400	Conserved hypothetical protein	-3.3425	0.040145	-0.823435	0.593737	0.110733	0.885083	-4.03931	0.0179475	N/A	N/A	-0.20404	0.812577	-4.26528	0.0106206	0.859083	0.465225	-1.39901	0.16915
Os04g0163800	Os04g0163800	Os04g0163800	Protein of unknown function DUF594 family protein	-4.32269	0.0148849	N/A	N/A	N/A	N/A	-4.05809	0.0182204	N/A	N/A	N/A	N/A	-4.28233	0.0108787	N/A	N/A	N/A	N/A
Os04g0166300	Os04g0166300	Os04g0166300	Hypothetical gene	-4.94566	0.00151769	N/A	N/A	N/A	N/A	-4.68224	0.00234749	N/A	N/A	N/A	N/A	-4.90821	0.00117524	N/A	N/A	N/A	N/A
Os04g0168300	Os04g0168300	Os04g0168300	Conserved hypothetical protein	N/A	N/A	N/A	N/A	-3.46958	0.0404122	N/A	N/A	N/A	N/A	-4.37105	0.0158621	N/A	N/A	N/A	N/A	-4.59529	0.011197
Os04g0173800	Os04g0173800	Os04g0173800	Lectin precursor (Agglutinin)	5.08798	0.000773438	-2.19792	0.0530262	4.75143	0.000654974	N/A	N/A	2.2125	2.30279e-05	5.57974	2.38873e-05	N/A	N/A	-2.19221	0.0473246	5.32402	7.04828e-05
Os04g0180900	Os04g0180900	Os04g0180900	Conserved hypothetical protein	-4.62592	0.0100782	N/A	N/A	N/A	N/A	-4.36132	0.00909084	N/A	N/A	N/A	N/A	-4.58745	0.00510767	N/A	N/A	N/A	N/A
Os04g0192350	Os04g0192350	Os04g0192350	Similar to H0124E07.4 protein	-5.01963	0.000203715	-1.98874	0.179367	-5.6241	0.000102588	-2.29581	0.00694555	-2.33181	0.129748	-3.77962	0.00517418	-2.75964	0.00179624	-0.658938	0.581055	-3.92251	0.00331866
Os04g0200400	Os04g0200400	Os04g0200400	Similar to OSIGBa0113K06.9 protein	-0.615728	0.308101	-1.18173	2.90875e-13	-0.481159	0.00768371	-6.82193	2.46128e-24	-9.29201	5.54256e-15	-9.724	3.57758e-16	-9.26075	7.90849e-15	-9.50894	1.18359e-15	-9.05549	2.7963e-18
Os04g0201000	Os04g0201000	Os04g0201000	Similar to OSIGBa0113K06.10 protein	-1.07163	0.0238732	-0.364534	0.500766	0.550394	0.412839	-2.20134	0.000198134	-0.6155	0.273659	0.172723	0.81352	-1.14013	0.0120686	-0.382284	0.451202	1.20158	0.0509494
Os04g0226400	Os04g0226400	Os04g0226400	Regulator of chromosome condensation/beta-lactamase-inhibitor protein II domain containing protein	N/A	N/A	-5.26097	0.000679555	N/A	N/A	N/A	N/A	-5.06897	0.000764178	N/A	N/A	N/A	N/A	-5.28538	0.000395833	N/A	N/A
Os04g0296700	Os04g0296700	Os04g0296700	Similar to cDNA clone:006-306-G03, full insert sequence	N/A	N/A	-5.07008	0.00139559	-5.22503	0.000761508	N/A	N/A	-4.88308	0.00151759	-5.16898	0.00117349	N/A	N/A	-5.10108	0.000816087	-5.39196	0.000717341
Os04g0297800	Os04g0297800	Os04g0297800	Similar to OSIGBa0105O19.3 protein	-8.48007	2.18077e-12	N/A	N/A	N/A	N/A	-9.17788	1.8787e-14	N/A	N/A	N/A	N/A	-9.40353	4.04996e-15	N/A	N/A	N/A	N/A
Os04g0308000	Os04g0308000	OsWAK35	Conserved hypothetical protein	-4.75383	0.000579721	N/A	N/A	N/A	N/A	-5.45185	9.50614e-05	N/A	N/A	N/A	N/A	-4.71537	0.000578099	N/A	N/A	N/A	N/A
Os04g0339800	Os04g0339800	Os04g0339800	Similar to predicted protein	-1.44857	0.00296275	-1.66682	1.46839e-05	-1.43732	0.000345307	-3.21484	1.29789e-06	-2.58483	9.17323e-09	-2.94685	8.1718e-09	-2.5513	1.34272e-06	-3.02259	1.71323e-11	-2.9048	4.99894e-09
Os04g0340100	Os04g0340100	Os04g0340100	Hypothetical conserved gene	-0.872342	0.152076	-1.01331	0.027952	-1.82121	0.000118689	-1.85265	0.00744764	-2.30587	5.71503e-05	-2.40844	6.97997e-06	-3.53773	0.000109687	-2.61645	0.0135591	-3.0461	2.05993e-07
Os04g0340800	Os04g0340800	Os04g0340800	Conserved hypothetical protein	-2.43794	1.10176e-07	-1.45082	0.00280548	-1.13574	0.0277696	-1.65318	7.565e-05	-0.0557549	0.882158	0.360459	0.394298	-1.3557	0.00036332	-0.0125339	0.973201	0.00100274	0.998103
Os04g0372400	Os04g0372400	Os04g0372400	Conserved hypothetical protein	-6.48673	2.03858e-06	N/A	N/A	N/A	N/A	-6.22305	2.75387e-06	N/A	N/A	N/A	N/A	-6.44952	9.68928e-07	N/A	N/A	N/A	N/A
Os04g0379916	Os04g0379916	Os04g0379916	Hypothetical protein	0.252695	0.664456	0.352198	0.480225	2.11769	9.05068e-11	2.09648	9.05051e-09	1.21459	0.000670522	1.86428	1.84379e-07	1.17325	0.00682934	1.17188	0.000592104	1.21793	0.00200212
Os04g0380500	Os04g0380500	Os04g0380500	Similar to OSIGBa0075F02.5 protein	-5.58039	0.000437837	N/A	N/A	N/A	N/A	-5.31577	0.000303979	N/A	N/A	N/A	N/A	-5.54014	0.000135234	N/A	N/A	N/A	N/A
Os04g0384200	Os04g0384200	Os04g0384200	Conserved hypothetical protein	-4.85177	0.00190638	N/A	N/A	N/A	N/A	-4.58763	0.00316128	N/A	N/A	N/A	N/A	-4.81328	0.0016171	N/A	N/A	N/A	N/A
Os04g0389500	Os04g0389500	Os04g0389500	Conserved hypothetical protein	-5.03114	0.00117762	N/A	N/A	N/A	N/A	-4.76792	0.00175652	N/A	N/A	N/A	N/A	-4.99392	0.000861997	N/A	N/A	N/A	N/A
Os04g0423400	Os04g0423400	OsAsr2	Similar to OSIGBa0076I14.3 protein	-1.24256	0.00229196	-0.163586	0.625446	-0.627749	0.127541	-1.49816	8.1503e-10	-0.146747	0.649942	-0.0409587	0.917713	-2.2601	9.31123e-20	-0.052056	0.93746	-0.0225671	0.953957
Os04g0430150	Os04g0430150	Os04g0430150	Hypothetical gene	0.480937	0.264243	1.54858	0.000215973	1.93925	1.38087e-09	2.68342	2.32534e-27	2.55398	8.72537e-16	1.78134	1.97286e-07	1.48582	1.72178e-07	2.03634	2.22107e-12	1.08715	0.00477441
Os04g0447566	Os04g0447566	Os04g0447566	Hypothetical gene	-0.0976769	0.832605	1.27603	0.0288402	1.29753	0.190186	1.93759	3.16533e-10	2.32243	5.79837e-09	2.4423	0.00365762	1.11644	0.00161162	1.57532	0.000305492	2.69085	0.000747158
Os04g0483550	Os04g0483550	Os04g0483550	Hypothetical gene	0.346508	0.508013	1.3349	5.10297e-05	0.849316	0.00653082	1.89324	1.27912e-15	1.9308	8.13281e-19	1.13373	0.00221608	0.940745	0.000523191	1.52772	3.3123e-11	0.714725	0.0393695
Os04g0498725	Os04g0498725	Os04g0498725	Hypothetical protein	-0.00642856	0.994776	2.74886	0.000280309	0.57271	0.578392	0.93712	0.16836	2.07509	0.0106799	-0.470489	0.72273	0.131821	0.858711	2.37671	0.00168785	0.604377	0.571073
Os04g0515350	Os04g0515350	Os04g0515350	Similar to Root abundant protein	0.64566	0.169398	1.35916	0.0273786	1.66589	1.90784e-07	2.86815	6.13503e-39	2.67743	4.14799e-29	1.94373	2.5996e-10	1.7094	4.88894e-11	2.07995	1.67311e-18	1.34118	8.99066e-05
Os04g0540750	Os04g0540750	Os04g0540750	Hypothetical protein	-0.0324136	0.952907	1.41943	0.0152936	0.110582	0.871029	1.99469	3.49532e-08	2.26344	3.28627e-06	0.960049	0.121561	1.04605	0.010596	1.76229	0.000427511	0.900091	0.145613
Os04g0551500	Os05g0530400	SPL7	N/A	4.36461	0.0155314	0.703418	0.361013	N/A	N/A	5.83876	2.85977e-05	-0.397765	0.650908	1.17829	0.250707	4.76259	0.00246102	-0.452968	0.609225	0.708786	0.506418
Os04g0563050	Os04g0563050	Os04g0563050	Hypothetical protein	-0.967873	0.0355556	0.181017	0.581216	1.21353	0.000737938	0.454479	0.10206	0.784427	0.00310215	1.33699	0.000243967	0.48811	0.0709826	1.01469	2.30081e-05	1.29767	0.00039579
Os04g0577600	Os04g0577600	Os04g0577600	Hypothetical protein	2.46454	0.0131377	0.0588676	0.932564	-0.0400515	0.955752	3.32317	5.67471e-05	1.21181	0.0467078	0.744362	0.265784	2.33196	0.00974465	0.248539	0.689094	0.436982	0.560504
Os04g0585900	Os04g0585900	Os04g0585900	Protein of unknown function DUF581 family protein	0.198549	0.559257	1.18517	0.00394011	-0.503372	0.514004	0.191087	0.538305	1.52875	0.000118804	1.21782	0.0550047	0.569794	0.0465495	1.54699	2.0835e-05	1.36619	0.02635
Os04g0605925	Os04g0605925	Os04g0605925	Conserved hypothetical protein	0.779701	0.171839	1.15512	0.0285361	1.2801	0.00634378	1.86238	1.87619e-07	2.09987	6.39784e-08	1.25674	0.0070406	1.14619	0.00314277	1.6548	6.41051e-05	0.886415	0.0775738
Os04g0623650	Os04g0623650	Os04g0623650	Hypothetical gene	0.647706	0.582614	-0.627434	0.437305	2.60126	4.01246e-05	0.514436	0.638201	0.369791	0.572942	2.01051	0.0041909	1.42613	0.1372	0.698534	0.262431	1.75864	0.0213633
Os04g0640750	Os04g0640750	Os04g0640750	Hypothetical protein	-0.0501467	0.879676	1.13681	0.000307771	0.172736	0.599279	1.93528	1.73978e-29	2.0199	2.25929e-23	1.02785	0.000576468	1.15532	9.04829e-10	1.60298	3.13948e-13	0.871994	0.00412379
Os04g0644433	Os04g0644433	Os04g0644433	Hypothetical genes	0.302325	0.279876	1.07589	1.60024e-05	-0.0100591	0.977449	2.11021	2.25276e-46	2.09949	1.02011e-29	0.865975	0.00178136	1.11862	1.04594e-11	1.52434	8.89269e-15	0.847945	0.00384779
Os04g0648200	Os04g0648200	Os04g0648200	Leucine-rich repeat, plant specific containing protein	-0.528981	0.264067	-1.51718	0.000662899	-0.166665	0.604205	-1.30974	0.0178049	-1.16692	0.00418506	-0.841828	0.0147405	0.185239	0.669665	-1.02582	0.00759706	-0.504422	0.117578
Os04g0660000	Os04g0660000	Os04g0660000	Similar to OSIGBa0132E09-OSIGBa0108L24.22 protein	1.5468	0.0480546	1.0779	0.0329363	-1.4809	0.186965	1.83977	0.00142042	0.785664	0.175793	1.18756	0.110044	1.19178	0.0471544	0.317977	0.586528	0.773988	0.340326
Os04g0662850	Os04g0662850	Os04g0662850	Hypothetical protein	-0.0386106	0.93411	0.752153	0.139395	1.05551	0.0258849	1.46309	2.4835e-05	0.960369	0.0317823	1.0137	0.0441192	1.03571	0.00578691	1.12273	0.00460325	1.07327	0.0356496
Os04g0671500	Os04g0671500	Os04g0671500	Hypothetical protein	-0.0617323	0.911491	1.45341	0.0169906	1.52306	0.00085076	1.4769	1.21142e-05	1.90275	0.000169344	0.740287	0.173055	1.3551	6.40172e-05	2.31442	3.91581e-07	0.651666	0.231152
Os04g0682850	Os04g0682850	Os04g0682850	Hypothetical protein	-0.765383	0.405237	-0.353707	0.618512	1.69745	0.00566016	0.00523469	0.993585	0.898359	0.10407	1.78987	0.006044	0.355164	0.558888	1.64237	0.00136613	1.73131	0.00604273
Os04g0685500	Os04g0685500	OsEXO70A2	Exo70 exocyst complex subunit domain containing protein	-0.36232	0.417507	-1.62183	4.75883e-13	0.0625309	0.78676	-0.796167	0.0109096	-1.85553	2.99302e-18	-0.145611	0.604525	0.113247	0.655676	-1.02456	1.3817e-08	-0.2808	0.278547
Os05g0103800	Os05g0103800	Os05g0103800	Conserved hypothetical protein	-3.12909	4.68558e-07	-1.43032	0.097866	-0.871861	0.328548	-3.77248	1.41136e-07	-3.5465	0.00564779	-1.83756	0.101144	-1.13064	0.0106631	0.0866072	0.897185	0.0992655	0.899776
Os05g0108450	Os05g0108450	Os05g0108450	Hypothetical gene	0.647523	0.00544015	1.06626	0.000232678	0.650245	0.0251798	1.14772	1.43635e-09	1.31807	1.1088e-11	0.784742	0.00772898	0.699299	0.00145078	1.48411	1.88581e-17	0.533964	0.075186
Os05g0108950	Os05g0108950	Os05g0108950	Hypothetical gene	0.707722	0.139748	1.35771	0.020674	1.63671	0.000103433	1.6086	7.16165e-05	2.23798	8.40939e-07	1.11808	0.0199856	1.30773	0.00138811	2.12051	7.78765e-07	0.883216	0.0748303
Os05g0122650	Os05g0122650	Os05g0122650	Hypothetical gene	0.974675	0.137282	1.4412	0.0432289	0.931265	0.415641	1.61447	0.00354633	1.43991	0.027295	1.61747	0.118947	0.806092	0.183355	1.39849	0.0274577	0.998404	0.385686
Os05g0125050	Os05g0125050	Os05g0125050	Hypothetical protein	-0.175195	0.854908	1.02141	0.286272	2.15838	0.000568993	-0.347969	0.696403	1.07675	0.18191	1.59968	0.0275814	1.15124	0.0709817	2.19012	0.000752977	1.53428	0.0291376
Os05g0128900	Os05g0128900	Os05g0128900	Similar to Trehalose-phosphatase family protein	-2.20063	0.0474816	1.58165	0.0904683	-0.554703	0.721905	-4.75079	0.00180434	N/A	N/A	-0.36726	0.818379	-4.97672	0.000886064	N/A	N/A	1.13164	0.3337
Os05g0135750	Os05g0135750	Os05g0135750	Hypothetical protein	0.201496	0.387408	0.933296	0.11877	1.60578	3.29551e-20	2.87111	2.59835e-106	2.42549	6.53999e-58	1.68177	1.93788e-19	1.71255	1.66168e-29	1.84164	1.97938e-60	1.20051	6.48951e-10
Os05g0136800	Os05g0136800	Os05g0136800	Hypothetical protein	-0.14159	0.871146	1.75567	0.0149919	1.39667	0.039481	1.91631	0.00430876	2.09599	0.00100075	1.45478	0.0418476	1.01214	0.158352	1.5738	0.0293143	0.918714	0.231264
Os05g0155000	Os05g0155000	Os05g0155000	Similar to Protein MFP-b	-1.32502	0.000135464	0.164724	0.799433	-2.69123	0.00136016	-1.9257	3.52867e-06	-0.0834581	0.897852	-1.16442	0.0962707	-1.694	1.84117e-06	-0.136646	0.83205	-0.922371	0.143814
Os05g0155050	Os05g0155050	Os05g0155050	Hypothetical gene	0.978937	0.0430171	1.44351	0.000922103	1.42627	1.35665e-05	2.82582	2.52457e-28	2.47196	6.24897e-18	1.41465	6.36274e-05	1.95799	2.26704e-12	2.07458	8.45815e-15	1.23344	0.000396924
Os05g0158200	Os05g0158200	Os05g0158200	Peptidase, trypsin-like serine and cysteine domain containing protein	-1.71976	0.000122341	-1.3525	0.00289799	-0.967419	0.0340787	-1.83686	8.50145e-05	-1.16807	0.00668686	-0.882168	0.0568489	-1.40163	0.000412147	-0.873437	0.0271719	-0.992678	0.0319821
Os05g0181100	Os05g0181100	Os05g0181100	Glutamate dehydrogenase, NAD-specific domain containing protein	-0.17629	0.809871	0.984936	0.0624026	1.68886	0.000272224	0.694624	0.194833	0.68735	0.180918	1.41993	0.00461228	1.04055	0.0315215	1.80584	8.2175e-06	1.09929	0.0365974
Os05g0182550	Os05g0182550	Os05g0182550	Hypothetical gene	0.369727	0.427701	1.04189	0.02828	0.920371	0.0178014	1.50178	0.000318344	1.70192	1.45995e-05	1.14702	0.00386087	1.22125	0.00493245	1.78819	1.89676e-06	0.690978	0.111167
Os05g0191500	Os05g0191500	Os05g0191500	Similar to stem 28 kDa glycoprotein	N/A	N/A	N/A	N/A	-6.04508	1.66398e-05	N/A	N/A	N/A	N/A	-5.99189	2.74834e-05	N/A	N/A	N/A	N/A	-6.2141	1.38855e-05
Os05g0191700	Os05g0191700	Os05g0191700	Similar to Stem 28 kDa glycoprotein	N/A	N/A	N/A	N/A	-6.13266	9.54179e-06	N/A	N/A	N/A	N/A	-6.07745	1.60245e-05	N/A	N/A	N/A	N/A	-6.3007	7.80518e-06
Os05g0192700	Os05g0192700	Os05g0192700	Conserved hypothetical protein	N/A	N/A	N/A	N/A	-6.45173	2.03502e-06	N/A	N/A	N/A	N/A	-6.3984	3.4352e-06	N/A	N/A	N/A	N/A	-6.6206	1.58998e-06
Os05g0193800	Os05g0193800	Os05g0193800	Conserved hypothetical protein	N/A	N/A	N/A	N/A	-4.8544	0.00352783	N/A	N/A	N/A	N/A	-4.8023	0.00507072	N/A	N/A	N/A	N/A	-5.02388	0.0034297
Os05g0195901	Os05g0195901	Os05g0195901	Hypothetical gene	N/A	N/A	N/A	N/A	-6.08586	1.08239e-05	N/A	N/A	N/A	N/A	-6.02953	1.82783e-05	N/A	N/A	N/A	N/A	-6.25318	8.84043e-06
Os05g0202500	Os05g0202500	Os05g0202500	Conserved hypothetical protein	-7.26798	1.2459e-08	-4.31668	0.00455803	-5.61288	0.000160647	-7.00437	2.82822e-08	-5.08617	0.00072862	-3.1253	0.00933063	-4.80036	3.04873e-07	-1.85343	0.0597911	-3.34156	0.0064132
Os05g0207350	Os05g0207350	Os05g0207350	Hypothetical gene	0.186499	0.684211	1.31253	0.000908521	1.29285	5.74342e-05	1.93986	9.33354e-16	2.1918	8.55087e-15	1.23128	0.000262333	1.25741	2.09607e-06	1.79957	5.19277e-11	1.13063	0.0017233
Os05g0208050	Os05g0208050	Os05g0208050	Hypothetical gene	0.479957	0.545211	0.667868	0.338295	2.49252	0.000692899	2.28983	7.22859e-06	1.8077	0.000547858	2.12715	0.00960264	0.885429	0.151777	1.61316	0.00269247	2.18492	0.0110414
Os05g0209683	Os05g0209683	Os05g0209683	Hypothetical protein	-0.070787	0.884753	1.07838	0.00826767	2.37274	9.52838e-17	2.22252	2.90483e-10	1.90431	1.73262e-09	0.912156	0.032763	1.11247	0.00555116	1.14968	0.000992226	0.288905	0.516104
Os05g0223300	Os05g0223300	OsGRP5	Similar to RNA-binding protein	2.25437	0.000780099	-0.364135	0.18904	0.659866	0.09884	3.29115	1.12605e-09	0.627035	0.00663726	1.03244	0.00931518	2.02107	0.00135187	-0.396995	0.126648	1.21108	0.00251433
Os05g0225500	Os05g0225500	Os05g0225500	Hypothetical protein	-4.54028	0.00802308	N/A	N/A	N/A	N/A	-4.27637	0.00985305	N/A	N/A	N/A	N/A	-4.50304	0.00553371	N/A	N/A	N/A	N/A
Os05g0263100	Os05g0263100	Os05g0263100	Similar to SHR5-receptor-like kinase (Fragment)	N/A	N/A	N/A	N/A	-1.49443	0.0475562	N/A	N/A	N/A	N/A	-2.05549	0.0160896	N/A	N/A	0.303424	0.842881	-2.99089	0.00239198
Os05g0269000	Os05g0269000	Os05g0269000	Hypothetical conserved gene	N/A	N/A	-4.43544	0.0109883	-4.35531	0.253986	N/A	N/A	-4.24689	0.0114729	-4.30128	0.2601	N/A	N/A	-4.4637	0.00712474	-4.55698	0.023911
Os05g0280350	Os05g0280350	Os05g0280350	Hypothetical gene	-0.438797	0.373501	1.24532	0.00506401	1.33755	0.00566002	1.83779	1.41125e-09	2.30201	3.41586e-11	1.4503	0.00450301	0.851717	0.0187518	1.56019	4.34429e-05	1.25032	0.0151902
Os05g0302750	Os05g0302750	Os05g0302750	Hypothetical gene	0.828114	0.177008	1.22269	0.0135188	1.5512	0.00043407	1.98771	3.70846e-06	1.94485	5.14045e-07	1.44803	0.00259287	1.30515	0.00797837	1.40548	0.000634891	1.33109	0.00311487
Os05g0302916	Os05g0302916	Os05g0302916	Hypothetical protein	-0.0339473	0.944978	0.403945	0.455723	1.4783	0.00105726	1.06917	0.00200578	1.48472	1.9244e-05	1.57865	0.00060863	1.09854	0.000970104	1.60443	1.19506e-06	1.48521	0.00200911
Os05g0304701	Os05g0304701	Os05g0304701	Hypothetical gene	0.814463	0.243182	2.32208	0.0142227	0.83808	0.25981	1.10795	0.0873894	2.21265	0.0172141	0.928804	0.223231	0.803488	0.240151	2.21261	0.0129764	0.809301	0.322319
Os05g0311550	Os05g0311550	Os05g0311550	Hypothetical protein	1.02541	0.221338	1.52103	0.0234625	1.77912	0.000132468	2.71725	5.22757e-05	2.03759	0.000486141	0.740799	0.193984	1.73574	0.0140547	1.88437	0.00156894	1.04502	0.0545683
Os05g0318300	Os05g0318300	Os05g0318300	Ribonuclease III domain containing protein	-4.0362	0.00139595	N/A	N/A	N/A	N/A	-5.6221	4.77976e-05	N/A	N/A	N/A	N/A	-2.70826	0.0036026	N/A	N/A	N/A	N/A
Os05g0320300	Os05g0320300	Os05g0320300	Similar to Homeobox protein	-3.16311	0.00177675	0.786526	0.660953	-2.13832	0.222798	-3.91686	0.00117949	N/A	N/A	N/A	N/A	-2.81476	0.0024924	N/A	N/A	-2.34763	0.201741
Os05g0320500	Os05g0320500	Os05g0320500	Conserved hypothetical protein	1.63442	0.00102133	0.556038	0.107027	-0.685688	0.197889	1.88529	3.44172e-07	0.852452	0.00630171	0.159074	0.729788	1.12599	0.00427464	0.130721	0.699813	0.413676	0.339231
Os05g0320750	Os05g0320750	Os05g0320750	Hypothetical gene	0.862657	0.0420817	1.47382	0.00174136	1.4832	9.40457e-05	2.22164	7.58136e-13	2.34902	1.40617e-12	0.941365	0.0220268	1.54361	5.97207e-06	2.23873	3.59248e-12	0.436525	0.322211
Os05g0334750	Os05g0334750	OsCIPK22	Similar to CBL-interacting protein kinase 22	5.63434	7.95651e-05	5.18414	0.000863472	4.39435	0.00901065	5.78182	3.56292e-05	5.93932	1.95057e-05	4.79599	0.0032259	5.3969	0.000197638	4.69003	0.00412473	N/A	N/A
Os05g0335100	Os05g0335100	Os05g0335100	Saposin-like domain containing protein	4.19671	2.19073e-82	6.74102	3.59603e-89	6.33651	6.76651e-82	4.03358	1.19385e-112	6.34472	1.92582e-77	6.06686	2.441e-71	4.26447	6.67927e-130	6.57822	6.16567e-86	6.08615	9.23126e-73
Os05g0336000	Os05g0336000	Os05g0336000	Hypothetical protein	1.01251	0.225179	1.2593	0.0328291	1.6158	0.00121256	2.21439	0.000102463	1.28539	0.0186297	1.10948	0.0467187	1.38276	0.0334948	1.14229	0.0338406	1.08405	0.0710955
Os05g0349400	Os05g0349400	Os05g0349400	Conserved hypothetical protein	1.11862	0.043823	0.251388	0.455616	-0.541415	0.186939	2.32466	5.66783e-10	0.904046	0.00455813	0.437169	0.243225	1.28246	0.00436304	0.370179	0.248267	0.167505	0.654265
Os05g0370650	Os05g0370650	Os05g0370650	Hypothetical protein	-0.116898	0.872069	-0.576548	0.455958	2.76912	0.00874552	0.967883	0.0975468	0.519976	0.390943	2.55894	0.0266329	0.631402	0.288943	0.287031	0.631578	2.61097	0.0234496
Os05g0375400	Os05g0375400	OsPR2	Beta-glucanase precursor	0.0446179	0.776753	-1.29601	3.59007e-29	0.0850138	0.520531	0.209408	0.0867432	-1.5734	4.01781e-39	-0.636768	0.265436	-0.152801	0.264548	-1.37767	8.56968e-16	-1.1212	0.0879076
Os05g0399400	Os05g0399400	Cht9	Chitinase 9	2.02668	0.0111591	0.127323	0.880541	2.094	1.29601e-07	N/A	N/A	3.24346	5.15238e-11	1.97917	5.98343e-07	N/A	N/A	-0.13374	0.877025	1.85285	8.81124e-06
Os05g0406550	Os05g0406550	Os05g0406550	Protein of unknown function DUF3475 domain containing protein	-5.14283	0.000128405	-2.67658	0.000127285	-5.00277	1.61077e-05	-5.84097	1.49596e-05	-5.70066	8.55578e-06	-6.78569	2.48465e-07	-6.06667	5.62619e-06	-5.91752	3.47756e-06	-6.04737	3.97579e-06
Os05g0431750	Os05g0431750	Os05g0431750	Hypothetical protein	-0.481944	0.578372	1.43785	0.0269653	1.83676	6.52886e-05	1.68043	0.00578204	2.36117	1.07724e-05	1.07071	0.0503824	0.707216	0.319123	1.8478	0.000415908	0.725577	0.196581
Os05g0437750	Os05g0437750	Os05g0437750	Hypothetical gene	-0.180568	0.746833	1.26217	0.00153754	0.818437	0.022765	1.71584	1.23585e-05	1.30808	0.00181793	0.787447	0.0392846	0.997859	0.0199452	1.18986	0.00159652	0.60786	0.184873
Os05g0440150	Os05g0440150	Os05g0440150	Hypothetical gene	0.70413	0.336697	0.895474	0.157176	1.61235	0.000164125	2.69137	5.02082e-07	1.87587	4.05644e-05	1.27781	0.0047663	1.66629	0.00629813	1.40247	0.00300952	1.05003	0.0238744
Os05g0453401	Os05g0453401	Os05g0453401	Hypothetical protein	-0.483082	0.343116	1.34645	0.0166499	0.320629	0.497693	1.84271	1.65626e-08	2.49938	5.6934e-10	0.209386	0.691783	0.880657	0.0189732	1.68476	0.000416991	0.0860843	0.864315
Os05g0455250	Os05g0455250	Os05g0455250	Hypothetical protein	0.243396	0.709949	0.803466	0.180776	1.64234	0.00189806	1.89978	0.000101517	1.18184	0.0257494	1.79693	0.000940577	0.879985	0.118664	1.23583	0.00974616	1.22822	0.0322831
Os05g0477666	Os05g0477666	Os05g0477666	Hypothetical gene	0.682515	0.106736	1.10045	0.00251895	0.364422	0.441254	2.06926	1.4324e-18	1.61198	3.64156e-10	1.37022	0.00174847	1.14992	4.67003e-05	1.39975	2.54381e-08	1.01027	0.0414512
Os05g0493400	Os05g0493400	Os05g0493400	Similar to Cyclin box (Fragment)	0.144082	0.833115	1.84256	0.00352776	-0.302517	0.817003	2.07746	4.0296e-05	2.45284	3.97363e-06	1.2395	0.204895	1.45682	0.00616314	1.70263	0.0040727	1.82137	0.0527278
Os05g0499450	Os05g0499450	Os05g0499450	Hypothetical protein	0.0892231	0.828402	1.03322	0.000917773	0.124798	0.735379	1.67015	2.32092e-15	1.73918	6.50356e-10	0.425187	0.240488	0.37066	0.13175	1.07297	0.000110688	0.209235	0.575206
Os05g0501325	Os05g0501325	Os05g0501325	Conserved hypothetical protein	-0.0799667	0.900199	2.03799	0.0159846	1.53831	0.191921	1.60615	0.000670291	2.36564	0.000768604	1.76207	0.118957	0.548726	0.342707	1.63352	0.0390462	1.62245	0.15626
Os05g0516850	Os05g0516850	Os05g0516850	Hypothetical gene	0.0377655	0.943347	1.52439	0.0341831	1.98681	0.0716398	2.49264	3.24894e-11	2.97468	2.95444e-08	2.93737	0.00219808	1.5868	0.000246391	1.95051	0.001332	2.88081	0.00317817
Os05g0520401	Os05g0520401	Os05g0520401	Hypothetical protein	0.288846	0.604229	1.22803	0.0140196	0.00695776	0.990669	1.58236	5.8247e-05	1.89399	1.15122e-05	0.926063	0.0782635	0.542216	0.231438	1.34948	0.00295911	0.259563	0.647608
Os05g0530350	Os05g0530350	Os05g0530350	Hypothetical protein	-0.738757	0.209307	-0.547972	0.209649	1.30853	0.000443	0.675229	0.0793494	0.618427	0.0715528	1.15027	0.00717864	0.598485	0.111108	0.88942	0.00405085	1.28695	0.00118898
Os05g0530701	Os05g0530701	Os05g0530701	Leucine-rich repeat, plant specific containing protein	3.49096	0.00251754	0.426497	0.318775	0.636542	0.173234	4.67683	8.66109e-07	0.655005	0.114187	0.23326	0.652475	2.78133	0.0184084	-0.128895	0.760992	0.214191	0.70073
Os05g0536225	Os05g0536225	Os05g0536225	Hypothetical gene	1.57308	0.0940428	2.03093	0.0125731	1.36093	0.0200026	3.2576	7.01629e-08	3.49454	1.86507e-08	1.03744	0.111228	3.15175	9.17945e-07	3.09354	2.0215e-06	-0.114934	0.88176
Os05g0551801	Os05g0551801	Os05g0551801	Hypothetical gene	-0.326492	0.39325	0.161952	0.705495	1.26627	0.00238677	0.352745	0.294489	0.265197	0.443705	1.34819	0.00229787	0.622479	0.0436195	1.33778	6.71702e-07	1.29095	0.00355735
Os05g0564450	Os05g0564450	Os05g0564450	Hypothetical gene	-1.78295	0.0365543	0.985203	0.145285	2.07356	0.0054288	2.19344	8.59924e-07	2.19494	2.86435e-05	1.70269	0.0379391	1.21612	0.0180821	1.24636	0.0320616	1.34221	0.124935
Os05g0565050	Os05g0565050	Os05g0565050	Hypothetical conserved gene	0.354148	0.480629	0.652511	0.278753	1.05712	0.0190322	2.48463	9.87903e-12	1.81566	1.45723e-07	1.07742	0.0211967	1.81165	4.88805e-06	1.50925	1.43553e-05	1.00077	0.0351151
Os05g0573400	Os05g0573400	Os05g0573400	Hypothetical protein	-0.0520379	0.938883	0.441262	0.517577	3.63863	9.25262e-06	0.459488	0.42622	0.357521	0.572763	2.52478	0.015703	0.791609	0.130827	1.19811	0.0205437	2.2333	0.0332074
Os05g0574550	Os05g0574550	Os05g0574550	Hypothetical gene	-0.117653	0.754218	1.23928	0.00403804	1.27415	2.99815e-05	1.9152	7.57378e-19	2.22978	3.25749e-16	0.883237	0.00656568	0.954755	0.000132607	1.82357	4.54945e-12	0.709445	0.0436971
Os05g0576700	Os05g0576700	Os05g0576700	Oleosin family protein	2.74605	0.0141454	1.21012	0.121385	-0.54098	0.419197	2.66828	0.00544141	1.17809	0.135909	-0.431194	0.52558	2.07569	0.0413799	0.699495	0.369911	-0.771413	0.277518
Os05g0595450	Os05g0595450	Os05g0595450	Hypothetical gene	0.394915	0.478992	1.22823	0.0196992	0.815303	0.0651991	1.45111	2.625e-05	1.57813	5.43556e-05	0.821397	0.0819325	1.12776	0.00249182	1.453	8.52449e-05	0.579644	0.232495
Os06g0102200	Os06g0102200	Os06g0102200	Similar to H0102C09.4 protein	0.415099	0.359993	1.75401	0.000178338	1.39274	0.00358788	1.8659	5.59299e-08	2.45315	4.96604e-10	1.06801	0.0420503	0.779145	0.0644344	1.76902	7.37376e-05	0.553216	0.332763
Os06g0111550	Os06g0111550	Os06g0111550	Hypothetical protein	0.0214861	0.953764	1.37072	0.0100147	1.6617	3.36869e-10	2.15097	5.81856e-26	2.25461	5.64399e-28	1.31334	4.86805e-07	1.27016	1.11005e-07	1.8054	1.69132e-16	1.05237	0.000128086
Os06g0114066	Os06g0114066	Os06g0114066	Hypothetical protein	-0.12827	0.624005	0.856901	0.135824	1.23009	1.19709e-06	1.17144	7.60096e-11	1.25287	8.37729e-11	1.41883	3.66916e-06	1.31496	2.04256e-13	1.83077	4.04767e-26	1.24564	7.83101e-05
Os06g0115550	Os06g0115550	Os06g0115550	Hypothetical gene	1.04275	0.0824666	1.59608	0.000811568	1.65939	0.000141118	2.68702	1.23495e-14	2.19129	4.95391e-08	1.66365	0.000238388	2.0217	9.44329e-08	1.70213	5.91294e-05	1.22921	0.018567
Os06g0118000	Os06g0118000	Os06g0118000	Peptidase A1 domain containing protein	N/A	N/A	N/A	N/A	-4.66891	0.00494551	N/A	N/A	N/A	N/A	-4.61142	0.00714624	N/A	N/A	N/A	N/A	-4.83522	0.00476344
Os06g0118700	Os06g0118700	Os06g0118700	Peptidase A1 domain containing protein	N/A	N/A	-1.52514	0.0800904	-2.64397	0.000666944	N/A	N/A	-3.65333	0.00494678	-3.80634	0.000162681	N/A	N/A	-1.72906	0.0562463	-3.19483	0.000569509
Os06g0118800	Os06g0118800	Os06g0118800	Conserved hypothetical protein	N/A	N/A	N/A	N/A	-4.35886	0.015461	N/A	N/A	N/A	N/A	-4.30051	0.021016	N/A	N/A	N/A	N/A	-4.52445	0.0152257
Os06g0118900	Os06g0118900	Os06g0118900	Hypothetical conserved gene	N/A	N/A	N/A	N/A	-4.62927	0.00646756	N/A	N/A	N/A	N/A	-4.57172	0.00918472	N/A	N/A	N/A	N/A	-4.79531	0.00629409
Os06g0126050	Os06g0126050	Os06g0126050	Hypothetical protein	-0.591789	0.299991	-0.186462	0.739344	1.20262	0.0162609	0.309635	0.509543	0.545376	0.215142	1.29631	0.0082758	0.651738	0.122633	1.31325	0.000361199	1.18612	0.016188
Os06g0126100	Os06g0126100	Os06g0126100	ABC transporter, conserved site domain containing protein	1.24543	0.416935	5.12149	0.00114247	0.124104	0.938812	2.34408	0.0356106	4.50033	0.0075357	0.723289	0.638669	1.74768	0.140053	4.16742	0.0181459	N/A	N/A
Os06g0135000	Os06g0135000	Os06g0135000	Similar to Hypersensitive-induced reaction protein 4	N/A	N/A	-6.40938	1.77431e-06	-6.53535	8.50458e-07	N/A	N/A	-6.22074	2.50393e-06	-6.47938	1.46491e-06	N/A	N/A	-6.43803	9.6042e-07	-6.70281	6.2745e-07
Os06g0137650	Os06g0137650	Os06g0137650	UDP-glucuronosyl/UDP-glucosyltransferase domain containing protein	-0.983539	0.296137	1.03682	0.0805145	1.51816	0.0214545	1.72511	0.00256703	1.66438	0.00115083	1.40819	0.043299	1.16395	0.0631422	1.45142	0.00524451	1.41371	0.0410985
Os06g0147100	Os06g0147100	Os06g0147100	Similar to cDNA clone:J023088C01, full insert sequence	N/A	N/A	-7.3406	9.15416e-09	-7.31493	1.06263e-08	N/A	N/A	-7.15291	1.62042e-08	-7.25884	1.85228e-08	N/A	N/A	-7.37039	5.15986e-09	-7.48197	6.83219e-09
Os06g0149450	Os06g0149450	Os06g0149450	Hypothetical gene	0.0234126	0.950451	0.864143	0.036395	1.44411	7.09438e-06	1.17318	0.000249584	1.57443	3.57112e-07	1.03014	0.00739739	0.715471	0.0345318	1.36336	6.16051e-06	1.05667	0.0050064
Os06g0167150	Os06g0167150	Os06g0167150	Hypothetical gene	0.628684	0.329904	1.24091	0.0661018	1.68508	0.0103291	2.51682	9.50369e-08	2.29115	7.47994e-06	1.72834	0.0119723	1.6679	0.00215193	1.85106	0.000446493	1.56319	0.0236264
Os06g0182450	Os06g0182450	Os06g0182450	Hypothetical gene	0.272071	0.817293	0.778692	0.426191	2.32268	0.00248477	1.738	0.0695292	0.837326	0.364073	2.05879	0.012063	1.95231	0.0245794	1.84655	0.0151624	1.76296	0.0419409
Os06g0196550	Os06g0196550	Os06g0196550	Hypothetical gene	-0.328154	0.544096	0.880766	0.0852185	2.03053	0.000830887	1.26839	0.00283297	1.51651	0.000470967	2.0586	0.00257793	1.03308	0.0178484	1.60957	0.000194064	1.62534	0.0226639
Os06g0200700	Os06g0200700	Os06g0200700	Hypothetical protein	-0.167	0.875657	-4.77762	0.000757412	0.204352	0.78483	-3.40511	0.0334765	-2.07725	0.0229833	-0.321141	0.687101	-0.265917	0.787533	-2.34231	0.00820775	-1.31982	0.115625
Os06g0208951	Os06g0208951	Os06g0208951	Conserved hypothetical protein	0.930756	0.0985984	1.38746	0.00777649	0.33519	0.599238	2.74175	3.04738e-12	2.55136	1.24617e-09	0.751076	0.217829	1.37317	0.00490807	1.50617	0.00152951	0.344216	0.580436
Os06g0249350	Os06g0249350	Os06g0249350	Conserved hypothetical protein	2.16496	0.000443237	-0.205618	0.768491	0.822983	0.00870918	1.70347	0.0160976	-0.120985	0.8561	0.683785	0.112385	1.4671	0.032296	0.577751	0.306616	0.203162	0.83678
Os06g0255200	Os06g0255200	Os06g0255200	Conserved hypothetical protein	-1.07181	0.43896	-4.68703	5.06059e-20	-0.594169	0.398814	-2.3111	2.00951e-32	-2.27359	2.39756e-65	0.148724	0.684938	-0.158842	0.719135	-1.08445	0.000994443	0.445712	0.00114435
Os06g0260250	Os06g0260250	Os06g0260250	Hypothetical protein	1.12744	0.0451221	1.40271	0.0145728	1.08927	0.0475687	2.03099	8.82158e-07	2.08533	3.56803e-06	1.35701	0.0142146	1.31753	0.00354829	1.65147	0.000409653	1.27492	0.0190432
Os06g0264366	Os06g0264366	Os06g0264366	Hypothetical gene	1.16658	0.127703	1.13811	0.0407585	1.90043	1.48637e-05	2.80412	5.79695e-08	2.34822	3.78113e-07	1.17641	0.0224141	1.99074	0.000840064	1.71689	0.00021701	1.19147	0.023562
Os06g0273200	Os06g0273200	OsTBL59	Protein of unknown function DUF231, plant domain containing protein	-0.0650227	0.921872	2.85034	0.00289001	1.64826	0.0639919	0.370512	0.567688	2.84299	0.0019999	0.945646	0.35029	0.162574	0.799276	2.71389	0.00290748	1.15982	0.248501
Os06g0274300	Os06g0274300	SEPK1	Similar to BRASSINOSTEROID INSENSITIVE 1-associated receptor kinase 1	-1.94131	0.000256997	-0.364706	0.680556	-1.90337	0.0372697	-3.27393	8.61139e-07	-2.87331	0.035785	-1.46727	0.110374	-2.67798	1.07746e-06	-0.069297	0.940716	-1.60329	0.0656729
Os06g0288400	Os06g0288400	Os06g0288400	Hypothetical conserved gene	-5.17382	0.000578641	N/A	N/A	N/A	N/A	-4.90997	0.000979772	N/A	N/A	N/A	N/A	-5.13595	0.000461341	N/A	N/A	N/A	N/A
Os06g0301500	Os06g0301500	Os06g0301500	Hypothetical protein	-5.03114	0.00117762	-4.84348	0.00289372	N/A	N/A	-4.76792	0.00175652	-4.65577	0.00309358	N/A	N/A	-4.99392	0.000861997	-4.87306	0.00174212	N/A	N/A
Os06g0332450	Os06g0332450	Os06g0332450	Hypothetical protein	N/A	N/A	N/A	N/A	2.83275	0.015901	0.724082	0.511816	2.25383	0.0869317	2.74407	0.0247749	1.39074	0.138679	2.56908	0.0322423	2.79354	0.0194699
Os06g0347100	Os06g0347100	Os06g0347100	Similar to Acyl-coenzyme A oxidase 4, peroxisomal (EC 1.3.3.6) (AOX 4) (Short- chain acyl-CoA oxidase) (SAOX) (AtCX4) (G6p) (AtG6)	N/A	N/A	-6.10051	1.01401e-05	-6.68505	4.14701e-07	N/A	N/A	-5.90999	1.32982e-05	-5.66811	2.07021e-05	N/A	N/A	-6.12674	5.50225e-06	-6.85282	3.01436e-07
Os06g0532101	Os06g0532101	Os06g0532101	Hypothetical protein	0.319074	0.263227	0.790197	0.0302812	1.04453	0.00426105	1.74549	6.54958e-15	1.5141	4.45238e-10	1.07305	0.00542264	1.2076	5.20846e-08	1.41375	1.13322e-09	1.03064	0.00789964
Os06g0563250	Os06g0563250	Os06g0563250	Hypothetical gene	-0.371874	0.641328	0.0416213	0.94516	2.12877	0.000232305	0.070499	0.909529	0.396434	0.460974	1.64082	0.0125229	0.643468	0.262833	1.15069	0.0149923	1.90287	0.00236348
Os06g0567433	Os06g0567433	Os06g0567433	Hypothetical protein	1.72456	0.0311288	0.833483	0.117588	1.07658	0.101492	3.14358	8.99607e-09	1.34159	0.0026905	0.92948	0.179689	1.51774	0.017996	0.522368	0.318925	1.20908	0.0655914
Os06g0567950	Os06g0567950	Os06g0567950	Hypothetical protein	0.632639	0.0632822	0.96395	0.000221253	1.69423	4.3014e-16	2.01136	5.86424e-17	1.62594	4.50821e-16	1.22044	1.54872e-06	1.26267	1.07004e-06	1.5412	2.21635e-20	1.04446	1.53822e-05
Os06g0572000	Os06g0572000	Os06g0572000	Hypothetical protein	-4.18767	0.0307489	N/A	N/A	N/A	N/A	-3.92225	0.029751	N/A	N/A	N/A	N/A	-4.14561	0.0187582	N/A	N/A	N/A	N/A
Os06g0583501	Os06g0583501	Os06g0583501	Hypothetical protein	-0.18799	0.770957	0.377445	0.482634	1.61912	0.000223618	1.45175	0.000531716	1.18628	0.00302804	1.54177	0.000889979	0.749945	0.108925	1.02461	0.00999497	1.18521	0.0136217
Os06g0606599	Os06g0606599	Os06g0606599	Hypothetical protein	0.985236	0.0548342	1.00032	0.036116	0.708442	0.0989915	1.58596	0.000356479	1.35397	0.00145612	0.351876	0.465349	1.28561	0.00394339	1.13264	0.0139754	-0.472045	0.374576
Os06g0608350	Os06g0608350	Os06g0608350	Hypothetical protein	-0.73024	0.250473	0.312355	0.647534	2.91787	0.00129783	0.489901	0.359892	0.233712	0.715767	3.23976	0.000216945	0.00884945	0.988182	1.04215	0.0552344	2.82567	0.00241583
Os06g0626200	Os06g0626200	Os06g0626200	Similar to cDNA, clone: J065099M17, full insert sequence	N/A	N/A	N/A	N/A	-4.73189	0.00375535	N/A	N/A	N/A	N/A	-4.67653	0.00546624	N/A	N/A	N/A	N/A	-3.93753	0.0160053
Os06g0641066	Os06g0641066	Os06g0641066	Hypothetical protein	0.918342	0.356592	1.86469	0.0474847	-0.188259	0.802135	2.37246	0.00414556	2.96191	8.602e-05	0.0862802	0.908173	1.76241	0.0461917	1.94158	0.028433	0.0435324	0.953948
Os06g0671075	Os06g0671075	Os06g0671075	Hypothetical gene	0.52597	0.508279	1.27229	0.045038	1.57139	0.00661317	1.49648	0.0258079	1.55178	0.00851068	0.532045	0.459146	1.10512	0.105416	1.71751	0.00190402	1.1443	0.0727035
Os06g0680800	Os06g0680800	Os06g0680800	Hypothetical protein	0.403671	0.492281	1.05276	0.0100006	1.01148	0.011812	1.56545	5.79774e-09	1.56359	3.18741e-08	0.898314	0.0312056	0.747156	0.0143195	1.06129	0.00035835	0.662027	0.120114
Os06g0717700	Os06g0717700	Os06g0717700	Conserved hypothetical protein	0.296699	0.662912	0.763548	0.124275	1.67026	4.0173e-05	2.28991	8.87728e-08	1.43396	0.000396391	1.2304	0.00839095	1.27131	0.017995	1.16712	0.00441204	1.17085	0.00783304
Os06g0731750	Os06g0731750	Os06g0731750	Hypothetical gene	0.730521	0.0672973	1.30968	0.00385001	1.2804	8.00028e-05	2.4323	2.66393e-20	2.07741	4.29479e-11	0.844166	0.0209838	1.76896	9.88299e-10	1.84782	9.61443e-10	0.835196	0.0277941
Os07g0124700	Os07g0124700	OsPLT8	Similar to PLETHORA1	1.90161	0.00264019	0.311111	0.555575	-0.677815	0.445408	2.38607	1.73469e-05	0.93596	0.0456145	0.159777	0.838538	1.67484	0.0100526	-0.293746	0.603954	0.702894	0.362469
Os07g0136500	Os07g0136500	Os07g0136500	Hypothetical gene	N/A	N/A	-2.35089	0.00982086	N/A	N/A	N/A	N/A	-2.39756	0.00956052	N/A	N/A	N/A	N/A	-3.63219	0.000787994	N/A	N/A
Os07g0151250	Os07g0151250	Os07g0151250	Hypothetical protein	1.31677	0.0461404	1.13474	0.0427107	0.577603	0.18013	2.2339	4.83173e-05	1.47893	0.00131467	0.803388	0.0751638	0.945314	0.19029	1.56785	0.000343227	0.473603	0.357088
Os07g0153150	Os07g0153150	Os07g0153150	Conserved hypothetical protein	-1.78946	0.000417556	-1.16275	0.39291	-0.522121	0.314553	-3.21074	8.75791e-08	-2.30897	0.000107352	-1.5829	0.00758145	-2.93048	8.16144e-08	-1.27981	0.00931785	-1.34169	0.0166972
Os07g0166850	Os07g0166850	Os07g0166850	Hypothetical gene	0.00435007	0.992514	0.978701	0.0164882	1.37158	0.000167721	2.03126	5.40958e-11	1.89172	2.89963e-09	1.29975	0.000547166	0.823722	0.0286256	1.47862	1.92802e-06	1.24581	0.0009127
Os07g0176401	Os07g0176401	Os07g0176401	Hypothetical protein	-0.0945772	0.865686	-0.531786	0.317898	1.98938	1.30204e-05	0.74711	0.129843	0.515839	0.289337	1.64412	0.00140092	1.16844	0.0084488	1.11439	0.00221703	1.20217	0.0234794
Os07g0187350	Os07g0187350	Os07g0187350	Hypothetical protein	-0.253421	0.520429	0.847206	0.0186947	1.60018	2.54721e-07	1.10803	4.23958e-05	1.24669	2.75149e-05	1.30079	0.000310629	0.820055	0.00373739	1.36557	6.99393e-06	1.11907	0.00178925
Os07g0188000	Os07g0188000	OsAGO14	Similar to Argonaute 4 protein	2.18687	0.112668	1.33443	0.163025	3.43307	0.034026	1.78442	0.213681	1.08103	0.271923	3.55545	0.0333449	2.45096	0.0475357	0.710842	0.488914	3.37676	0.0497343
Os07g0191401	Os07g0191401	Os07g0191401	Hypothetical protein	N/A	N/A	4.50649	0.00286465	1.3855	0.109172	2.12782	0.021626	4.07096	0.00804627	0.819426	0.416638	0.752688	0.513046	4.65263	0.000856605	-0.485041	0.693514
Os07g0203275	Os07g0203275	Os07g0203275	Ribosomal protein S1, RNA-binding domain domain containing protein	-0.865671	0.562348	-2.59065	2.53328e-16	-0.0100239	0.977814	-1.65957	3.39101e-07	-1.58025	7.53117e-10	0.439075	0.124808	0.120812	0.598593	-1.05636	3.20541e-06	0.545479	0.0610576
Os07g0205600	Os07g0205600	Os07g0205600	Hypothetical protein	0.0387456	0.94158	1.25934	0.00249687	0.415462	0.356486	1.74639	2.42792e-06	1.53346	1.54646e-05	0.930556	0.0357693	1.20394	0.00163646	1.56033	1.82706e-05	0.804851	0.0651925
Os07g0207301	Os07g0207301	Os07g0207301	Hypothetical gene	0.616499	0.116079	1.02042	0.00286933	0.594807	0.0470464	2.37277	4.05353e-17	2.07697	3.17257e-15	0.84013	0.00714342	1.4463	2.1294e-06	1.25443	4.3565e-07	0.369045	0.259862
Os07g0208533	Os07g0208533	Os07g0208533	Hypothetical gene	0.70322	0.220199	0.882307	0.0864239	1.50464	0.00224795	1.61852	1.26855e-05	1.88487	3.02761e-06	1.34621	0.0124815	1.29809	0.000495889	1.93786	1.9375e-07	1.21222	0.0186671
Os07g0212400	Os07g0212400	Os07g0212400	Transposase, Ptta/En/Spm, plant domain containing protein	-1.45519	0.0382236	-2.9702	1.91526e-05	-0.861314	0.343422	-3.38729	0.00118796	-3.36468	1.02071e-05	-0.0202305	0.979497	-1.49861	0.0273108	-1.84693	0.00061209	-0.363112	0.650385
Os07g0224066	Os07g0224066	Os07g0224066	Hypothetical conserved gene	0.651959	0.253254	0.959966	0.104921	2.42543	0.00136898	2.13656	6.29251e-09	2.16719	5.87842e-07	2.37052	0.00341922	1.27354	0.00271533	1.60487	0.00133878	2.16457	0.00938232
Os07g0230400	Os07g0230400	Os07g0230400	Conserved hypothetical protein	N/A	N/A	N/A	N/A	-4.45074	0.0141326	N/A	N/A	N/A	N/A	-4.39258	0.019203	N/A	N/A	N/A	N/A	-4.61632	0.0140329
Os07g0236200	Os07g0236200	Os07g0236200	Hypothetical conserved gene	N/A	N/A	N/A	N/A	-6.1773	1.20563e-05	N/A	N/A	N/A	N/A	-6.12452	1.98455e-05	N/A	N/A	N/A	N/A	-6.34644	1.01808e-05
Os07g0278866	Os07g0278866	Os07g0278866	Similar to OsRAD23-like	-5.1179	0.00113922	N/A	N/A	-4.58163	0.00762462	-4.85377	0.0014045	N/A	N/A	-4.52366	0.0107837	-5.07832	0.000683261	N/A	N/A	-4.74804	0.00746678
Os07g0420000	Os07g0420000	Os07g0420000	Conserved hypothetical protein	-5.36942	0.000271917	N/A	N/A	-4.49258	0.00971215	-5.10462	0.000457696	N/A	N/A	-4.44063	0.0133237	-5.32993	0.00020583	N/A	N/A	-4.66235	0.00941701
Os07g0454200	Os07g0454200	Os07g0454200	Similar to Hydroxyproline-rich glycoprotein gas29p precursor	-6.18243	4.92529e-06	-5.58294	0.000132252	-6.14448	7.93121e-06	-5.91852	1.03775e-05	-5.39245	0.000156751	-6.08723	1.35404e-05	-6.14372	3.84817e-06	-5.60893	7.35382e-05	-6.31093	6.44416e-06
Os07g0510600	Os07g0510600	Os07g0510600	Hypothetical protein	0.6656	0.112131	1.0396	0.0045486	0.184169	0.592997	2.36333	1.74558e-30	2.37694	1.58999e-24	0.977779	0.00232945	1.18987	7.70157e-07	1.43154	9.64314e-09	0.845044	0.00885622
Os07g0523100	Os07g0523100	Os07g0523100	Similar to 60S ribosomal protein L44	-5.82095	4.84946e-05	N/A	N/A	-4.38326	0.0135157	-5.55679	6.96728e-05	N/A	N/A	-4.3249	0.0185684	-5.7815	2.83628e-05	N/A	N/A	-4.54896	0.0132819
Os07g0556066	Os07g0556066	Os07g0556066	Hypothetical protein	0.576184	0.383837	1.62821	0.00274268	0.992365	0.234631	1.99067	3.19742e-06	1.64374	0.00130037	1.41366	0.0879116	1.03596	0.0307344	1.09951	0.0478636	1.84101	0.0169303
Os07g0559550	Os07g0559550	Os07g0559550	Hypothetical gene	0.127424	0.830454	0.203133	0.74044	3.12334	0.00870654	1.744	7.93917e-05	1.02226	0.0646708	3.48497	0.00294635	1.20141	0.0101874	0.26462	0.63713	3.0064	0.0138558
Os07g0573450	Os07g0573450	Os07g0573450	Hypothetical protein	0.13646	0.753337	0.781063	0.226036	1.4261	1.24065e-09	1.93172	3.84256e-12	1.78039	1.53905e-13	1.27523	4.7711e-07	1.12364	0.000256546	1.44019	3.23349e-09	1.07787	3.14031e-05
Os07g0613833	Os07g0613833	Os07g0613833	Hypothetical gene	1.07751	0.128866	1.55962	0.0149603	1.70069	9.86578e-05	2.16739	0.000353738	2.18741	0.000100715	0.821484	0.101312	0.863081	0.235179	1.47215	0.0110699	0.593965	0.30713
Os07g0614850	Os07g0614850	Os07g0614850	Hypothetical gene	0.550649	0.435731	2.76337	0.0090959	1.02159	0.0591635	1.48486	0.00347575	3.36482	0.000396614	0.236975	0.708912	0.640636	0.272158	2.68868	0.00968316	-0.654887	0.369634
Os07g0628900	Os07g0628900	Os07g0628900	Similar to KI domain interacting kinase 1	N/A	N/A	-4.39478	0.0141447	-4.46634	0.0149823	N/A	N/A	-4.20785	0.014674	-4.40704	0.0208661	N/A	N/A	-4.42611	0.00930765	-4.63141	0.0155101
Os07g0631950	Os07g0631950	Os07g0631950	Hypothetical gene	-0.0682093	0.847818	1.41093	7.70491e-05	1.3777	1.47991e-06	1.86769	2.2846e-18	2.28655	1.90685e-19	1.25944	3.23248e-05	1.38628	3.45195e-10	2.02842	2.11794e-18	0.916357	0.00573005
Os07g0645200	Os07g0645200	Os07g0645200	Similar to FAT domain-containing protein	-1.0872	0.255219	-3.89486	3.94782e-70	-0.550669	0.413827	-2.41119	9.78235e-31	-1.97144	1.14963e-35	0.0704536	0.768881	-0.162027	0.388734	-1.03301	0.00458773	0.465605	0.0107849
Os07g0663650	Os07g0663650	Os07g0663650	Hypothetical protein	0.416953	0.62574	1.77552	0.00823423	0.113231	0.892168	2.12086	1.68758e-05	2.42272	7.0562e-05	1.37815	0.0482141	0.767591	0.216779	1.83728	0.00472419	0.67741	0.392688
Os07g0680800	Os07g0680800	Os07g0680800	Hypothetical protein	0.0487911	0.945655	0.432373	0.393198	1.97155	6.95281e-05	0.8273	0.176061	0.575687	0.217718	1.28644	0.0224835	1.02642	0.0646181	1.0758	0.0107859	1.41088	0.00944922
Os08g0105700	Os08g0105700	Os08g0105700	Similar to Bx2-like protein	0.842393	0.0176589	1.47573	0.000290278	0.858429	0.135926	-0.389094	0.328239	1.25429	0.00195144	0.646385	0.300555	-0.440933	0.236405	1.22174	0.00519435	0.612583	0.311277
Os08g0109250	Os08g0109250	Os08g0109250	Hypothetical protein	0.69952	0.188724	0.742806	0.0308213	1.60521	9.73616e-09	2.04906	1.36364e-09	1.31813	1.2027e-06	1.20012	0.000545883	1.25023	0.000624774	0.942786	0.0017173	1.18034	0.000168707
Os08g0116700	Os08g0116700	Os08g0116700	Conserved hypothetical protein	-0.953793	0.390731	-4.30752	2.73422e-35	-0.4425	0.534151	-2.53688	7.33436e-05	-2.15998	3.19087e-21	0.142619	0.590916	-0.403269	0.112209	-1.09544	4.29367e-08	0.118298	0.613632
Os08g0120301	Os08g0120301	Os08g0120301	Hypothetical gene	N/A	N/A	2.11857	0.0328592	1.16198	0.133142	3.44767	0.00161736	2.13042	0.0253805	1.16769	0.151037	1.82603	0.182538	2.50786	0.00455661	0.625982	0.471934
Os08g0126350	Os08g0126350	Os08g0126350	Hypothetical protein	0.60579	0.0874131	1.2158	0.0707905	2.10401	2.74613e-17	2.65888	2.86131e-40	2.19692	1.16984e-24	1.78392	2.09865e-11	1.75715	8.86175e-15	2.103	1.73202e-25	1.06268	0.000556351
Os08g0130550	Os08g0130550	Os08g0130550	Hypothetical protein	0.504001	0.126207	1.0205	0.00116442	1.40663	5.497e-08	2.61336	3.72522e-48	2.06773	5.93463e-28	1.34965	5.03564e-07	1.45623	2.03273e-12	1.45803	1.2829e-14	1.00261	0.000560735
Os08g0136001	Os08g0136001	Os08g0136001	Hypothetical gene	0.337823	0.631652	2.16221	0.000495443	2.14918	0.00104973	2.20595	2.82954e-05	2.79655	7.1903e-08	2.00932	0.00383002	1.77073	0.00233451	2.1346	0.000203801	1.73336	0.0143742
Os08g0184800	Os08g0184800	Os08g0184800	Conserved hypothetical protein	N/A	N/A	-5.16496	0.000919544	N/A	N/A	N/A	N/A	-4.9748	0.00101942	N/A	N/A	N/A	N/A	-5.19112	0.000535871	N/A	N/A
Os08g0190225	Os08g0190225	Os08g0190225	Hypothetical protein	-1.587	0.178404	2.99708	0.0442228	1.84731	0.108417	0.822532	0.363515	3.51726	0.00701987	2.58863	0.0154551	0.908211	0.248677	3.92758	0.00157227	1.31967	0.307199
Os08g0192950	Os08g0192950	Os08g0192950	Hypothetical protein	0.646067	0.108211	1.27123	0.0104129	1.17414	0.00290601	1.82168	6.13145e-08	2.09218	1.70861e-07	1.07481	0.0228365	1.09888	0.00394759	2.30747	2.91541e-09	1.38683	0.000825961
Os08g0197500	Os08g0197500	OsFbox425	Cyclin-like F-box domain containing protein	-1.17122	0.0459301	-0.531687	0.607475	N/A	N/A	-2.79941	0.000544585	-0.651757	0.53366	-0.364711	0.802769	-1.49861	0.0136785	-1.5096	0.201832	N/A	N/A
Os08g0204632	Os08g0204632	Os08g0204632	Conserved hypothetical protein	-5.49095	0.000179983	N/A	N/A	N/A	N/A	-5.22605	0.000285097	N/A	N/A	N/A	N/A	-5.45106	0.000124882	N/A	N/A	N/A	N/A
Os08g0224150	Os08g0224150	Os08g0224150	Hypothetical protein	1.67767	0.0737179	1.95946	0.0159159	1.48211	0.00733444	2.87045	0.000225208	2.1956	0.00266217	1.03286	0.11396	2.57697	0.000919554	2.92033	3.09537e-06	0.753603	0.242039
Os08g0234050	Os08g0234050	Os08g0234050	Conserved hypothetical protein	0.85549	0.117101	1.65926	3.71196e-05	1.64213	2.76868e-06	2.53226	8.04803e-23	2.78472	1.79474e-20	1.71357	1.55279e-06	1.42905	1.90443e-06	2.02577	5.99454e-10	1.05293	0.00798719
Os08g0250100	Os08g0250100	Os08g0250100	Hypothetical conserved gene	0.634379	0.296227	2.08936	9.46908e-05	1.04033	0.0203676	2.37299	8.84865e-12	2.93339	1.02553e-09	1.00084	0.0756655	1.59841	3.88124e-05	2.20791	9.74539e-05	0.464311	0.371999
Os08g0263300	Os08g0263300	Os08g0263300	Similar to cDNA clone:J013108L16, full insert sequence	-6.13323	5.96398e-06	-5.42311	0.000407031	-4.86543	0.00300037	-5.86888	1.30651e-05	-5.23184	0.000461501	-4.80706	0.00444451	-6.09461	4.88218e-06	-5.44781	0.000232515	-5.0314	0.00292037
Os08g0320051	Os08g0320051	Os08g0320051	Hypothetical gene	-0.0603073	0.930832	-0.612134	0.358874	1.52554	0.0121677	0.954197	0.095019	-0.140443	0.802501	1.33279	0.0426938	1.02451	0.0544182	0.750644	0.119179	1.39181	0.042041
Os08g0367300	Os08g0367300	Os08g0367300	Hypothetical conserved gene	-1.90601	0.0035866	-1.15894	0.14669	0.369213	0.716403	-6.54546	3.92843e-07	-1.88895	0.018084	0.533412	0.562055	-1.61088	0.00320111	-0.672294	0.279378	0.445142	0.645579
Os08g0394000	Os08g0394000	Os08g0394000	Conserved hypothetical protein	-4.67629	0.010903	-4.26941	0.0175616	N/A	N/A	-4.4107	0.00855982	-4.08015	0.0182331	N/A	N/A	-3.67186	0.0219284	-4.29748	0.0117273	N/A	N/A
Os08g0411250	Os08g0411250	Os08g0411250	Hypothetical protein	0.0923459	0.846563	1.07466	0.0391865	1.36169	0.0459871	1.64709	3.25628e-06	1.64985	0.000152605	1.77406	0.00940281	1.01032	0.017324	1.59746	0.000225748	1.90936	0.00490119
Os08g0450100	Os08g0450100	OsPME25	Similar to Pectinesterase (EC 3.1.1.11) (Fragment)	1.39394	0.0455627	0.443483	0.533178	-0.254392	0.776599	1.64811	0.00963191	1.11309	0.0610887	0.00660494	0.994476	1.30771	0.0403929	0.862857	0.151213	0.169128	0.844099
Os08g0464950	Os08g0464950	Os08g0464950	Hypothetical gene	-0.0585222	0.940973	1.29754	0.0162651	1.10287	0.0404565	1.28083	0.00455805	1.9829	2.01752e-05	0.924442	0.140144	0.440978	0.389262	1.52947	0.00207792	0.650005	0.273117
Os08g0469050	Os08g0469050	Os08g0469050	Conserved hypothetical protein	0.87984	0.270826	2.25407	0.00850504	0.234415	0.760038	2.54157	3.88821e-07	3.24611	6.27111e-06	0.829742	0.264744	0.840812	0.195178	2.32106	0.003288	0.966532	0.187456
Os08g0476650	Os08g0476650	Os08g0476650	Hypothetical protein	1.11318	0.302546	4.06402	0.00113889	1.37673	0.24926	3.16675	2.27268e-05	3.94693	0.00163227	1.27748	0.285581	1.33672	0.172381	3.2033	0.0178826	1.29983	0.286103
Os08g0509300	Os08g0509300	Os08g0509300	Hypothetical protein	0.0136899	0.984316	0.760795	0.162346	1.46224	0.00977091	1.23414	0.0174572	1.56264	0.000449096	1.43849	0.0189067	1.18032	0.0265797	1.73067	5.22673e-05	1.22375	0.0450362
Os08g0524501	Os08g0524501	Os08g0524501	Conserved hypothetical protein	0.454707	0.36212	1.00031	0.0441526	1.62926	3.03728e-05	2.15835	4.98261e-13	2.06668	6.00176e-11	1.40874	0.000597168	1.55213	1.86108e-06	1.76163	4.16226e-08	1.25022	0.00558538
Os08g0530801	Os08g0530801	Os08g0530801	Hypothetical protein	-0.0709132	0.897777	1.46342	0.00224066	1.44914	0.000205208	1.72698	1.97323e-07	2.56573	1.06879e-14	1.30614	0.00462207	1.12206	0.00137739	2.11088	4.05871e-10	1.14411	0.0114212
Os08g0533101	Os08g0533101	Os08g0533101	Hypothetical gene	0.755851	0.0855241	1.23214	0.00561498	0.539199	0.114402	1.84721	2.41433e-07	1.44355	9.24825e-06	0.456093	0.24826	1.10232	0.00601002	1.51224	1.69382e-06	0.474801	0.231187
Os08g0549450	Os08g0549450	Os08g0549450	Hypothetical gene	0.928159	0.2241	1.35934	0.0416894	1.5157	0.00627186	3.23986	9.87092e-11	2.50862	1.00382e-07	1.41209	0.0141515	2.19043	0.000149489	2.14438	1.85377e-05	0.619429	0.341201
Os08g0557850	Os08g0557850	Os08g0557850	Hypothetical protein	-0.0307804	0.949173	0.904129	0.0785749	1.57644	2.7091e-12	2.50013	3.31167e-22	1.85062	9.42594e-20	1.46782	2.25095e-09	1.10932	0.000861148	1.17566	1.37718e-08	1.11383	2.91614e-06
Os08g0566250	Os08g0566250	Os08g0566250	Hypothetical protein	0.147986	0.796953	1.24901	0.0235803	0.700463	0.113266	1.9137	1.19823e-05	2.04461	4.88551e-06	0.261461	0.591368	0.925315	0.0642558	1.20482	0.0146361	0.230641	0.64228
Os09g0112100	Os09g0112100	Os09g0112100	Hypothetical protein	N/A	N/A	N/A	N/A	-2.64355	0.0159112	N/A	N/A	N/A	N/A	-2.53272	0.0230902	N/A	N/A	N/A	N/A	-2.45385	0.0183875
Os09g0128101	Os09g0128101	Os09g0128101	Hypothetical protein	-0.762024	0.479275	0.70518	0.384497	2.52084	0.00657391	0.942479	0.166235	1.10244	0.12487	2.22852	0.037604	1.37001	0.026802	2.23671	5.84868e-05	2.19231	0.0392193
Os09g0130300	Os09g0130300	Os09g0130300	Hypothetical protein	-4.54972	0.00740635	N/A	N/A	-1.53075	0.335813	-4.2862	0.00938433	N/A	N/A	-1.2039	0.47897	-4.51274	0.00524448	N/A	N/A	N/A	N/A
Os09g0244600	Os09g0244600	Os09g0244600	Conserved hypothetical protein	-7.07011	4.74743e-08	-6.34272	2.62007e-06	-5.38916	0.000289614	-6.8058	9.42854e-08	-6.15248	3.64324e-06	-5.33279	0.000461456	-7.03166	2.9436e-08	-6.36925	1.42135e-06	-5.55609	0.00026149
Os09g0249100	Os09g0249100	Os09g0249100	Hypothetical protein	1.15011	0.0267243	0.927687	0.0142456	0.942987	0.0144841	2.80269	6.79391e-21	1.99085	5.11422e-11	0.850626	0.0306309	1.64472	4.12921e-06	1.1934	0.000170685	0.430086	0.302369
Os09g0267701	Os09g0267701	Os09g0267701	Hypothetical protein	1.12814	0.271222	1.10166	0.252397	2.14954	0.0181829	2.77306	0.000385643	1.5073	0.0563256	2.1415	0.0242266	1.55161	0.0859973	1.39372	0.0742606	2.10066	0.0387506
Os09g0268600	Os09g0268600	Os09g0268600	Zinc finger, SWIM-type domain containing protein	-0.508262	0.274341	-2.22324	7.66168e-32	-0.106205	0.622026	-2.15529	4.70292e-13	-2.704	4.31892e-49	-0.420867	0.0507085	-0.853405	0.000327702	-1.50417	7.1345e-20	-0.386666	0.0810109
Os09g0310800	Os09g0310800	Os09g0310800	Similar to Glycosyl hydrolase family 9 protein, expressed	-5.02284	0.00101703	N/A	N/A	-5.14485	0.00103588	-4.75843	0.00172053	N/A	N/A	-5.09116	0.00156851	-4.98366	0.00084328	N/A	N/A	-5.31381	0.000977063
Os09g0325300	Os09g0325300	Os09g0325300	Hypothetical protein	-5.9057	3.59821e-05	-4.82554	0.00290471	-5.07623	0.00147719	-5.64103	4.88138e-05	-4.63517	0.00312753	-5.01826	0.00223219	-5.86546	1.95648e-05	-4.85175	0.00176258	-5.24203	0.00141588
Os09g0326950	Os09g0326950	Os09g0326950	Hypothetical protein	0.37383	0.396331	0.63361	0.104954	1.769	7.60333e-09	1.53245	1.6499e-06	1.31773	3.87717e-05	1.17067	0.000714114	1.42833	3.01271e-05	1.4739	7.42438e-08	1.08017	0.00271751
Os09g0327800	Os09g0327800	Pi3	Similar to Pi5-2	-4.93383	0.00189949	N/A	N/A	N/A	N/A	-4.66877	0.00261329	N/A	N/A	N/A	N/A	-4.89363	0.001325	N/A	N/A	N/A	N/A
Os09g0328800	Os09g0328800	Os09g0328800	Hypothetical conserved gene	-4.2028	0.0246371	N/A	N/A	N/A	N/A	-3.93931	0.0264533	N/A	N/A	N/A	N/A	-4.16413	0.0163497	N/A	N/A	N/A	N/A
Os09g0349700	Os09g0349700	Os09g0349700	Malectin-like carbohydrate-binding domain domain containing protein	-1.9564	0.0270646	-1.93138	0.00731359	-1.23281	0.0749025	-1.66601	0.0111157	-0.782749	0.181465	-0.327309	0.585902	-1.22514	0.0388775	-1.68214	0.00797649	-0.661595	0.2933
Os09g0355400	Os09g0355400	Os09g0355400	Protein kinase, core domain containing protein	-6.80009	1.6754e-07	N/A	N/A	-4.43107	0.200101	-6.53564	3.93494e-07	N/A	N/A	-4.38462	0.0230844	-6.76131	1.28594e-07	N/A	N/A	-4.60951	0.0173108
Os09g0365100	Os09g0365100	Os09g0365100	Hypothetical conserved gene	-7.18699	1.69118e-08	-5.47149	0.00020014	N/A	N/A	-6.92275	4.29903e-08	-5.28246	0.00023296	N/A	N/A	-7.14854	1.30944e-08	-5.49953	0.000111293	N/A	N/A
Os09g0371625	Os09g0371625	Os09g0371625	Hypothetical protein	0.226833	0.708726	1.29059	0.0314541	-0.828985	0.251327	2.43381	3.48517e-11	2.37347	8.46524e-07	0.70381	0.247866	0.875787	0.0518297	1.50876	0.00381651	-0.251532	0.711192
Os09g0412350	Os09g0412350	Os09g0412350	Hypothetical genes	1.16756	0.55134	1.79892	0.0215986	0.60749	0.294071	2.81144	0.00830582	1.95169	0.00611082	0.058973	0.93365	N/A	N/A	1.71254	0.0122391	-0.528134	0.497145
Os09g0416250	Os09g0416250	Os09g0416250	Hypothetical gene	0.340123	0.583936	0.332817	0.712416	2.8192	0.000319438	1.74911	0.000982319	1.79741	0.000803568	2.57694	0.00197745	1.24293	0.0235705	1.32773	0.0183166	2.0796	0.0203216
Os09g0426050	Os09g0426050	Os09g0426050	Hypothetical gene	0.566787	0.487289	-0.0644786	0.90796	2.12206	0.000212462	1.48204	0.0324	0.714871	0.125664	1.37311	0.03981	0.775113	0.300236	1.04078	0.0162425	1.3594	0.0423521
Os09g0436000	Os09g0436000	Os09g0436000	Peptidase cysteine/serine, trypsin-like domain containing protein	N/A	N/A	-5.06337	0.00152984	N/A	N/A	N/A	N/A	-4.87647	0.00166152	N/A	N/A	N/A	N/A	-5.09464	0.000899107	N/A	N/A
Os09g0436500	Os09g0436500	Os09g0436500	Conserved hypothetical protein	N/A	N/A	-2.823	0.00141869	N/A	N/A	N/A	N/A	-2.22113	0.00710618	1.83854	0.196562	N/A	N/A	-3.43291	0.000262769	N/A	N/A
Os09g0451133	Os09g0451133	Os09g0451133	Hypothetical gene	1.76673	0.00273485	1.8134	9.11225e-07	1.72444	2.97847e-07	2.62291	1.06339e-13	1.55026	4.22964e-08	0.94748	0.0230695	1.56908	5.6448e-05	1.43849	2.60279e-06	0.506969	0.228847
Os09g0460350	Os09g0460350	Os09g0460350	Hypothetical conserved gene	1.66908	0.00245312	0.856261	0.00800978	0.96772	0.00262468	2.80713	4.56864e-28	1.7129	6.80003e-13	1.08093	0.000735234	1.63128	2.31329e-08	1.10896	2.7016e-05	0.708667	0.0257806
Os09g0470701	Os09g0470701	Os09g0470701	Hypothetical gene	0.846034	0.0303845	1.02579	0.00488968	1.41367	2.66559e-07	2.44971	7.15717e-25	2.0165	2.86812e-17	1.21718	9.88199e-05	1.43153	7.75701e-07	1.41668	9.08599e-07	0.869022	0.00649704
Os09g0472150	Os09g0472150	Os09g0472150	Hypothetical protein	-1.51683	0.229372	1.40017	0.0285803	1.61931	0.000691705	2.07174	0.00192692	2.03384	0.000159634	1.06698	0.049002	1.39486	0.0431806	1.68678	0.00224337	0.723199	0.199489
Os09g0482860	Os09g0482860	Os09g0482860	Similar to cDNA clone:001-204-H11, full insert sequence	-2.0084	8.8762e-06	0.396776	0.589186	-2.07966	0.0357604	-1.29449	0.00113653	1.38551	0.0212392	-1.51395	0.0864089	-2.36235	6.40683e-07	-0.657752	0.386705	-0.914082	0.249692
Os09g0491238	Os09g0491238	Os09g0491238	Hypothetical protein	-0.670305	0.291451	1.72433	0.00741767	2.17066	0.0445188	1.45145	0.0011724	2.11985	5.36863e-05	2.67642	0.00769223	0.719438	0.142529	1.91666	0.000237218	2.32194	0.0262489
Os09g0491780	Os09g0491780	Os09g0491780	Hypothetical protein	0.082658	0.925989	1.66367	0.0329948	1.26209	0.0386395	2.04278	0.0020457	1.88229	0.00651765	1.37422	0.0250492	1.47918	0.0563842	1.85517	0.00542363	0.48059	0.48632
Os09g0500966	Os09g0500966	Os09g0500966	Hypothetical protein	1.35311	0.0207935	0.946946	0.0772283	0.548944	0.399786	3.28225	2.68714e-12	2.28816	2.99396e-08	1.64451	0.00425897	1.6676	0.00280684	1.05494	0.0286019	1.27483	0.0319105
Os09g0501150	Os09g0501150	Os09g0501150	Conserved hypothetical protein	1.09255	0.0646516	1.48135	0.00931899	0.39109	0.413539	3.10404	1.96651e-18	2.71451	1.81392e-11	0.72764	0.113125	2.11061	1.37437e-07	2.03155	2.32566e-06	0.543051	0.234764
Os09g0501650	Os09g0501650	Os09g0501650	Hypothetical protein	0.369657	0.378111	0.662967	0.182744	1.329	0.0220245	1.79667	7.19325e-08	1.59641	1.75561e-05	1.72773	0.00102924	1.44645	1.67793e-05	1.30875	0.000482445	1.49539	0.00623728
Os09g0506150	Os09g0506150	Os09g0506150	Hypothetical protein	0.736711	0.366411	0.619732	0.170497	1.37587	0.00953265	2.25914	5.68138e-06	1.0006	0.0123356	1.32094	0.0162668	1.44946	0.00799909	0.812376	0.0383477	1.17588	0.0350055
Os09g0507701	Os09g0507701	Os09g0507701	Hypothetical gene	N/A	N/A	0.0400482	0.969751	3.36892	0.0452568	N/A	N/A	1.09792	0.188479	3.97431	0.0130028	N/A	N/A	0.151616	0.87245	3.69561	0.0198855
Os09g0509350	Os09g0509350	Os09g0509350	Hypothetical protein	0.378386	0.635174	0.307653	0.675084	2.78146	0.0024597	1.63475	0.0102536	0.0142844	0.984004	2.73011	0.00518561	0.689832	0.327779	0.984047	0.0914104	2.63045	0.00601495
Os09g0520000	Os09g0520000	Os09g0520000	Hypothetical protein	-5.93867	1.8837e-05	N/A	N/A	N/A	N/A	-5.67486	3.55155e-05	N/A	N/A	N/A	N/A	-5.90093	1.38929e-05	N/A	N/A	N/A	N/A
Os09g0523200	Os09g0523200	Os09g0523200	Hypothetical conserved gene	-4.43301	0.0143517	N/A	N/A	N/A	N/A	-4.16985	0.0147002	N/A	N/A	N/A	N/A	-4.3968	0.00856533	N/A	N/A	N/A	N/A
Os09g0531950	Os09g0531950	Os09g0531950	Hypothetical protein	-0.497109	0.537257	0.704139	0.319305	2.66891	0.000911375	1.20823	0.0601274	0.603084	0.384748	2.30177	0.00692927	1.17436	0.055544	1.63554	0.00323003	2.06169	0.0272543
Os09g0553250	Os09g0553250	Os09g0553250	Hypothetical gene	0.0644716	0.919419	1.35167	0.11413	2.82258	0.000201247	2.27236	2.40916e-07	2.40184	6.6647e-05	2.10975	0.0184582	1.58912	0.00106587	2.49367	1.43854e-05	2.32269	0.00613261
Os09g0563225	Os09g0563225	Os09g0563225	Hypothetical gene	1.06147	0.161034	1.19676	0.016799	1.98781	2.07496e-06	1.30469	0.0239963	1.34022	0.00415081	1.38532	0.00415982	1.52606	0.00641294	1.97191	2.11296e-06	0.594288	0.263066
Os09g0572450	Os09g0572450	Os09g0572450	Hypothetical protein	-0.272967	0.813289	2.49142	0.0141656	2.2758	4.96823e-05	1.15641	0.189068	2.61051	0.00690016	1.55475	0.0231589	0.611941	0.453078	3.23483	0.000158521	1.17017	0.0950038
Os10g0110950	Os10g0110950	Os10g0110950	Hypothetical protein	0.583173	0.409223	1.58822	0.0164017	1.1737	0.0468352	1.87485	2.60548e-05	2.73459	6.13676e-08	1.60391	0.00669986	1.30798	0.00509748	2.52299	6.0742e-07	1.05829	0.0875963
Os10g0127900	Os10g0127900	OsFbx352	Similar to F-box domain containing protein, expressed	-0.112849	0.623567	-1.03698	2.23256e-21	-0.315901	0.00854791	-0.401573	0.0441777	-1.55823	5.8379e-46	-0.503561	0.00356157	-0.679078	0.00205451	-1.22818	2.95286e-31	-0.765209	1.05633e-05
Os10g0134500	Os10g0134500	Os10g0134500	NB-ARC domain containing protein	-1.01701	0.0164567	-0.913885	0.00450065	-0.0602594	0.846121	-1.55086	2.97695e-06	-0.939691	0.00326713	-0.192872	0.558242	-1.0224	0.00053487	-0.421791	0.119927	-0.0544405	0.860029
Os10g0150600	Os10g0150600	Os10g0150600	Protein of unknown function DUF1210 family protein	-2.35763	5.68832e-11	-1.435	9.31762e-11	-2.5055	8.45351e-16	-2.67996	4.97798e-58	-1.38774	7.49249e-10	-1.34153	5.12166e-05	-3.05447	3.36901e-73	-0.934172	0.12055	-1.00169	0.000725205
Os10g0165400	Os10g0165400	Os10g0165400	Hypothetical gene	-5.01517	0.00110735	N/A	N/A	N/A	N/A	-4.75079	0.00180434	N/A	N/A	N/A	N/A	-4.97672	0.000886064	N/A	N/A	N/A	N/A
Os10g0180800	Os10g0180800	WAK112	Wall-associated kinase, Negative regulation of rice blast resistanc	-0.642036	0.113079	-2.21504	2.18189e-76	-0.844571	0.0284128	-1.87858	3.76159e-64	-2.59008	2.16091e-139	-0.643962	0.100903	-0.732882	1.39101e-07	-1.50369	6.18523e-11	-0.712894	0.0414097
Os10g0205700	Os10g0205700	Os10g0205700	Pollen Ole e 1 allergen/extensin domain containing protein	-0.225705	0.742592	-1.13427	0.0081375	1.32963	0.00771688	0.570815	0.326525	-2.44072	3.20362e-06	0.0756263	0.908468	-0.809263	0.253883	-1.11395	0.00544674	-0.349627	0.628192
Os10g0213100	Os10g0213100	Os10g0213100	Similar to Gamma-aminobutyrate transaminase subunit isozyme 3 (EC 2.6.1.19)	-7.71865	6.81544e-10	N/A	N/A	N/A	N/A	-7.45468	1.79903e-09	N/A	N/A	N/A	N/A	-7.68001	5.02467e-10	N/A	N/A	N/A	N/A
Os10g0317950	Os10g0317950	Os10g0317950	Hypothetical protein	0.134198	0.728309	1.18189	0.00612714	0.785627	0.14412	1.98759	1.12019e-12	2.14407	6.26266e-10	1.03682	0.047652	1.15238	0.000243432	1.89315	2.53433e-07	0.799421	0.164692
Os10g0343500	Os10g0343500	Os10g0343500	Transposase, Ptta/En/Spm, plant domain containing protein	-1.52777	0.237431	-4.71088	0.00493007	N/A	N/A	-4.04448	0.0182601	-4.52203	0.00522064	N/A	N/A	-2.39612	0.109328	-4.73965	0.00305362	N/A	N/A
Os10g0347000	Os10g0347000	Os10g0347000	X8 domain containing protein	1.96075	4.201e-07	0.299247	0.269478	-1.58423	0.000667002	2.23693	3.85287e-12	0.896578	0.000180637	0.104278	0.796628	1.34798	0.000274914	-0.202758	0.451089	0.195521	0.583849
Os10g0365800	Os10g0365800	Os10g0365800	Protein of unknown function DUF3615 domain containing protein	-4.74171	0.00376949	N/A	N/A	-4.90648	0.00200407	-4.47698	0.00506454	N/A	N/A	-4.8497	0.00300635	-4.7031	0.00269325	N/A	N/A	-4.11228	0.00993214
Os10g0377450	Os10g0377450	Os10g0377450	Hypothetical gene	-0.552684	0.30901	1.46106	0.020785	1.20831	0.0335402	2.02147	6.30166e-09	2.46688	6.0067e-07	1.34596	0.0158981	1.12443	0.00464042	2.56366	2.01239e-08	1.13591	0.0747964
Os10g0389900	Os10g0389900	Os10g0389900	Hypothetical protein	-0.365713	0.559126	0.679069	0.194285	2.00669	0.000144377	1.36358	0.00330062	1.10015	0.0156485	1.4761	0.0122807	1.22174	0.00817201	1.35852	0.00249453	1.549	0.00695689
Os10g0397433	Os10g0397433	Os10g0397433	Hypothetical gene	-0.209117	0.828087	1.52676	0.0142751	1.76738	0.00209926	2.15252	0.000281954	2.30577	3.81198e-06	1.62887	0.00880308	0.700961	0.35513	1.58409	0.00373261	1.51906	0.015776
Os10g0413101	Os10g0413101	Os10g0413101	Similar to H0815C01.6 protein	N/A	N/A	N/A	N/A	-7.14692	2.46382e-08	N/A	N/A	N/A	N/A	-7.09215	4.25702e-08	N/A	N/A	N/A	N/A	-7.31491	1.59346e-08
Os10g0432001	Os10g0432001	Os10g0432001	Hypothetical gene	0.666195	0.165581	0.849868	0.0791353	2.06367	1.28901e-05	1.53973	6.49277e-05	1.81707	5.11998e-06	1.7937	0.000542366	0.876932	0.0375441	1.47492	0.000309137	1.48199	0.00698684
Os10g0444850	Os10g0444850	Os10g0444850	Hypothetical gene	0.197758	0.740296	1.16476	0.0376667	1.44606	0.000303957	1.58168	0.000207279	2.15373	6.33175e-07	0.879672	0.0517465	0.962639	0.0501995	1.49677	0.00137755	-0.00127224	0.998039
Os10g0479200	Os10g0479200	Os10g0479200	Conserved hypothetical protein	-0.450937	0.555796	-1.87166	0.00245532	-0.208654	0.725391	-1.71488	0.00402821	-1.86901	0.00058593	0.255758	0.647982	-0.252976	0.569388	-1.59304	0.00102601	0.414497	0.440965
Os10g0483800	Os10g0483800	Os10g0483800	Hypothetical protein	0.573153	0.403141	1.56051	0.00254697	0.462345	0.359499	1.92622	8.48994e-06	1.42989	0.00252114	0.381095	0.49625	1.40605	0.00167479	1.59011	0.000389228	0.111481	0.839397
Os10g0486916	Os10g0486916	Os10g0486916	Hypothetical protein	0.211659	0.686342	1.03613	0.037206	0.810162	0.04936	1.17163	0.00720218	1.35413	0.000702475	0.683222	0.111584	0.983096	0.0390381	1.3487	0.000552528	0.413458	0.337567
Os10g0503250	Os10g0503250	Os10g0503250	Hypothetical protein	0.509392	0.566544	1.1565	0.00694735	1.41549	0.00347776	2.03216	7.56745e-05	1.91582	9.17469e-07	0.730832	0.188766	0.588199	0.38082	1.6636	6.26403e-06	0.640664	0.254162
Os10g0516250	Os10g0516250	Os10g0516250	Hypothetical protein	0.407308	0.402769	1.19643	0.00828998	0.753056	0.222551	2.19157	7.00224e-10	1.60742	2.86002e-05	0.297938	0.67345	1.39133	0.000591774	1.18709	0.00309345	0.891105	0.154008
Os10g0555651	Os10g0555651	Os10g0555651	Conserved hypothetical protein	0.800936	0.228556	1.64568	0.0115625	-0.725724	0.467419	2.81802	3.17719e-08	2.17965	0.000197285	0.143793	0.876074	2.25775	1.23409e-05	1.97103	0.000491072	-0.0465041	0.958303
Os10g0580750	Os10g0580750	Os10g0580750	Hypothetical gene	0.350769	0.421876	1.09221	0.0230805	1.36254	0.00391727	2.69478	7.24274e-21	2.148	1.74592e-10	1.61187	0.000286714	1.57938	2.35224e-06	1.67085	7.05456e-07	1.29931	0.00568742
Os11g0100100	Os11g0100100	OsATG8e	Similar to Autophagy-related protein 8D	-5.62541	0.000132034	-5.37724	0.000372386	-4.54097	0.00827487	-5.36236	0.000173736	-5.18909	0.000423338	-4.48269	0.0116907	-5.58828	7.41253e-05	-5.40599	0.000210694	-3.74746	0.0291772
Os11g0106900	Os11g0106900	LBD11-1	Lateral organ boundaries, LOB domain containing protein	-0.282335	0.568289	-1.14069	6.58556e-06	0.642052	0.00109826	-1.17747	0.0462652	-1.69025	6.4125e-10	-0.75233	0.00572097	-0.235907	0.600532	-1.17221	7.30465e-07	-0.89718	0.00181338
Os11g0110901	Os11g0110901	Os11g0110901	Hypothetical conserved gene	N/A	N/A	-4.73809	0.0045805	-3.15803	0.0302303	N/A	N/A	-2.71384	0.0625091	-3.9583	0.0134674	N/A	N/A	-2.89088	0.0401769	-5.14195	0.00179709
Os11g0115375	Os11g0115375	Os11g0115375	Hypothetical protein	0.459209	0.188683	1.10688	0.0193488	1.91648	1.35948e-21	2.3893	2.72106e-42	1.99421	8.57675e-28	1.55285	3.60808e-12	1.15059	5.70852e-08	1.18041	1.68725e-13	1.17942	3.38556e-08
Os11g0127600	Os11g0127600	ONAC045	No apical meristem (NAM) protein domain containing protein	-0.219483	0.817299	-1.66278	0.0245558	0.806338	0.129596	0.259371	0.764802	-1.90301	0.00844551	0.305239	0.616438	-0.518437	0.585143	-1.72973	0.00961653	0.129204	0.846685
Os11g0141800	Os11g0141800	Os11g0141800	Conserved hypothetical protein	-6.70912	2.79619e-07	N/A	N/A	N/A	N/A	-6.4446	6.48861e-07	N/A	N/A	N/A	N/A	-6.6698	2.1596e-07	N/A	N/A	N/A	N/A
Os11g0142101	Os11g0142101	Os11g0142101	Hypothetical gene	0.910563	0.312847	1.69842	0.0317839	0.00159908	0.998362	2.00412	0.000625004	2.24509	0.00106366	0.846659	0.226442	1.44152	0.0265009	2.09219	0.00181854	0.587423	0.405388
Os11g0155950	Os11g0155950	Os11g0155950	Hypothetical gene	1.27961	0.203138	2.21681	0.0114661	0.0352769	0.973807	2.68215	2.90849e-06	2.94696	0.000139748	1.03939	0.260047	1.40837	0.0455026	2.57466	0.00101116	0.758291	0.430865
Os11g0162700	Os11g0162700	Os11g0162700	Hypothetical conserved gene	-1.91313	0.0952092	-4.35084	0.00514335	N/A	N/A	-3.54196	0.0226523	-4.16493	0.00594598	N/A	N/A	-2.31414	0.0642984	-4.38277	0.00351521	N/A	N/A
Os11g0164900	Os11g0164900	Os11g0164900	Conserved hypothetical protein	N/A	N/A	-4.41494	0.0111875	N/A	N/A	N/A	N/A	-4.22669	0.0116619	N/A	N/A	N/A	N/A	-4.44403	0.00722855	N/A	N/A
Os11g0168250	Os11g0168250	Os11g0168250	Hypothetical gene	-0.0641182	0.923624	1.8136	0.0046021	2.31754	0.000103335	2.04377	2.94417e-07	2.78749	3.26288e-08	1.22155	0.107516	1.24233	0.00695007	2.86213	6.92691e-09	1.4743	0.0371108
Os11g0172150	Os11g0172150	Os11g0172150	Similar to Leucine Rich Repeat family protein, expressed	-4.31625	0.0125387	N/A	N/A	N/A	N/A	-4.0518	0.017429	N/A	N/A	N/A	N/A	-4.27662	0.0103192	N/A	N/A	N/A	N/A
Os11g0182900	Os11g0182900	Os11g0182900	Ankyrin repeat domain containing protein	-2.4606	0.0198298	-2.82568	0.000569185	-1.9547	0.1402	-1.08026	0.224957	-2.67674	0.000526378	-3.8244	0.0277305	-0.965331	0.235687	-4.1315	4.71394e-05	-2.53333	0.0843629
Os11g0198250	Os11g0198250	Os11g0198250	Hypothetical gene	0.427767	0.506016	1.47986	0.0289405	0.972428	0.0941604	1.08413	0.0362353	2.07231	0.000479957	1.0226	0.0898652	0.477321	0.395282	1.94203	0.000844245	0.661582	0.31159
Os11g0204600	Os11g0204600	Os11g0204600	Similar to Glucose-1-phosphate adenylyltransferase	-6.64728	9.11137e-07	N/A	N/A	N/A	N/A	-6.384	1.19683e-06	N/A	N/A	N/A	N/A	-6.61014	4.08372e-07	N/A	N/A	N/A	N/A
Os11g0206000	Os11g0206000	Os11g0206000	Conserved hypothetical protein	-5.38332	0.000282644	N/A	N/A	N/A	N/A	-5.12003	0.000442619	N/A	N/A	N/A	N/A	-5.34608	0.000198499	N/A	N/A	N/A	N/A
Os11g0211800	Os11g0211800	OsDT11	Similar to Specific abundant protein-like protein 1	0.685231	0.322517	0.163528	0.720046	1.76967	4.29172e-09	-0.462692	0.60088	0.30529	0.486962	1.20978	0.00361492	0.347932	0.632599	0.735912	0.071026	1.28643	0.000245157
Os11g0212900	Os11g0212900	OsWD40-187	Serine/threonine protein kinase-related domain containing protein	-0.744617	0.237907	-1.17055	0.0030576	0.537812	0.162206	-2.34268	0.000329011	-1.88512	1.53824e-05	0.432896	0.321798	-0.0624486	0.881453	-1.16031	0.00270052	-0.127261	0.798803
Os11g0226400	Os11g0226400	Os11g0226400	Similar to Nitrate-induced NOI protein, expressed	-4.57523	0.00722194	N/A	N/A	N/A	N/A	-4.31178	0.008805	N/A	N/A	N/A	N/A	-4.53675	0.00491866	N/A	N/A	N/A	N/A
Os11g0226700	Os11g0226700	Os11g0226700	Hypothetical conserved gene	N/A	N/A	-4.83577	0.00295645	N/A	N/A	N/A	N/A	-4.64819	0.00315759	N/A	N/A	N/A	N/A	-4.86567	0.00177924	N/A	N/A
Os11g0226800	Os11g0226800	YR5	Similar to NB-ARC domain containing protein, expressed	-5.99069	2.05905e-05	-4.99797	0.00156427	-4.489	0.0137814	-5.72744	3.08555e-05	-4.80748	0.00171173	-4.42974	0.0193185	-5.95359	1.20224e-05	-5.02397	0.000926904	-4.65423	0.0142723
Os11g0247350	Os11g0247350	Os11g0247350	Hypothetical gene	0.157699	0.545701	1.18156	0.0627611	1.63938	2.20797e-15	3.02385	1.20355e-79	2.42937	4.77558e-34	1.50075	3.20251e-10	1.63537	3.30915e-15	1.79176	4.11822e-25	1.17637	7.83322e-07
Os11g0297000	Os11g0297000	Os11g0297000	Conserved hypothetical protein	N/A	N/A	-5.39731	0.00030489	N/A	N/A	N/A	N/A	-5.20688	0.000350575	N/A	N/A	N/A	N/A	-5.42371	0.000171892	N/A	N/A
Os11g0308100	Os11g0308100	Os11g0308100	Similar to Transposase of Tn10 [Oryza sativa (japonica cultivar-group)]	N/A	N/A	-6.36389	3.77841e-06	-5.67838	0.000145866	N/A	N/A	-6.1761	5.10639e-06	-5.61985	0.000239949	N/A	N/A	-6.39405	2.03572e-06	-5.84416	0.000137932
Os11g0576900	Os11g0576900	Os11g0576900	Similar to HAT family dimerisation domain containing protein, expressed	N/A	N/A	-4.27028	0.0180402	N/A	N/A	N/A	N/A	-4.08208	0.0186889	N/A	N/A	N/A	N/A	-3.33848	0.0441346	N/A	N/A
Os11g0591300	Os11g0591300	Os11g0591300	Hypothetical protein	0.945744	0.0413623	0.820434	0.00590184	1.20599	3.79739e-05	2.1184	6.67606e-23	1.59911	1.01896e-12	1.24988	1.64404e-05	1.19337	2.78788e-06	1.53731	1.20948e-13	1.00333	0.00167453
Os11g0598500	Os11g0598500	Os11g0598500	NB-ARC domain containing protein	-4.61398	0.0144365	N/A	N/A	N/A	N/A	-4.35017	0.0108875	N/A	N/A	N/A	N/A	-4.57716	0.00624777	N/A	N/A	N/A	N/A
Os11g0602550	Os11g0602550	Os11g0602550	Conserved hypothetical protein	0.420088	0.489048	0.981631	0.0352845	1.21586	0.00680356	2.54228	2.18865e-14	2.20528	4.58609e-10	1.11003	0.0204847	1.04909	0.0184398	1.44	0.00011689	1.29487	0.00508775
Os11g0602701	Os11g0602701	Os11g0602701	Hypothetical gene	0.576797	0.453921	1.48128	0.0539522	2.18998	7.93026e-05	3.82284	3.16011e-18	3.36698	1.84013e-13	1.50795	0.0234435	2.05967	0.000170257	2.28624	8.74342e-06	1.37414	0.0421603
Os11g0615900	Os11g0615900	Os11g0615900	Conserved hypothetical protein	-4.44633	0.00835256	N/A	N/A	N/A	N/A	-4.18232	0.0119589	N/A	N/A	N/A	N/A	-4.40727	0.00683935	N/A	N/A	N/A	N/A
Os11g0623700	Os11g0623700	Os11g0623700	Conserved hypothetical protein	N/A	N/A	-4.74638	0.00438767	N/A	N/A	N/A	N/A	-4.55941	0.00463326	-2.97413	0.142371	N/A	N/A	-4.77707	0.00268736	N/A	N/A
Os11g0639600	Os11g0639600	Os11g0639600	NB-ARC domain containing protein	-5.76878	4.04399e-05	N/A	N/A	-4.2334	0.260338	-5.505	7.71082e-05	N/A	N/A	-4.21063	0.0398559	-5.73021	3.1408e-05	N/A	N/A	-4.43457	0.0312086
Os11g0644650	Os11g0644650	Os11g0644650	Hypothetical protein	0.850667	0.050119	1.0648	0.00632681	0.503202	0.0166073	2.95452	2.33678e-43	2.6136	5.30796e-29	1.27923	3.81227e-11	1.27315	2.87602e-06	1.19433	3.09884e-22	1.02114	9.78279e-07
Os11g0659200	Os11g0659200	Os11g0659200	Protein of unknown function DUF581 family protein	-0.0771449	0.913156	1.17557	0.0675633	1.39831	7.76976e-08	-1.14123	0.197083	0.347683	0.633724	-1.56592	0.000386078	-1.39121	0.1202	0.0990616	0.896527	-1.00306	0.0151156
Os11g0676200	Os11g0676200	Os11g0676200	Similar to NBS-LRR-like protein NBA2 (Fragment)	-0.90805	0.162465	-1.43118	0.000835185	0.0226223	0.953314	-1.90577	0.0105565	-2.56034	3.24467e-07	-0.657285	0.121662	-0.489303	0.357509	-1.16014	0.00401544	-0.0983272	0.794524
Os11g0696600	Os11g0696600	Os11g0696600	Heat shock protein Hsp70 domain containing protein	N/A	N/A	-5.976	2.58494e-05	N/A	N/A	N/A	N/A	-5.78893	3.21888e-05	N/A	N/A	N/A	N/A	-6.00639	1.39355e-05	N/A	N/A
Os11g0701500	Os11g0701500	Os11g0701500	Similar to Class III chitinase homologu	0.607222	0.497256	-1.80842	0.00820193	0.622898	0.0185356	0.225617	0.827524	-2.15551	0.00310969	-0.138419	0.754972	-1.32687	0.305839	-1.44017	0.0192554	-0.459144	0.681982
Os12g0130200	Os12g0130200	Os12g0130200	Similar to D-mannose binding lectin family protein, expressed	-0.340635	0.544263	-1.25819	6.44097e-05	0.0985177	0.67771	-1.61026	0.0168839	-2.234	1.07431e-09	-0.569832	0.0407968	0.597662	0.193059	-1.2532	5.26959e-05	-0.574854	0.0546046
Os12g0154900	Os12g0154900	GLP12-3	Germin-like protein 12-3, Disease resistanc	0.27625	0.736235	0.61569	0.64309	-1.34808	0.0261528	-0.804801	0.47804	0.878369	0.481138	-2.15665	0.00244686	-1.30405	0.248948	1.38973	0.20742	-2.03623	0.00438107
Os12g0162450	Os12g0162450	Os12g0162450	Hypothetical gene	-0.0871335	0.934974	1.21097	0.131545	1.7114	0.0169863	1.40556	0.0620123	2.10588	0.00117531	1.58684	0.0367823	1.03374	0.173167	1.5782	0.0207858	1.7941	0.0122573
Os12g0171500	Os12g0171500	Os12g0171500	Conserved hypothetical protein	-2.31758	0.00807581	-1.9707	0.0530829	0.324096	0.724347	-5.67856	3.49613e-05	-2.35417	0.0296091	-0.3331	0.744711	-3.08012	0.00150978	-1.03759	0.200766	0.699856	0.427463
Os12g0180250	Os12g0180250	Os12g0180250	Hypothetical protein	0.385598	0.634961	1.33109	0.16801	1.97419	0.0352721	1.71661	0.0140017	1.42908	0.0862846	2.12041	0.0260531	0.790556	0.300528	2.00088	0.00776072	1.94038	0.0449961
Os12g0198700	Os12g0198700	Os12g0198700	Similar to Jasmonate-induced protein	-1.66773	0.0116311	0.633206	0.119778	0.402647	0.273995	1.15232	0.000147353	0.829624	0.0327435	0.107941	0.850262	-1.66107	0.000367819	1.46307	1.45153e-05	1.08029	0.0177461
Os12g0226900	Os12g0226900	CLPC2	Similar to Allyl alcohol dehydrogenase	-0.17933	0.645034	1.20085	5.4278e-09	0.462424	0.107044	0.423643	0.168694	1.46764	2.49568e-13	-0.0354698	0.907478	0.16564	0.606856	1.47742	3.94613e-13	0.0870391	0.770707
Os12g0240900	Os12g0240900	NOMT	Naringenin 7-O-methyltransferase, Biosynthesis of flavonoid phytoalexin sakuraneti	2.88228	0.0118497	-1.3787	0.154489	-1.78204	0.00267461	N/A	N/A	-1.56764	0.0900979	-1.99734	0.00152409	N/A	N/A	-0.700186	0.352302	-1.21895	0.0432331
Os12g0247700	Os12g0247700	OsJAC1	Similar to Jasmonate-induced protein	1.21474	0.0107729	1.47724	1.25463e-16	1.38073	6.78786e-11	-0.53843	0.383925	-0.41297	0.0427548	1.37602	4.94963e-07	1.78353	3.66261e-06	1.89912	4.31649e-44	1.09487	9.42592e-07
Os12g0291066	Os12g0291066	Os12g0291066	Hypothetical gene	-0.0232362	0.898342	0.918936	0.103197	1.11925	2.40248e-09	2.15778	7.2656e-108	2.1373	1.90177e-53	1.34916	6.01712e-13	1.55311	5.9953e-39	1.84002	1.11874e-81	1.04411	2.63124e-07
Os12g0410000	Os12g0410000	Os12g0410000	Conserved hypothetical protein	N/A	N/A	-4.88592	0.00304817	N/A	N/A	N/A	N/A	-4.69323	0.00329581	N/A	N/A	N/A	N/A	-4.90943	0.00188271	N/A	N/A
Os12g0412050	Os12g0412050	Os12g0412050	Hypothetical protein	-0.275876	0.512816	0.83072	0.103441	1.61711	0.000366086	0.93074	0.0125586	1.46478	8.0217e-05	1.23296	0.0151681	0.918008	0.00613178	1.6164	5.31478e-06	1.32066	0.00764715
Os12g0428700	Os12g0428700	OsEnS-149	Hypothetical protein	N/A	N/A	N/A	N/A	-4.51992	0.0089557	N/A	N/A	N/A	N/A	-4.46152	0.0125936	N/A	N/A	N/A	N/A	-4.68568	0.0087789
Os12g0497544	Os12g0497544	Os12g0497544	Hypothetical gene	0.0639598	0.922511	1.50083	0.0296318	1.07521	0.0559692	1.41158	0.0167467	1.85711	0.00167309	0.882625	0.157401	0.994739	0.094048	1.9895	0.00044543	0.770037	0.207068
Os12g0538600	Os12g0538600	OsGRX28	Thioredoxin fold domain containing protein	3.57335	0.00013251	0.903966	0.00288261	0.552862	0.189185	3.52574	0.000176376	0.734528	0.0215574	1.27406	0.00114303	3.44691	0.000191796	1.07159	0.000609424	1.09887	0.00599877
Os12g0541250	Os12g0541250	Os12g0541250	Hypothetical gene	0.460896	0.472584	0.998701	0.0210643	1.13897	0.0123153	3.03005	5.04946e-21	2.69235	4.44553e-17	1.32677	0.00507697	1.3024	0.0017619	1.42547	0.000126143	1.24905	0.00517005
Os12g0570075	Os12g0570075	Os12g0570075	Hypothetical protein	-0.38812	0.575556	1.05314	0.0500137	1.66466	6.92235e-05	0.744396	0.124957	1.20767	0.00619629	1.17975	0.0101418	0.806932	0.0707125	1.65086	1.36844e-05	1.44898	0.000962781
Os12g0584200	Os12g0584200	Os12g0584200	Similar to cDNA clone:J013075O22, full insert sequence	-4.84868	0.00202559	-4.648	0.0055058	N/A	N/A	-4.58407	0.00325062	-4.45834	0.00583381	N/A	N/A	-4.80943	0.00166848	-4.67491	0.00344083	N/A	N/A
Os12g0623950	Os12g0623950	Os12g0623950	Hypothetical protein	0.0398658	0.957264	1.14479	0.0306524	1.6274	5.10288e-05	2.29091	3.94187e-13	2.48104	2.44843e-16	2.00977	1.74827e-07	2.0157	1.51575e-10	2.03367	5.4803e-10	1.65009	9.03803e-05
Os12g0624050	Os12g0624050	Os12g0624050	Hypothetical protein	-0.422724	0.522696	0.624996	0.227518	1.35526	0.00121215	2.59308	2.30567e-15	2.19914	1.85376e-11	1.60898	0.000253935	1.41681	0.000134457	1.89127	3.87333e-09	1.31912	0.00438997
Os12g0638750	Os12g0638750	Os12g0638750	Hypothetical protein	-0.213942	0.602976	0.69068	0.180873	1.52313	0.000198424	1.32715	8.82002e-05	1.49593	6.27042e-05	1.37882	0.00170272	1.02705	0.00173781	1.62688	1.05462e-06	1.10409	0.0263014
Os12g0639200	Os12g0639200	Os12g0639200	AAA-ATPASE 6, Similar to ATPase 3	-0.616181	0.388034	0.627289	0.423279	4.65726	0.00346027	-1.08247	0.174337	-1.29771	0.194108	5.15277	0.00131421	-1.11259	0.157353	-0.938748	0.305667	4.00493	0.0414443
gene-rps1	gene-rps1	N/A	N/A	0.415004	0.494899	1.61482	0.00485065	-0.691453	0.295704	1.65357	0.000735937	2.39056	5.70027e-08	-0.163284	0.800868	0.316759	0.607615	1.09647	0.0412903	0.521302	0.396504
