# Supplementary material for: Transcriptome analysis revealed differentially expressed genes in rice functionally associated with brown planthopper defense in near isogenic lines pyramiding BPH14 and BPH15
Source: Front Plant Sci. 2023 Aug 8;14:1250590. doi: 10.3389/fpls.2023.1250590 (PMC10442831; doi:10.3389/fpls.2023.1250590)
Supplement: Supplementary file 5 [file Table_5.xls]

## Sheet: Sheet1
Supplementary Table 5. Detailed information for all 258 DEGs. The gene symbol, annotation, FPKM, transformed value of the fold-change, and P-value are presented. N/A: not available.
				RP_early/RP_0		RP_late/RP_0		B14_early/B14_0		B14_late/B14_0		B15_early/B15_0		B15_late/B15_0		B1415_early/B1415_0		B1415_late/B1415_0
AccID	GeneUID	GeneSymbol	GeneAnnotation	log2FC	P-value	log2FC	P-value	log2FC	P-value	log2FC	P-value	log2FC	P-value	log2FC	P-value	log2FC	P-value	log2FC	P-value
Os01g0104900	Os01g0104900	Os01g0104900	Transferase family protein	0.979371	8.38927e-10	0.893637	3.18743e-07	0.5816	0.0156229	1.01098	6.88177e-05	0.609266	0.00674787	1.26382	3.82832e-08	0.836454	1.35054e-05	1.0996	9.3646e-08
Os01g0132000	Os01g0132000	IAI2	Similar to Wound-induced protease inhibitor (WIP1)	1.08411	9.21864e-41	0.997991	8.35078e-07	1.27583	4.40231e-10	1.02426	1.49471e-06	1.18366	9.24022e-30	1.04905	4.04526e-19	1.73429	2.45826e-107	1.57491	5.2847e-42
Os01g0153600	Os01g0153600	Os01g0153600	Protein of unknown function DUF674 domain containing protein	N/A	N/A	N/A	N/A	-3.5107	0.0399081	-4.39033	0.0140859	-2.00428	0.140603	-4.54133	0.0104223	-5.3444	0.000338964	-4.34284	0.00495598
Os01g0241400	Os01g0241400	OsGRX3	Thioredoxin fold domain containing protein	1.99767	0.0661008	2.59626	0.0138111	2.68693	0.00298266	1.72802	0.0837297	2.65394	0.00044624	1.70693	0.0691674	2.91981	0.000293758	1.67492	0.139173
Os01g0251400	Os01g0251400	Os01g0251400	Conserved hypothetical protein	-0.554207	2.05349e-23	-0.918457	7.53615e-28	-0.453515	0.0959319	-2.22005	1.07281e-12	-0.845596	1.87392e-17	-1.93511	9.22382e-43	-0.771777	3.72217e-24	-1.14541	1.10112e-14
Os01g0257300	Os01g0257300	OsRAA1	Similar to FPF1	1.28636	0.0691937	2.22319	0.000370245	1.46398	0.0104747	1.9254	0.000220435	3.38398	6.44309e-06	2.63302	0.00269599	3.28061	7.13052e-05	2.90644	0.00159842
Os01g0273100	Os01g0273100	OsUBC27	Similar to Ubiquitin conjugating protein-like (Ubiquitin-conjugating enzyme) (Ubiquitinating enzyme)	-0.17611	0.288905	-0.79578	0.000417007	-0.143485	0.669978	-2.63696	1.56736e-10	-0.14101	0.373145	-1.53168	1.97785e-12	-0.221061	0.203856	-1.19856	7.67148e-06
Os01g0306100	Os01g0306100	Os01g0306100	Plant specific eukaryotic initiation factor 4B family protein	-0.731985	0.199582	-0.762701	0.241778	0.0166748	0.969878	-2.28671	0.000523304	-0.333729	0.436619	-1.49524	0.0095745	-1.41909	0.00696101	-1.81894	0.000884876
Os01g0311100	Os01g0311100	OsRFPH2-4	Similar to RING-H2 finger protein ATL2L	-0.678829	0.00722226	0.233084	0.346783	-1.14041	0.00584495	-0.467384	0.252381	-1.09707	6.7594e-06	-0.907872	0.000107736	-1.06936	4.10809e-05	-0.419812	0.118373
Os01g0391100	Os01g0391100	Os01g0391100	Hypothetical gene	0.537357	0.0199823	0.565024	0.0285522	0.131433	0.76219	1.81841	4.44058e-09	0.819036	0.0220349	1.58983	5.67253e-06	0.651291	0.0214505	1.15337	0.000160934
Os01g0502700	Os01g0502700	Os01g0502700	Similar to Histone H2A	-0.669661	2.33263e-09	-0.934469	5.80797e-12	-0.607217	0.0574391	-2.24609	5.92564e-10	-0.779562	5.49494e-10	-1.92461	8.45284e-33	-0.832751	2.36858e-11	-1.00092	8.17816e-09
Os01g0504500	Os01g0504500	Os01g0504500	Similar to Transparent testa 12 protein	0.551281	8.8092e-06	0.74253	1.35633e-08	0.912281	8.28574e-06	1.24313	4.10255e-09	1.09723	4.08548e-10	1.43191	3.51092e-17	1.24749	9.22414e-21	1.12153	7.40239e-11
Os01g0541600	Os01g0541600	Os01g0541600	RNAse P, Rpr2/Rpp21 subunit domain containing protein	0.502039	0.0269775	0.70918	0.00925473	0.472042	0.107631	1.23727	2.56113e-06	0.404834	0.196101	1.26672	2.79623e-05	0.674993	0.0171475	1.00498	0.000585685
Os01g0543100	Os01g0543100	prx17	Similar to Peroxidase 72 precursor (EC 1.11.1.7) (Atperox P72) (PRXR8) (ATP6a)	-0.473626	0.015916	-0.920424	7.06094e-05	-0.313314	0.195856	-1.47378	7.42464e-09	-0.490682	0.0157808	-1.21242	2.13098e-06	-0.447357	0.016626	-1.04573	3.9664e-06
Os01g0543800	Os01g0543800	Os01g0543800	Hypothetical protein	0.376255	0.208136	-0.0681587	0.841169	1.07173	0.0136788	1.04802	0.0138345	1.27573	0.00200047	1.54422	0.000247944	1.57733	0.000156388	1.63213	0.000225484
Os01g0548600	Os01g0548600	Os01g0548600	Protein kinase, catalytic domain domain containing protein	-0.0612446	0.838623	0.247752	0.454369	0.3679	0.346118	1.18744	0.00112986	0.502605	0.217472	1.28433	0.00316456	0.316238	0.375965	1.15453	0.00251249
Os01g0579600	Os01g0579600	OsCBL9	Similar to Calcineurin B-like protein 9	0.403684	0.0338529	0.729193	0.000245219	0.315551	0.262129	1.28075	3.63278e-06	0.453033	0.0952711	1.10217	3.56919e-05	0.547743	0.0293409	1.13643	0.000234306
Os01g0597600	Os01g0597600	OsATL15	Amino acid transporter, transmembrane domain containing protein	0.988597	0.0244015	0.431724	0.412108	1.6755	0.00307001	1.74948	0.00364153	1.87565	0.000204125	0.593554	0.377901	2.08786	8.35688e-06	0.868769	0.160405
Os01g0613800	Os01g0613800	Os01g0613800	Peptidase C1A, papain family protein	-1.10803	0.08511	-0.271044	0.678526	-1.3725	0.046494	-1.48021	0.0301536	-1.01378	0.042945	-1.75923	0.00283763	-2.02384	0.00257798	-0.929438	0.143937
Os01g0615300	Os01g0615300	OsAT1	Transferase family protein	-0.578455	2.91191e-13	-0.973778	6.38037e-29	-0.493462	0.0282177	-1.43429	1.00254e-08	-0.480175	7.99592e-07	-1.20836	1.80286e-17	-0.573065	8.74974e-09	-1.07242	3.51788e-14
Os01g0638600	Os01g0638600	UGT703A1	UDP-glucose-dependent glycosyltransferas	-0.679877	0.0042925	-0.96098	0.000448935	-0.577117	0.0647606	-2.37217	1.58751e-10	-0.976383	8.25545e-06	-2.17348	1.36142e-13	-1.31478	1.56994e-06	-1.34342	9.01332e-06
Os01g0686200	Os01g0686200	Os01g0686200	UDP-glucuronosyl/UDP-glucosyltransferase family protein	-0.699233	0.000516905	-0.705614	0.00131469	-0.548437	0.0559668	-1.44364	0.000143307	-1.16144	8.20673e-10	-1.75874	2.2945e-13	-0.921479	2.06625e-05	-1.09463	1.85571e-05
Os01g0722700	Os01g0722700	OsHXK9	Similar to Hexokinase	0.84881	5.71717e-05	0.935738	2.91918e-05	0.330516	0.359577	1.13654	0.000335372	0.428373	0.147345	1.28654	1.84647e-05	0.645675	0.00565645	1.04687	5.27377e-05
Os01g0730600	Os01g0730600	Os01g0730600	Conserved hypothetical protein	-1.34324	0.0530121	-1.05548	0.146213	-0.277298	0.714618	-3.72307	0.00483511	-0.70113	0.180197	-2.69713	0.00029728	-1.40024	0.0460185	-2.44597	0.00720498
Os01g0740350	Os01g0740350	Os01g0740350	Hypothetical gene	0.583097	0.384666	-0.17236	0.837251	-0.516521	0.382356	-1.4333	0.0324292	0.290469	0.523087	-1.31312	0.0333351	0.0673626	0.901811	-1.61911	0.030578
Os01g0743500	Os01g0743500	OscytME3	Cytosolic NADP malic enzyme	-0.00221	0.9981	0.943437	0.288046	0.00722797	0.992834	2.05019	6.99185e-05	-0.673747	0.560572	2.30682	0.00763415	0.659683	0.50406	1.98409	0.0487389
Os01g0786700	Os01g0786700	Os01g0786700	Protein of unknown function DUF81 domain containing protein	-0.369543	0.387887	-0.50404	0.263832	0.0114135	0.97924	-1.42921	0.00498968	-0.432251	0.320232	-1.19629	0.030902	-0.776286	0.0613305	-1.10236	0.0221338
Os01g0804400	Os01g0804400	Os01g0804400	Cytochrome P450 family protein	-0.881322	0.0285119	-1.42346	0.0027595	-1.10835	0.0189469	-1.61355	0.000528662	-1.77882	1.13866e-07	-2.32486	3.95242e-09	-1.08888	0.00690473	-1.4686	0.00111718
Os01g0817900	Os01g0817900	Os01g0817900	Hypothetical protein	0.515087	0.402254	0.957225	0.125594	1.53404	0.041517	2.58917	3.56028e-05	1.01893	0.0396086	1.52957	0.00281013	0.952648	0.0245576	1.25808	0.0057348
Os01g0822900	Os01g0822900	OsLTP1.2	Similar to Lipid transfer protein	-0.406811	3.25388e-11	-0.996087	1.01647e-42	-0.257754	0.290087	-1.73607	3.10254e-10	-0.745836	3.08096e-15	-2.03694	4.89617e-50	-0.778237	9.49371e-18	-1.03156	2.03859e-10
Os01g0827400	Os01g0827400	Os01g0827400	Prenylated rab acceptor PRA1 family protein	-0.519537	0.000248007	-0.933574	7.59419e-08	-0.676925	0.0205799	-2.02066	9.0934e-10	-0.784178	7.47001e-09	-1.54882	3.57057e-18	-0.678101	2.99661e-06	-1.04062	6.22769e-08
Os01g0878900	Os01g0878900	Os01g0878900	Similar to 4,5-DOPA dioxygenase extradiol-like protein	-0.953463	6.20526e-11	-1.85265	1.11188e-22	-1.06595	4.61089e-05	-3.32344	3.02125e-25	-1.10478	3.25769e-14	-2.1665	9.12828e-30	-1.22679	1.77914e-11	-1.57008	1.9919e-13
Os01g0896400	Os01g0896400	Os01g0896400	Similar to JHL23J11.5 protein	-0.191626	0.248298	-0.821617	0.000184942	-0.511911	0.160004	-2.82394	2.39425e-12	-0.664017	2.28729e-05	-1.93204	1.69411e-17	-0.634669	0.000200598	-1.52538	2.27373e-09
Os01g0913600	Os01g0913600	Os01g0913600	Similar to Rho GDP-dissociation inhibitor 1 (Rho GDI-1) (AtRhoGDI1)	-0.198243	0.547658	-0.578579	0.131326	-0.502815	0.230013	-1.82509	6.29346e-05	-0.78775	0.0174278	-1.1878	0.00139702	-0.48494	0.111323	-1.18402	0.00145192
Os01g0923950	Os01g0923950	Os01g0923950	Hypothetical gene	-0.646873	0.13693	-0.918415	0.105797	-0.606556	0.201437	-1.34221	0.0100456	-0.382586	0.334531	-1.06785	0.0263866	-1.29383	0.0122312	-1.14265	0.0438315
Os01g0946100	Os01g0946100	OsWD40-31	WD40 repeat-like domain containing protein	-0.0722369	0.883034	-0.521441	0.363859	-0.375946	0.491866	-2.77859	0.000106505	-0.216463	0.609945	-1.99893	0.000877475	-0.737504	0.0909857	-2.07299	0.00039427
Os01g0949700	Os01g0949700	OsGSTU7	Glutathione S-transferase, C-terminal domain containing protein	0.746072	0.00637964	1.65089	1.34627e-10	1.08201	0.000814747	1.73013	1.79622e-09	1.05585	0.00022732	1.2289	7.1791e-05	1.37902	3.84782e-07	1.81412	8.56524e-10
Os01g0954900	Os01g0954900	Os01g0954900	Similar to Nucleoid DNA-binding-like protein	-0.751666	0.0201299	-0.345138	0.319553	-0.242495	0.484264	-1.20527	0.00437226	-0.736081	0.0219837	-1.47755	0.000239764	-1.4869	4.2165e-06	-2.1187	4.0485e-07
Os02g0106201	Os02g0106201	Os02g0106201	Hypothetical protein	-0.825446	0.164125	-0.202196	0.743906	0.07503	0.892559	1.16964	0.0186289	-0.920156	0.0183804	-1.76152	0.000233242	-0.808502	0.0565091	-1.29816	0.0081237
Os02g0114100	Os02g0114100	Os02g0114100	Protein of unknown function DUF6, transmembrane domain containing protein	-0.289278	0.312532	-0.591625	0.0734733	0.100783	0.760873	-1.98713	6.17629e-05	0.516174	0.0749538	-1.07621	0.00736495	0.433879	0.133007	-1.02359	0.0142749
Os02g0130700	Os02g0130700	Os02g0130700	Hypothetical genes	0.691184	0.33494	-1.11721	0.293307	-0.201677	0.799754	-3.48184	0.0103984	-0.848949	0.104697	-4.23912	4.91128e-05	0.121671	0.852012	-2.13422	0.0314792
Os02g0179400	Os02g0179400	OsTLP13	Similar to Tubby-like protein 13	-0.198748	0.543143	-0.602488	0.118483	-0.0413122	0.901766	-1.48546	0.000989827	-0.461978	0.140178	-1.26443	0.00196822	-1.18547	0.00019406	-1.08953	0.00257879
Os02g0197950	Os02g0197950	Os02g0197950	Hypothetical protein	0.356401	0.487216	0.506585	0.350276	1.15424	0.0900123	2.60054	9.85876e-08	0.479747	0.390288	1.36899	0.00681824	1.34914	0.00307383	1.35968	0.0101714
Os02g0204500	Os02g0204500	Os02g0204500	Hypothetical conserved gene	0.444229	2.67772e-05	0.492528	6.80287e-06	-0.216278	0.671239	1.44024	0.0078452	0.425836	0.0272644	1.67256	6.57902e-15	0.546934	6.34142e-05	1.03406	1.50683e-07
Os02g0251900	Os02g0251900	OsVQ7	Similar to Tobacco rattle virus-induced protein variant 2	0.439853	0.396871	0.510835	0.358353	-1.60873	0.0307426	-1.03854	0.140766	-1.13891	0.0133698	-1.18587	0.022885	-1.21515	0.0151739	-1.30749	0.0653177
Os02g0258900	Os02g0258900	Os02g0258900	Similar to Molybdopterin biosynthesis CNX2 protein (Molybdenum cofactor biosynthesis enzyme CNX2)	0.661966	1.06242e-09	0.919155	2.88684e-16	0.461289	0.0320653	1.44605	5.551e-12	0.627872	3.21243e-05	1.72986	2.972e-18	0.778951	6.1222e-11	1.14502	7.26517e-09
Os02g0288100	Os02g0288100	OsPME8	Similar to Pectinesterase (EC 3.1.1.11) (Fragment)	-0.579821	0.556351	-0.877803	0.43001	-1.11889	0.159088	-2.8609	0.00355864	-1.97756	0.010442	-3.08251	0.00194677	-0.840902	0.248194	-2.2047	0.0242757
Os02g0306550	Os02g0306550	Os02g0306550	Conserved hypothetical protein	0.465298	0.000482753	0.716549	3.51535e-07	0.721328	0.0194746	1.12638	0.000199211	0.460963	0.0123338	1.16531	2.67083e-09	0.616204	0.000101451	1.05705	2.37796e-09
Os02g0323600	Os02g0323600	OsCYP51H4	Similar to Cytochrome P450-like protein	-0.614828	0.338474	-0.0838333	0.897052	-0.343898	0.557354	-2.12979	0.0181647	-1.19111	0.0755654	-1.83834	0.0215925	-1.02206	0.069384	-1.4738	0.0277428
Os02g0326500	Os02g0326500	Os02g0326500	Similar to targeting protein-related	0.655809	1.73191e-09	0.594126	6.09138e-07	0.211315	0.474744	1.34069	2.29986e-05	0.413683	0.0225337	1.72637	4.26976e-19	0.663122	3.58489e-06	1.07351	2.8671e-11
Os02g0326700	Os02g0326700	OsRhmbd6	Peptidase S54, rhomboid domain containing protein	0.875097	9.54528e-18	0.974596	4.66016e-18	0.304631	0.402597	1.50441	0.000105357	0.539536	0.00214032	2.20454	3.33324e-33	0.702606	1.5588e-06	1.14915	7.39025e-11
Os02g0332450	Os02g0332450	Os02g0332450	Hypothetical conserved gene	0.0212739	0.979328	1.3824	0.0551071	-1.14454	0.248509	1.74595	0.00918709	-0.0602785	0.950553	1.82381	0.0422519	1.16782	0.290568	2.21904	0.038797
Os02g0459300	Os02g0459300	Os02g0459300	Similar to tangled1	-0.54129	0.0952909	-0.916817	0.0279111	0.0302806	0.929584	-2.85493	2.86349e-08	-0.882947	0.00107514	-3.01103	1.37298e-13	-0.81526	0.0110761	-1.38151	0.00244178
Os02g0469300	Os02g0469300	Os02g0469300	Similar to OSIGBa0148D14.7 protein	0.117002	0.415797	0.273441	0.0772028	-0.419258	0.271165	1.32563	0.00269993	0.490399	0.0607507	1.7982	1.36928e-09	0.346195	0.108711	1.12401	6.55299e-06
Os02g0504700	Os02g0504700	Os02g0504700	Conserved hypothetical protein	0.85184	0.00147016	1.12972	6.88466e-05	1.66709	1.39615e-05	2.17458	4.74961e-10	1.85129	3.27261e-07	2.05743	2.25243e-08	1.08651	0.000326798	1.1333	0.000382871
Os02g0506100	Os02g0506100	Os02g0506100	Conserved hypothetical protein	-0.64577	0.00129576	-0.786689	0.000496694	0.00622494	0.982831	-1.66517	1.51748e-06	-0.533685	0.0231688	-1.24068	3.69268e-05	-0.944581	7.26415e-05	-1.35036	6.42683e-06
Os02g0532800	Os02g0532800	Os02g0532800	7TM GPCR, rhodopsin-like domain containing protein	-0.594393	0.022944	-0.764668	0.0166843	-0.684433	0.0827982	-1.20711	0.0181433	-0.605443	0.0100374	-1.39192	8.80286e-07	-0.653804	0.0136367	-1.22537	0.000137205
Os02g0575900	Os02g0575900	OsEXO70FX6	Exo70 exocyst complex subunit family protein	-0.335569	0.301434	0.844518	0.00310605	-0.230227	0.60144	1.31405	0.000198302	-0.366878	0.46357	1.41438	0.000991008	0.160871	0.649549	1.05024	0.00286126
Os02g0613300	Os02g0613300	Os02g0613300	Hypothetical protein	0.463835	0.165089	0.926616	0.00570225	0.560531	0.309039	2.12859	2.3487e-06	0.8769	0.0220627	1.90663	8.57047e-07	0.979618	0.00266018	1.14886	0.00203794
Os02g0666700	Os02g0666700	Os02g0666700	Permease for cytosine/purines, uracil, thiamine, allantoin family protein	-0.4951	0.00896904	-0.771237	0.000290866	-0.358946	0.122074	-1.27941	0.000199837	-0.638744	0.000204699	-1.52351	2.46112e-11	-0.482886	0.00728781	-1.04695	5.05957e-06
Os02g0689000	Os02g0689000	Os02g0689000	Pectinesterase inhibitor domain containing protein	0.192656	0.709969	-0.568027	0.38012	-0.933864	0.145167	-1.6046	0.0232187	-0.731257	0.0821292	-2.43305	2.14043e-05	-0.788712	0.105508	-1.15739	0.0434621
Os02g0707200	Os02g0707200	OsDof7	Similar to Dof-like protein 34	-0.22854	0.43897	-0.850406	0.0205598	0.0227148	0.945937	-1.0442	0.00489254	-0.44103	0.105912	-1.25634	0.000117797	-0.70711	0.0167828	-1.01039	0.00389465
Os02g0709350	Os02g0709350	Os02g0709350	Hypothetical conserved gene	-0.542346	0.14165	-0.519209	0.222512	0.0158235	0.968089	-1.31908	0.00655881	-0.809882	0.0309593	-1.07019	0.0120447	-0.93933	0.0158026	-1.13592	0.0102298
Os02g0731600	Os02g0731600	Os02g0731600	Similar to Threonine endopeptidase	-0.425671	2.9455e-07	-0.959374	1.59313e-20	-0.647996	0.0260672	-2.1134	1.05026e-09	-0.470302	2.73484e-05	-1.17797	9.35871e-20	-0.5689	1.73934e-05	-1.08382	3.68848e-10
Os02g0749800	Os02g0749800	Os02g0749800	Mitochodrial transcription termination factor-related family protein	-0.391315	0.00250762	-0.626626	2.61101e-05	-0.456885	0.0208034	-1.12975	7.09509e-06	-0.541629	0.000304188	-1.11818	4.49648e-09	-0.497507	0.000335672	-1.1801	8.41696e-10
Os02g0786500	Os02g0786500	OsPR1#021	Similar to PR-1a pathogenesis related protein (Hv-1a) precursor	-0.465175	0.0215803	-0.856727	0.000292213	-0.161989	0.574679	-2.51419	4.41488e-10	-0.733312	0.000119506	-2.0998	1.80867e-19	-0.554942	0.00548509	-1.358	1.52593e-07
Os02g0795200	Os02g0795200	Os02g0795200	Conserved hypothetical protein	-0.862326	0.0239208	-0.942043	0.029701	-0.354902	0.308057	-1.86047	1.77708e-05	-1.22454	0.00030027	-2.38238	1.48671e-07	-0.497199	0.156847	-1.43462	0.00196952
Os03g0105600	Os03g0105600	OsTUB2	Tubulin beta-1 chain (Beta-1 tubulin)	-0.590052	3.53452e-07	-0.88122	8.26857e-14	-0.64609	0.00566069	-1.67703	3.76692e-11	-0.771404	1.40385e-11	-1.36275	5.75358e-17	-0.682282	1.78612e-09	-1.0358	5.82258e-09
Os03g0117300	Os03g0117300	Os03g0117300	Beta-glucanase family protein	-0.663081	2.52398e-05	-0.916966	1.22671e-07	-0.727183	0.0327636	-1.7884	2.11548e-06	-0.835088	8.07521e-08	-1.47672	4.83415e-16	-0.570076	0.000184965	-1.22661	4.49689e-10
Os03g0135550	Os03g0135550	Os03g0135550	Hypothetical gene	-0.347501	0.278228	-0.125853	0.730286	-0.244718	0.554802	1.18309	0.00106354	0.938896	0.0701676	1.71211	0.000565399	0.961422	0.016106	1.35521	0.00116655
Os03g0144100	Os03g0144100	Os03g0144100	Hypothetical genes	0.411604	0.083047	0.182958	0.501459	0.0853972	0.890085	1.58417	0.00792215	0.830287	0.0494305	2.28641	2.29798e-10	0.385754	0.17624	1.22486	1.7361e-05
Os03g0165900	Os03g0165900	Os03g0165900	Tetratricopeptide-like helical domain containing protein	-0.899439	0.063512	-0.6742	0.217743	-0.659132	0.164247	-1.82536	0.000374466	-0.657945	0.0305663	-2.11472	2.61933e-07	-0.916277	0.0120718	-1.05626	0.0079969
Os03g0187350	Os03g0187350	Os03g0187350	Conserved hypothetical protein	N/A	N/A	N/A	N/A	N/A	N/A	5.93277	2.75963e-05	N/A	N/A	4.01718	0.0464121	N/A	N/A	4.17496	0.024476
Os03g0200000	Os03g0200000	Os03g0200000	Similar to Haemolysin-III related family protein, expressed	0.85592	0.300309	0.670615	0.471703	0.753143	0.259083	1.51168	0.0132427	2.6942	0.000816337	2.14574	0.0242283	2.07815	0.00181248	1.62174	0.0399676
Os03g0221500	Os03g0221500	Os03g0221500	Glycoside hydrolase, family 17 protein	-0.274191	0.0815252	-0.940341	5.90485e-07	-0.276466	0.178343	-2.54619	2.4671e-18	-0.62262	8.84328e-06	-2.41755	3.00653e-32	-0.536614	0.000579898	-1.1743	5.67178e-06
Os03g0245200	Os03g0245200	Os03g0245200	Protein of unknown function DUF1210 family protein	-0.522116	4.0433e-07	-0.954771	1.42289e-15	-0.218996	0.263164	-2.34913	1.29265e-14	-0.651218	1.98117e-07	-1.90103	1.427e-29	-0.332168	0.00241687	-1.08346	1.58783e-07
Os03g0255400	Os03g0255400	Os03g0255400	FAR1 domain containing protein	0.607927	2.46667e-16	0.835788	2.86647e-30	0.429647	0.1266	1.30497	1.2003e-05	0.754487	8.97012e-09	2.08294	6.85815e-41	0.629388	7.71615e-09	1.11087	1.32947e-13
Os03g0261800	Os03g0261800	Os03g0261800	Protein of unknown function DUF3049 domain containing protein	-0.910442	4.0421e-09	-0.938235	3.84886e-08	-1.02522	0.000952144	-1.33433	4.896e-05	-1.09967	1.22107e-10	-1.3659	7.26815e-12	-0.803512	5.2966e-06	-1.03002	2.11528e-06
Os03g0277000	Os03g0277000	OsGDI3	GDP dissociation inhibitor, Negative regulator for Rab, Negative feedback between Rab GDP-GTP cycle and MAPK pathway	-0.869855	0.0331933	-0.908386	0.0571443	-0.630039	0.233224	-1.31244	0.022921	-0.37797	0.384645	-1.0476	0.0455933	-1.14185	0.00292822	-1.53437	0.00181266
Os03g0292700	Os03g0292700	Os03g0292700	Similar to Protein kinase domain containing protein, expressed	-0.757977	0.18336	-0.315272	0.603308	-1.055	0.0961676	-1.46319	0.0263725	-0.313779	0.436558	-1.48691	0.00726544	-0.189478	0.693373	-1.86464	0.00650803
Os03g0323900	Os03g0323900	OsLTPG4	Bifunctional inhibitor/plant lipid transfer protein/seed storage domain containing protein	-0.717263	8.09491e-07	-0.864758	3.34634e-07	-0.565583	0.179406	-2.105	3.20919e-06	-0.700575	3.4227e-06	-1.88532	7.44971e-25	-0.286487	0.0610399	-1.00997	1.4549e-07
Os03g0339400	Os03g0339400	prx40	Haem peroxidase, plant/fungal/bacterial family protein	-0.818966	0.000298709	-0.992245	0.000107547	-0.696682	0.0554935	-2.28904	1.28382e-08	-0.545752	0.0169244	-1.41501	8.76288e-07	-0.723705	0.00493139	-1.33666	1.15935e-05
Os03g0372650	Os03g0372650	Os03g0372650	Hypothetical gene	0.837362	0.0990397	0.580382	0.324861	1.11146	0.153942	2.16103	9.27482e-05	0.125706	0.826227	1.17605	0.0231629	0.935623	0.0355176	1.16042	0.00876006
Os03g0399400	Os03g0399400	OsFbox150	Cyclin-like F-box domain containing protein	-0.104159	0.751756	-0.364596	0.337935	-0.228095	0.587915	-1.09719	0.00910359	-0.420666	0.160545	-1.14604	0.00173761	-0.571551	0.0654224	-1.11689	0.00275465
Os03g0407000	Os03g0407000	Os03g0407000	von Willebrand factor, type A domain containing protein	0.72514	1.78114e-29	0.774797	3.74402e-31	0.418102	0.00555615	1.07744	4.10773e-14	0.545293	1.438e-07	1.50003	4.54133e-24	0.620039	1.59928e-11	1.04682	6.91508e-15
Os03g0581400	Os03g0581400	OsGELP52	Similar to anther-specific proline-rich protein APG	-0.430984	0.154962	-0.980289	0.00653207	0.0140178	0.973511	-2.61541	2.69377e-07	-0.546506	0.103293	-1.90139	0.0392556	-0.670614	0.0287216	-1.06563	0.00570109
Os03g0592500	Os03g0592500	LHCB	Similar to Photosystem II type II chlorophyll a/b binding protein (Fragment)	-0.282565	0.00014841	-0.676793	2.37374e-16	-0.500083	0.0281107	-1.48279	1.94147e-08	-0.678492	1.52273e-08	-1.72219	1.43219e-39	-0.728737	4.74727e-11	-1.02215	4.97941e-12
Os03g0636700	Os03g0636700	Os03g0636700	IQ calmodulin-binding region domain containing protein	-0.314692	0.258827	-0.715334	0.0270954	0.189208	0.477111	-2.33482	1.44116e-07	-0.645675	0.000651223	-2.30714	2.06362e-14	-0.995179	9.15687e-05	-1.27875	2.95863e-05
Os03g0637600	Os03g0637600	Os03g0637600	Leucine-rich repeat, plant specific containing protein	-0.198833	0.114815	-0.726173	2.59027e-06	-0.417994	0.0392017	-1.61418	1.06209e-09	-0.453101	0.00199188	-1.32106	2.09357e-11	-0.129711	0.318386	-1.06387	3.06035e-08
Os03g0659700	Os03g0659700	Os03g0659700	Similar to LOB domain protein 12	0.0741431	0.830284	-0.993775	0.0269808	0.417993	0.264896	-1.21213	0.0137757	-0.299432	0.298765	-1.40484	0.000433829	-0.834194	0.0218526	-1.04224	0.0109776
Os03g0661300	Os03g0661300	TUB8	Beta-tubulin , Microtubules formatio	-0.679591	9.91469e-21	-0.853836	6.90505e-27	-0.514545	0.00362065	-1.44572	1.57431e-08	-0.75661	1.87833e-15	-1.38047	4.20389e-33	-0.706832	5.58904e-16	-1.01263	6.20374e-14
Os03g0667150	Os03g0667150	Os03g0667150	Hypothetical protein	0.512938	0.447957	0.634862	0.390549	1.16629	0.318962	2.35422	0.0011053	0.316915	0.674466	1.35796	0.0462055	1.47155	0.00313357	1.41155	0.011551
Os03g0741100	Os03g0741100	OsbHLH148	Basic helix-loop-helix transcription factor, Drought toleranc	1.14449	4.60398e-16	0.974549	3.85247e-11	1.03072	9.9032e-07	1.19608	2.40632e-08	1.17231	1.31316e-12	1.03454	1.69241e-08	1.34831	1.96898e-19	1.113	1.32475e-08
Os03g0756300	Os03g0756300	Os03g0756300	X8 domain containing protein	-0.132301	0.342969	-0.997225	1.45177e-09	-0.251851	0.311915	-1.97968	1.18272e-11	-0.32788	0.0074962	-1.79477	8.861e-30	-0.511591	0.000262922	-1.2004	2.23774e-09
Os03g0788650	Os03g0788650	Os03g0788650	Hypothetical protein	-0.299731	0.362236	-0.503479	0.213811	-0.0510816	0.895155	-1.01765	0.0109508	-0.753882	0.000342576	-1.57385	5.11936e-09	-0.32221	0.148532	-1.29283	2.10417e-05
Os03g0820400	Os03g0820400	ZFP	Similar to ZPT2-13	-0.791581	0.077039	-0.125159	0.761051	-1.22227	0.00434183	0.235527	0.486776	-1.24923	5.99003e-05	-0.79085	0.0538411	-1.00743	0.0310479	0.586945	0.304865
Os03g0822400	Os03g0822400	Os03g0822400	Conserved hypothetical protein	-0.574512	0.00752402	-0.862133	0.000427826	-0.680467	0.0519165	-2.10398	2.28243e-07	-0.852289	4.71507e-06	-2.06717	8.44244e-18	-1.1403	8.73564e-06	-1.35894	2.78483e-07
Os03g0830950	Os03g0830950	Os03g0830950	Hypothetical gene	0.169744	0.846573	1.01944	0.235425	1.17791	0.220974	2.70123	0.00193491	1.68542	0.0566133	2.10618	0.0155336	1.69468	0.0293268	2.34257	0.00244054
Os03g0858800	Os03g0858800	Os03g0858800	Multi antimicrobial extrusion protein MatE family protein	0.0949349	0.723932	0.653655	0.0169797	-0.0191794	0.965326	1.23925	0.00149246	0.407399	0.260608	1.26644	0.000452079	0.888821	0.00890313	1.27833	0.000105627
Os04g0111500	Os04g0111500	OsEXO70FX13	Similar to OSIGBa0127D24.4 protein	0.289309	0.507133	0.901818	0.028445	0.620465	0.354756	2.04038	2.57218e-05	0.643922	0.338462	2.17013	0.000106613	0.74416	0.248339	1.66733	0.00623085
Os04g0174900	Os04g0174900	Os04g0174900	Similar to Acyl-protein thioesterase 2	-0.668423	0.511756	-1.90563	0.13807	-2.74033	0.00138655	-2.68216	0.00224495	-1.71451	0.0832123	-3.30998	0.0078524	-2.09608	0.00459959	-4.50973	0.000294837
Os04g0201500	Os04g0201500	Os04g0201500	Similar to amino acid permease	-0.372498	0.23895	-0.970296	0.0124271	-0.0610222	0.876196	-1.93745	5.69654e-05	-0.726051	0.0297096	-1.26378	0.00148846	-0.349503	0.229079	-1.07736	0.00376938
Os04g0206600	Os04g0206600	UDP-GT	UDP-glucuronosyl/UDP-glucosyltransferase family protein	2.28508	0.000414644	0.907492	0.29852	2.11878	0.0156799	3.48931	9.05134e-07	1.70574	0.0303844	2.1806	0.0062808	5.65748	5.04877e-05	6.37836	1.00809e-05
Os04g0250700	Os04g0250700	Os04g0250700	Uncharacterised protein family UPF0307 domain containing protein	-0.37853	0.0322516	-0.89	1.24944e-05	0.167433	0.457564	-1.17973	7.85195e-06	-0.0629099	0.723736	-1.06069	4.91777e-06	-0.0469028	0.764779	-1.10313	7.68979e-07
Os04g0306800	Os04g0306800	Os04g0306800	RNA recognition motif, RNP-1 domain containing protein	0.737358	1.133e-29	0.724469	7.8088e-24	0.428548	0.138965	1.10179	8.45334e-05	0.815104	8.85025e-09	1.93406	1.48065e-43	0.594596	3.01611e-08	1.02914	8.71531e-13
Os04g0326201	Os04g0326201	Os04g0326201	Similar to H0107B07.1 protein	N/A	N/A	N/A	N/A	3.15182	0.0306658	N/A	N/A	3.05289	0.0312048	N/A	N/A	4.08942	0.0176111	4.03426	0.033735
Os04g0396550	Os04g0396550	Os04g0396550	Hypothetical conserved gene	0.116591	0.90958	N/A	N/A	-1.57864	0.18311	-4.22699	0.00665965	-1.46882	0.068668	-2.22956	0.0262242	-1.25774	0.126801	-2.34809	0.0270531
Os04g0412350	Os04g0412350	Os04g0412350	Hypothetical protein	0.705089	0.00176942	0.527678	0.042932	0.440383	0.394781	1.26543	0.0101231	0.655255	0.0747411	1.43969	4.66198e-05	1.09814	8.91448e-05	1.10169	0.000168893
Os04g0430200	Os04g0430200	Os04g0430200	PLC-like phosphodiesterase, TIM beta/alpha-barrel domain domain containing protein	-0.703058	5.06223e-05	-0.997147	2.28013e-07	-0.37449	0.121078	-1.22236	1.03822e-07	-0.619894	0.000506903	-1.26322	7.56215e-10	-0.793469	9.73957e-06	-1.19488	1.60083e-08
Os04g0437700	Os04g0437700	Os04g0437700	Hypothetical protein	0.821533	0.164796	0.162649	0.82796	-0.777476	0.513616	1.95883	0.0161988	0.541127	0.494621	1.41903	0.0488841	0.493851	0.459761	1.42769	0.0194296
Os04g0446401	Os04g0446401	Os04g0446401	Conserved hypothetical protein	-0.574296	0.0428713	-0.179619	0.524681	-0.746449	0.0761033	-1.71558	0.000163979	-0.988822	0.0010243	-1.35074	4.97358e-05	-0.375334	0.180292	-1.01253	0.00353845
Os04g0474300	Os04g0474300	Os4bglu9	Glycoside hydrolase, family 1 protein	0.193491	0.343026	0.644576	0.00169844	0.276103	0.48393	1.51892	3.75856e-05	0.988573	0.00130307	1.86181	1.14809e-08	0.977299	0.000875835	1.55564	9.90743e-06
Os04g0486600	Os04g0486600	GAPDH	Similar to Glyceraldehyde-3-phosphate dehydrogenase, cytosolic 3 (EC 1.2.1.12)	-0.662056	1.59602e-31	-0.945754	5.67116e-57	-0.402994	0.0105129	-1.45158	1.01035e-15	-0.75588	1.03364e-17	-1.72795	7.57414e-47	-0.662262	4.7918e-15	-1.00873	7.36778e-16
Os04g0488050	Os04g0488050	Os04g0488050	Hypothetical gene	0.756147	0.000406431	0.869541	0.000508328	0.573898	0.302432	2.49505	4.33693e-08	0.640732	0.0186794	1.49616	4.61401e-08	1.09018	1.52309e-07	1.19614	3.21409e-06
Os04g0495400	Os04g0495400	Os04g0495400	DOMON domain containing protein	-0.476926	1.69483e-08	-0.843131	3.80123e-19	-0.218069	0.115355	-1.56112	5.92474e-15	-0.598061	9.61869e-09	-1.57211	3.37705e-26	-0.501731	5.26261e-07	-1.07848	5.15521e-14
Os04g0545300	Os04g0545300	Os04g0545300	Cupredoxin domain containing protein	-0.675462	0.0387305	-0.976329	0.019441	-0.523697	0.392133	-1.80005	0.00392732	-1.10118	2.62533e-06	-2.09903	2.22988e-13	-0.507554	0.0300339	-1.78609	1.63896e-08
Os04g0550200	Os04g0550200	OsERF#034	Pathogenesis-related transcriptional factor and ERF domain containing protein	-0.192684	0.326519	-0.710379	0.00264122	-0.585754	0.101916	-1.67847	4.15926e-05	0.136556	0.490387	-1.36484	1.98995e-07	-0.373208	0.0730906	-1.24835	3.444e-06
Os04g0560700	Os04g0560700	Os04g0560700	Conserved hypothetical protein	0.308253	0.000328831	0.903645	7.02173e-23	0.0208371	0.911691	1.19542	2.50784e-09	0.318375	0.0149338	1.46619	2.36573e-05	0.370772	0.000969618	1.19125	0.00512365
Os04g0576900	Os04g0576900	XIAO	Protein kinase, core domain containing protein	-0.0233588	0.909321	-0.451543	0.0549456	-0.226986	0.332318	-2.01429	5.16778e-13	-0.404431	0.0218833	-1.71844	7.22856e-10	-0.35953	0.0355317	-1.07695	8.48012e-05
Os04g0580400	Os04g0580400	OsUBC3	Similar to Ubiquitin-conjugating enzyme E2 I (EC 6.3.2.19) (Ubiquitin-protein ligase I) (Ubiquitin carrier protein I) (SUMO-1-protein ligase) (SUMO- 1 conjugating enzyme) (Ubiquitin carrier protein 9) (p18)	-0.35334	0.225729	-0.967876	0.00523773	-0.0244985	0.936658	-1.73546	0.000433128	-0.753344	0.00467144	-1.86029	6.89111e-08	-0.962628	0.00090393	-1.0761	0.00127178
Os04g0614300	Os04g0614300	Os04g0614300	Hypothetical conserved gene	1.49808	0.0676354	3.67102	9.46726e-09	2.7395	0.00377158	4.82447	2.71182e-11	2.28305	0.0390773	3.85948	3.48487e-05	3.56587	0.000668693	4.69655	8.49547e-06
Os04g0635100	Os04g0635100	Os04g0635100	Similar to H0315F07.12 protein	-0.612521	0.0272816	-0.510836	0.126843	-0.847768	0.0370701	-2.26329	1.15332e-05	-0.672989	0.0159102	-1.36176	1.70734e-05	-0.412117	0.132825	-1.03594	0.00393245
Os04g0644433	Os04g0644433	Os04g0644433	Hypothetical genes	-0.735365	0.000195786	-0.960377	7.08213e-05	0.0467413	0.89684	-1.33354	0.00191515	-0.749878	1.18012e-06	-2.27045	7.6344e-38	-0.339738	0.0509516	-1.22766	8.33418e-09
Os04g0693300	Os04g0693300	Os04g0693300	Hypothetical conserved gene	-0.865974	0.0584932	-1.05479	0.0563524	-0.867798	0.196294	-2.30751	0.00122655	-0.88235	0.0178588	-2.1661	2.15823e-05	-0.438759	0.336079	-1.31013	0.030858
Os05g0121800	Os05g0121800	Os05g0121800	Conserved hypothetical protein	-0.451216	0.13771	-0.865944	0.018919	-0.669178	0.0341665	-2.0385	2.53661e-07	-0.266707	0.403327	-1.10905	0.00648061	-0.491392	0.102842	-1.13714	0.00219409
Os05g0148800	Os05g0148800	Os05g0148800	Hypothetical conserved gene	N/A	N/A	N/A	N/A	2.52653	0.0421777	1.59992	0.349954	3.27815	0.0429575	N/A	N/A	4.075	0.0217813	N/A	N/A
Os05g0188700	Os05g0188700	Os05g0188700	Leucine-rich repeat domain containing protein	-0.531315	0.00702256	-0.817015	0.000194676	-0.445804	0.131521	-2.07115	2.57114e-10	-0.277162	0.161518	-1.12844	1.18743e-05	-0.301248	0.160621	-1.08028	7.24842e-05
Os05g0189900	Os05g0189900	Os05g0189900	Vegetative storage protein/acid phosphatase domain containing protein	-0.664296	9.81448e-09	-0.955561	3.25251e-13	-0.671563	3.99172e-05	-2.09647	8.58554e-17	-1.02858	3.06551e-14	-1.65989	1.59094e-23	-0.625341	1.16147e-07	-1.03954	1.01911e-11
Os05g0204600	Os05g0204600	OsBBX14	B-box zinc finger protein, Repressor of flowering under long and short-day condition	-0.423553	0.00572735	-0.888565	7.54344e-07	-0.103934	0.704434	-1.75136	5.05523e-07	-0.383933	0.0193638	-1.34077	4.24334e-11	-0.241615	0.160811	-1.04403	1.63498e-06
Os05g0267900	Os05g0267900	Os05g0267900	Conserved hypothetical protein	0.457314	0.00350086	0.730041	3.02452e-05	0.423945	0.123683	1.24047	1.05174e-05	0.349209	0.154351	1.6295	1.17353e-10	0.935932	1.57247e-06	1.27932	3.58523e-08
Os05g0312500	Os05g0312500	Os05g0312500	Reticulon family protein	1.27648	0.311093	N/A	N/A	-0.810063	0.550878	1.85805	0.0255064	N/A	N/A	3.80266	0.0270275	N/A	N/A	3.11327	0.0230384
Os05g0422900	Os05g0422900	Os05g0422900	Similar to helicase	0.506656	7.89755e-06	0.654175	3.64117e-08	0.111968	0.668874	1.08753	5.32309e-06	0.596233	0.000625386	1.6563	5.04179e-21	0.813223	6.74401e-09	1.01448	2.57226e-11
Os05g0438500	Os05g0438500	Os05g0438500	Similar to Soluble inorganic pyrophosphatase (EC 3.6.1.1) (Pyrophosphate phospho- hydrolase) (PPase)	0.100114	0.836491	0.656205	0.175946	1.62569	0.00679768	1.66684	0.00784452	1.69293	0.00293125	1.22701	0.0634414	1.76352	9.98121e-05	0.57448	0.342648
Os05g0440000	Os05g0440000	OsDof29	Zinc finger, Dof-type family protein	-0.466399	0.0405142	-0.939981	0.00027554	-0.0110487	0.963626	-1.97802	1.61404e-10	-0.76073	0.000164176	-1.91937	3.62163e-14	-0.154659	0.502291	-1.08114	0.000276117
Os05g0475700	Os05g0475700	OsMFS3	Nodulin-like domain containing protein	-0.774766	1.96984e-05	-0.91948	6.60754e-07	-0.444545	0.0284694	-1.57787	2.23051e-09	-0.622742	0.000235426	-1.42429	5.15415e-11	-0.271015	0.103718	-1.04089	1.62485e-05
Os05g0495300	Os05g0495300	Os05g0495300	Conserved hypothetical protein	0.555772	0.00123487	0.53876	0.00135287	-0.164749	0.727423	1.84014	0.000361667	0.607319	7.77053e-08	2.00089	1.12031e-26	0.871373	9.81243e-05	1.1862	5.5562e-11
Os05g0526900	Os05g0526900	OsUGT706D2	UDP-glucuronosyl/UDP-glucosyltransferase family protein	0.908426	0.0549559	1.9024	5.73568e-07	1.06944	0.00774493	1.54641	0.000174112	1.25074	0.0005741	0.99036	0.0174123	1.357	0.000607532	1.12562	0.0101598
Os05g0527600	Os05g0527600	OsUGT706J1	Similar to anthocyanidin 5,3-O-glucosyltransferase	-0.500746	0.00782939	-0.980454	1.04433e-05	-0.869488	0.0230871	-2.12764	1.69971e-07	-0.86091	1.12142e-06	-1.86025	3.26921e-16	-0.562548	0.00392618	-1.08539	3.10626e-05
Os05g0560900	Os05g0560900	OsGA2ox8	Similar to gibberellin 2-beta-dioxygenase	3.29026	0.0571936	5.6181	0.00117835	1.76921	0.00428369	5.32007	2.22447e-37	2.26755	0.00479716	4.46036	1.97051e-11	3.20724	7.80361e-06	4.76507	3.98275e-12
Os05g0591500	Os05g0591500	Os05g0591500	Similar to Cysteine synthase	0.620105	4.87322e-08	0.98864	6.29496e-16	0.383215	0.165565	1.35985	3.55459e-06	0.907218	1.42342e-09	1.59376	1.24754e-22	0.63645	1.5887e-06	1.20716	5.4902e-12
Os06g0109500	Os06g0109500	Os06g0109500	Similar to Beta-phosphoglucomutase	-0.533761	3.48274e-05	-0.929669	3.34049e-10	-0.143791	0.560213	-1.61349	4.29459e-06	-0.629424	0.000520654	-1.88124	8.01238e-17	-0.35104	0.0184909	-1.00201	2.75758e-07
Os06g0120200	Os06g0120200	Os06g0120200	Protein of unknown function DUF594 family protein	-1.35188	0.00567019	-0.908958	0.0722462	-1.12174	0.0129249	-1.83323	0.000198249	-0.744019	0.145644	-1.37347	0.0278994	-0.9001	0.0405343	-1.3534	0.00840538
Os06g0130000	Os06g0130000	LMR	AAA-type ATPase, Defense respons	0.858156	5.25494e-23	0.961093	3.49724e-25	0.609316	0.0350556	1.34319	1.44445e-06	0.696214	1.50599e-07	1.63554	1.27926e-23	0.593323	2.34588e-08	1.03089	2.21126e-13
Os06g0146200	Os06g0146200	Os06g0146200	Conserved hypothetical protein	0.350109	0.0193535	0.3887	0.0152511	0.10477	0.775306	1.14382	0.00688608	0.628987	0.00781854	1.73256	1.16324e-12	0.825871	2.18494e-05	1.02718	8.04321e-06
Os06g0159725	Os06g0159725	Os06g0159725	Similar to histone H3	-0.212251	0.714411	-0.8202	0.244357	-1.17234	0.110736	-3.06427	0.000311493	-0.895088	0.0232596	-2.40218	6.15246e-06	-1.70324	0.00101322	-1.26217	0.0304263
Os06g0164500	Os06g0164500	Os06g0164500	Conserved hypothetical protein	-0.374863	0.038806	-0.493832	0.0113797	-1.07801	0.0183779	-1.85757	8.82045e-05	-0.744345	3.60672e-06	-1.66343	1.45843e-16	-0.491292	0.00297898	-1.04086	1.5515e-06
Os06g0167500	Os06g0167500	Os06g0167500	Leucine-rich repeat, plant specific containing protein	0.58789	3.74384e-09	0.583288	4.14671e-08	-0.0541678	0.864275	1.40166	2.84552e-05	0.617677	0.000170459	1.89318	2.77783e-24	0.586291	7.92823e-05	1.05422	8.04618e-10
Os06g0192100	Os06g0192100	UGT	Similar to UDP-glucose flavonoid-3-O-glucosyltransferase	-0.67199	8.23858e-06	-0.995097	3.43955e-10	-0.934655	0.0348092	-2.22964	3.46902e-06	-0.769278	2.44487e-08	-1.76649	4.51042e-23	-0.516885	0.00034459	-1.05235	9.76445e-09
Os06g0207000	Os06g0207000	Os06g0207000	Fumble domain containing protein	0.60288	1.43264e-15	0.880537	9.69077e-27	0.531945	0.112595	1.4879	1.32288e-05	0.825204	1.91926e-09	1.84638	1.93981e-24	0.500756	8.73142e-06	1.0246	1.72349e-09
Os06g0220600	Os06g0220600	RBP-157	RNA recognition motif domain domain containing protein	-0.713079	0.0183297	-0.344458	0.27206	-0.301805	0.345627	-2.00722	7.98097e-05	-0.0277089	0.936956	-1.15219	0.033321	-0.57242	0.0678807	-1.01684	0.00782653
Os06g0230000	Os06g0230000	Os06g0230000	Hypothetical conserved gene	N/A	N/A	N/A	N/A	N/A	N/A	2.51074	0.0190044	N/A	N/A	3.17048	0.0276436	1.73209	0.0835892	2.18647	0.0399619
Os06g0242700	Os06g0242700	Os06g0242700	SAM dependent carboxyl methyltransferase family protein	-0.275317	0.451319	0.319227	0.374099	-1.09359	0.100809	2.54605	7.97951e-09	0.704208	0.358769	2.74296	4.39309e-05	-0.0465812	0.929053	1.46457	0.0140263
Os06g0315000	Os06g0315000	Os06g0315000	SAM dependent carboxyl methyltransferase domain containing protein	-0.392159	0.0681794	0.391957	0.0680801	-0.149795	0.541932	1.39444	8.69996e-07	0.833156	0.00582367	1.32975	0.000181019	0.801071	0.000823587	1.03411	0.000491185
Os06g0341300	Os06g0341300	OsLEA33	Seed maturation protein domain containing protein	N/A	N/A	N/A	N/A	-1.2892	0.330194	2.02804	0.00276326	N/A	N/A	2.84678	0.0299664	N/A	N/A	3.59795	0.0256935
Os06g0474500	Os06g0474500	Os06g0474500	Protein of unknown function DUF239, plant domain containing protein	-0.664041	2.81348e-06	-0.96325	1.55277e-07	-0.365036	0.0895625	-2.03851	1.61316e-09	-0.57559	0.000279913	-1.34585	4.37947e-12	-0.365504	0.0100699	-1.27014	2.98844e-09
Os06g0537600	Os06g0537600	Os06g0537600	Zinc finger, RING/FYVE/PHD-type domain containing protein	-0.321481	0.205286	-0.987981	0.00172883	-0.342159	0.319071	-1.64426	6.11953e-05	-0.824207	0.00019732	-2.24738	2.83323e-14	-0.347698	0.161545	-1.15415	0.000425693
Os06g0564700	Os06g0564700	Os06g0564700	Similar to Cysteine synthase (EC 4.2.99.8)	0.892387	2.38045e-15	0.605665	1.10419e-05	0.93957	2.23288e-05	1.03919	4.5725e-06	1.16412	4.68948e-13	1.39551	1.47157e-15	1.15742	6.86691e-17	1.18057	4.4468e-12
Os06g0589600	Os06g0589600	Os06g0589600	Protein kinase, core domain containing protein	-0.649542	4.03414e-06	-0.84731	3.7062e-08	-0.130123	0.590291	-1.04112	1.4633e-05	-0.563765	0.000303676	-1.24211	4.97316e-09	-0.534546	0.000230755	-1.23018	8.26463e-09
Os06g0645500	Os06g0645500	Os06g0645500	Sterile alpha motif homology domain containing protein	-0.214767	0.317048	-0.898776	0.000740674	-0.334548	0.325517	-2.45546	3.51649e-10	-0.656513	0.000716918	-1.7157	2.95755e-13	-0.769185	0.000806664	-1.09512	2.22325e-05
Os06g0652200	Os06g0652200	Os06g0652200	Similar to Hemolysin-III related family protein	-1.17002	0.000195548	-0.757961	0.0207442	-1.16656	0.00472003	-1.61738	6.31439e-05	-1.3957	1.65506e-07	-2.02507	3.94676e-08	-1.1157	0.00108473	-1.04388	0.00698968
Os06g0662550	Os06g0662550	Os06g0662550	Conserved hypothetical protein	0.421392	0.583724	1.34523	0.055088	-0.365069	0.708404	2.24303	1.40462e-05	0.322255	0.709367	2.48144	0.00118082	-0.284904	0.737934	2.21364	0.0121772
Os06g0674800	Os06g0674800	Os06g0674800	Hypothetical conserved gene	0.606315	6.89857e-12	0.925569	4.72092e-24	0.240093	0.511873	1.59044	2.09756e-05	0.678634	1.22535e-06	1.77103	8.86043e-27	0.589375	1.77523e-06	1.09083	2.75199e-07
Os06g0683000	Os06g0683000	Os06g0683000	Zinc finger, C2H2-like domain containing protein	0.144194	0.599765	-0.609016	0.0709361	-0.0512923	0.852268	-1.39954	1.14353e-05	-0.315107	0.165721	-1.28653	4.31883e-06	-0.73292	0.00531189	-1.02507	0.00110365
Os06g0683900	Os06g0683900	Os06g0683900	Similar to OSIGBa0115M15.5 protein	-0.395153	0.0144003	-0.962387	5.00274e-07	-0.251523	0.167156	-1.83828	1.76744e-15	-0.851378	3.45946e-08	-1.78977	7.18849e-20	-0.863689	3.68874e-07	-1.14168	4.62415e-07
Os06g0702100	Os06g0702100	Os06g0702100	Methyl-CpG DNA binding domain containing protein	0.732865	0.0575411	0.890183	0.0282814	0.52484	0.301819	1.4908	0.00657126	1.12205	0.0970037	2.45892	3.69762e-05	0.141087	0.778789	1.03675	0.0386143
Os06g0726300	Os06g0726300	NAC95	NAC transcription factor, Drought and cold stress toleranc	-0.642772	3.82621e-05	0.253367	0.0757363	-1.25972	8.73938e-07	-0.490024	0.0824931	-1.10376	2.00624e-14	-1.03791	2.31651e-08	-1.32479	1.35562e-16	-0.590838	0.00196143
Os07g0142600	Os07g0142600	Os07g0142600	Similar to Vegetative cell wall protein gp1	-0.465047	0.066135	-0.974526	0.000716992	-0.571211	0.197211	-1.90175	0.000524289	-0.75514	0.00375095	-1.3783	9.18047e-06	-0.31439	0.244605	-1.00463	0.00354286
Os07g0178700	Os07g0178700	Os07g0178700	Similar to Low molecular mass early light-inducible protein HV90, chloroplast precursor (ELIP)	N/A	N/A	N/A	N/A	-2.08046	0.0907686	-3.83251	0.0133911	-1.13586	0.0533027	-4.03325	0.000144492	-1.60948	0.147727	-4.75821	0.0053974
Os07g0178800	Os07g0178800	Os07g0178800	Similar to Low molecular mass early light-inducible protein HV90, chloroplast precursor (ELIP)	-4.60809	0.00411766	-2.45532	0.107217	-2.43463	0.0111179	-3.28025	0.00805649	-0.822083	0.310867	-5.40868	0.00042713	-1.44019	0.105133	-2.51631	0.027531
Os07g0202000	Os07g0202000	Os07g0202000	UDP-glucuronosyl/UDP-glucosyltransferase family protein	0.337386	0.71854	-0.10014	0.929916	-0.128299	0.865222	-1.83191	0.0485366	0.21791	0.759543	-3.31798	0.0172587	-0.405225	0.631508	-2.62674	0.044291
Os07g0206900	Os07g0206900	Os07g0206900	Protein of unknown function DUF642 domain containing protein	-0.166639	0.671546	-0.754398	0.110751	-0.621608	0.154359	-1.91226	0.000788467	-0.765697	0.00917036	-1.92627	1.07248e-06	-0.243267	0.470502	-1.13813	0.0075479
Os07g0213800	Os07g0213800	OsEnS-96	Similar to Allergenic protein	-1.89609	0.0666606	-2.25517	0.0752886	-1.30925	0.216097	-4.33554	0.00701714	-1.80372	0.0476421	-2.64657	0.0233983	-0.968924	0.405396	-4.36494	0.019244
Os07g0216600	Os07g0216600	LTPL163	Bifunctional trypsin/alpha-amylase inhibitor domain containing protein	0.228864	0.6102	-0.76798	0.185676	-0.293432	0.622497	-1.67541	0.00357078	-0.918583	0.0112384	-2.37082	2.03898e-07	-1.20794	0.0219694	-1.48195	0.0284043
Os07g0243150	Os07g0243150	Os07g0243150	Hypothetical conserved gene	-0.174987	0.554534	-0.508674	4.91755e-05	-0.146577	0.599659	-1.65032	4.82558e-08	-0.334612	0.209389	-1.6392	4.85268e-30	-0.464234	0.000640368	-1.00359	1.40929e-09
Os07g0281700	Os07g0281700	AO	Similar to Aldehyde oxidase-2	1.08988	0.00855114	0.849588	0.0626124	0.192797	0.755022	1.39535	0.0159383	0.566895	0.391264	2.18597	7.65037e-05	0.557447	0.176974	1.12085	0.0058352
Os07g0464200	Os07g0464200	Os07g0464200	Similar to O-methyltransferase ZRP4	-1.03601	0.0366538	-0.868131	0.110171	-0.0837735	0.851823	-2.03568	0.00107651	-0.610363	0.149208	-1.09204	0.0332498	-0.485352	0.278792	-1.10138	0.0358214
Os07g0534100	Os07g0534100	Os07g0534100	Protein kinase, catalytic domain domain containing protein	0.226674	0.607047	0.648015	0.14248	0.379508	0.515412	1.5438	0.00417112	0.659831	0.315324	1.59715	0.0124833	1.93208	0.00026648	2.13247	0.0001893
Os07g0537900	Os07g0537900	Os07g0537900	Similar to SRK3 gene	0.205089	0.573937	0.902611	0.00929942	-0.235124	0.688974	1.53385	0.00114259	-0.216626	0.687478	1.50253	0.00190837	0.783333	0.0589517	1.28712	0.00481414
Os07g0558900	Os07g0558900	Os07g0558900	Protein of unknown function wound-induced domain containing protein	1.05117	0.0911565	1.25179	0.0835093	1.61185	0.142907	3.58524	4.52489e-07	1.0678	0.293699	2.78737	0.000498979	1.37678	0.112059	1.82716	0.0341326
Os07g0574800	Os07g0574800	OsTubA1	Tubulin alpha-1 chain	-0.739509	1.0535e-38	-0.911008	4.99689e-39	-0.451675	0.00153398	-1.24915	1.06226e-12	-0.700294	4.49341e-17	-1.32633	7.31176e-27	-0.722163	4.43349e-19	-1.01462	1.15846e-15
Os07g0575550	Os07g0575550	Os07g0575550	Hypothetical protein	0.0880501	0.854416	-1.17474	0.067504	-0.822149	0.14734	-1.89757	0.000680878	-0.969804	0.00808463	-2.42828	1.98868e-07	-0.596545	0.20196	-1.79437	0.00359218
Os07g0587200	Os07g0587200	Os07g0587200	NPH3 domain containing protein	-0.488821	0.00149593	-0.849678	2.0952e-06	-0.337202	0.280182	-1.61743	2.11893e-06	-0.811307	2.59802e-07	-1.57547	2.39747e-16	-0.623881	0.000402708	-1.09124	8.99483e-08
Os07g0600000	Os07g0600000	Os07g0600000	Conserved hypothetical protein	-0.160479	0.22177	-0.882754	9.41757e-08	-0.325453	0.226916	-2.52195	4.40993e-16	-0.500543	0.000660414	-1.59793	6.19622e-19	-0.36342	0.0113509	-1.17811	8.12697e-10
Os07g0600200	Os07g0600200	Os07g0600200	Conserved hypothetical protein	-0.419472	0.00930388	-0.564352	0.00177054	-0.729741	0.0483623	-2.42069	4.90047e-08	-0.488129	0.00242316	-1.51995	2.63317e-13	-0.409855	0.015914	-1.03581	2.10608e-06
Os07g0667300	Os07g0667300	OsCOL13	CONSTANS-like transcriptional activator, Negative regulation of flowerin	-0.690543	9.97183e-07	-0.836778	1.76211e-07	-0.530487	0.0162826	-1.20375	8.43163e-07	-0.544707	0.00104684	-1.19905	5.17888e-10	-0.57716	0.00023703	-1.05758	3.9107e-08
Os07g0677100	Os07g0677100	POX8.1	Peroxidase	0.668548	8.99137e-06	0.449699	0.0168855	1.02735	3.56169e-05	1.51097	1.9757e-09	1.08435	1.67535e-06	0.947461	0.000366086	1.47607	5.3049e-15	1.01111	2.6556e-05
Os07g0689600	Os07g0689600	OsNAS3	Nicotianamine synthase 3 (EC 2.5.1.43) (S-adenosyl-L-methionine:S- adenosyl-L-methionine:S-adenosyl-methionine 3-amino-3- carboxypropyltransferase 3	-1.02682	1.26681e-08	-0.591271	0.0014964	-1.0156	0.000325588	-1.34493	5.45299e-06	-1.38879	9.48169e-14	-1.44039	1.48128e-12	-1.36856	1.13116e-12	-1.26827	1.1934e-08
Os08g0119500	Os08g0119500	Os08g0119500	Methyltransferase type 11 domain containing protein	-0.84899	0.000397608	-0.888768	0.00181239	-0.466333	0.163199	-2.10743	1.45548e-06	-0.682847	0.00989363	-1.25293	6.22396e-05	-0.619346	0.00668091	-1.27248	7.71211e-06
Os08g0131300	Os08g0131300	GPAT	Phospholipid/glycerol acyltransferase domain containing protein	-2.48303	0.018435	-2.10982	0.0592838	0.203247	0.832537	-3.57385	0.0305716	-0.948078	0.280639	-4.21462	0.00644833	-1.48619	0.21606	-4.57778	0.0094029
Os08g0173300	Os08g0173300	OsPROPEP3	Small peptides, Anti-herbivore defense response, Response to wounding and oral secretio	-0.45595	0.35376	-0.509624	0.351215	-1.50864	0.00857891	-1.41346	0.0234988	-1.43187	0.00904873	-2.06826	0.000300084	-2.06094	0.000355339	-0.97492	0.0663505
Os08g0245200	Os08g0245200	4CL1	4-coumarate:coenzyme A ligase, Lignin biosynthesi	-0.626152	3.3372e-05	-0.885779	5.55941e-07	-0.47651	0.055543	-1.2819	2.97123e-05	-0.598158	0.00036857	-1.16433	6.99374e-09	-0.858255	1.02519e-07	-1.10017	9.38982e-09
Os08g0369800	Os08g0369800	OsCCD8d	Hypothetical conserved gene	0.736881	0.000842306	1.18739	5.09418e-08	1.63401	3.30899e-06	2.07189	4.72584e-10	1.50814	6.63563e-07	1.76411	2.64683e-08	2.51803	6.35407e-27	2.05345	4.15694e-11
Os08g0392100	Os08g0392100	Os08g0392100	2OG-Fe(II) oxygenase domain containing protein	-0.976019	0.0411049	-0.583986	0.238616	-0.625682	0.343217	-1.13536	0.0233642	-0.658727	0.0548964	-2.38947	1.13513e-07	-0.732459	0.0935961	-1.62341	0.00323196
Os08g0412700	Os08g0412700	Os08g0412700	Protein of unknown function DUF1262 family protein	-1.97144	0.0809029	1.28055	0.068875	-0.843036	0.261698	1.64611	0.00159719	0.322984	0.735933	2.01903	0.016243	0.171728	0.871412	2.86187	0.000795866
Os08g0427700	Os08g0427700	Os08g0427700	Histone H2A	-0.403504	2.07564e-05	-0.936636	2.74221e-15	-0.303923	0.170649	-1.86911	1.3827e-10	-0.699903	3.29908e-10	-1.51258	4.73267e-19	-0.609492	2.59601e-07	-1.01954	3.79369e-09
Os08g0432000	Os08g0432000	Os08g0432000	Conserved hypothetical protein	0.234591	0.0986507	0.459088	0.0023621	0.193713	0.555765	1.2735	0.000114755	0.114269	0.577465	1.14191	2.17822e-08	0.311337	0.0755726	1.01321	8.03103e-06
Os08g0445000	Os08g0445000	Os08g0445000	Similar to RING-H2 finger protein ATL5A	-0.511186	2.86017e-06	-0.998892	8.02928e-13	-0.544089	0.0532647	-2.03531	2.71903e-09	-0.667794	4.71636e-08	-1.73598	1.01092e-24	-0.369685	0.00457741	-1.03359	8.95649e-10
Os08g0490600	Os08g0490600	OsFLA4	FAS1 domain domain containing protein	-0.280945	0.00721552	-0.848697	1.78228e-13	-0.499834	0.168264	-2.02756	2.31913e-06	-0.593338	1.81131e-06	-1.93687	7.45006e-38	-0.468603	0.00131832	-1.04156	8.13257e-10
Os08g0512600	Os08g0512600	CDKB2	B-type plant-specific cyclin-dependent kinase, DNA damage respons	-0.288383	0.044827	-0.660332	0.000299441	-0.307252	0.277411	-2.43252	1.26289e-11	-0.517239	0.000215339	-1.63914	1.60125e-12	-0.461017	0.00112346	-1.08523	1.58964e-06
Os08g0552000	Os08g0552000	Os08g0552000	Hypothetical conserved gene	-1.13518	0.00621042	-0.904366	0.0530222	-0.529016	0.230872	-2.57197	5.81899e-05	-0.713214	0.0596451	-2.15085	2.52565e-05	-0.693388	0.0588142	-1.26031	0.0041235
Os09g0370000	Os09g0370000	Os09g0370000	Conserved hypothetical protein	0.341962	0.44327	-0.27269	0.612887	-0.668899	0.124708	-1.77096	0.000599676	-0.701454	0.0571061	-1.32559	0.00312992	-0.455652	0.252593	-1.4848	0.00377715
Os09g0396900	Os09g0396900	OsVIT2	Protein of unknown function DUF125, transmembrane family protein	0.0717131	0.593124	-0.736304	1.70753e-06	-0.178123	0.295041	-1.21663	2.17693e-10	-0.0419682	0.755703	-1.11794	1.07664e-06	-0.684147	2.03725e-07	-1.22945	2.87992e-13
Os09g0410400	Os09g0410400	Os09g0410400	Zinc finger, RING-type domain containing protein	0.695298	1.36577e-11	0.788132	2.62637e-13	0.570894	0.29707	1.44972	0.00781499	0.897447	1.38036e-05	2.18049	1.28381e-26	0.744488	6.76888e-06	1.07583	9.41861e-09
Os09g0419100	Os09g0419100	Os09g0419100	Hypothetical protein	0.13439	0.745653	0.719286	0.0925071	-0.112532	0.896603	2.36981	2.89703e-05	1.4502	0.15062	3.59619	1.26304e-05	0.72349	0.202296	1.35451	0.0272272
Os09g0424300	Os09g0424300	SAMDC1	S-adenosylmethionine decarboxylase	-0.590864	2.14692e-08	-0.970923	5.89879e-18	-0.368986	0.0353652	-1.3	1.26406e-14	-0.612345	7.99027e-09	-1.42381	8.15889e-21	-0.696724	3.60192e-11	-1.13107	1.07587e-12
Os09g0455000	Os09g0455000	Os09g0455000	Hypothetical protein	0.561878	0.516792	1.5293	0.0506519	1.10166	0.214474	1.58193	0.0489017	1.4697	0.0744181	1.95892	0.01149	-0.115044	0.884867	1.52138	0.0205183
Os09g0466300	Os09g0466300	Os09g0466300	Similar to FIP1	-0.801576	0.0702173	-1.04173	0.0560293	-0.950708	0.0283204	-2.17944	1.64654e-05	-1.28448	0.000382951	-2.04938	4.38081e-06	-0.987047	0.0137522	-1.63324	0.000873241
Os09g0482761	Os09g0482761	Os09g0482761	Conserved hypothetical protein	-0.28174	0.61092	-0.732432	0.264255	-0.197189	0.779746	-1.53159	0.0401304	-0.829645	0.0146649	-2.62121	2.94605e-08	-0.316089	0.437425	-1.34333	0.00931934
Os09g0520500	Os09g0520500	Os09g0520500	Conserved hypothetical protein	-0.638488	0.0161843	-0.47095	0.104092	-0.56502	0.0723983	-1.39865	9.78433e-05	-0.609111	0.0230991	-1.33211	0.000924609	-0.87391	0.004734	-1.00069	0.00412774
Os09g0566050	Os09g0566050	Os09g0566050	Similar to Prephenate dehydratase	-0.359123	0.37567	-0.970468	0.0345398	-0.819124	0.0862607	-2.43812	1.93375e-05	-1.16089	0.00125288	-1.38155	0.000895389	-0.454202	0.194594	-1.08204	0.0341944
Os09g0569700	Os09g0569700	Os09g0569700	Conserved hypothetical protein	0.455814	0.157436	0.40878	0.249687	0.174484	0.733318	1.36716	0.000383359	0.570802	0.282769	1.28147	0.0119102	1.30464	0.000409297	1.4949	0.00026921
Os09g0569900	Os09g0569900	Os09g0569900	Hypothetical protein	0.893969	0.00832312	0.730373	0.0462093	1.14636	0.0591351	1.80091	9.98135e-05	1.58173	0.00282368	2.29922	1.02848e-05	0.914825	0.00790279	1.06882	0.00519296
Os10g0107600	Os10g0107600	Os10g0107600	Conserved hypothetical protein	-0.0264229	0.941027	0.251361	0.482823	-0.989693	0.221145	1.54813	0.02058	1.62949	0.0605912	3.46865	6.24529e-07	0.52181	0.211929	1.30845	0.000836751
Os10g0165300	Os10g0165300	Os10g0165300	Cytochrome P450 family protein	0.710346	0.00145356	0.531175	0.0493863	1.10416	0.000272503	0.587609	0.0374329	1.00808	2.03143e-05	0.485582	0.0971747	1.68281	1.42366e-10	1.21715	4.7328e-05
Os10g0206500	Os10g0206500	Os10g0206500	Pollen Ole e 1 allergen/extensin domain containing protein	-0.480992	0.0171787	-0.576437	0.00845152	-0.455352	0.113718	-1.26311	0.000171868	-0.295954	0.140737	-1.0623	2.21672e-05	-0.737112	0.000257341	-1.04195	1.39169e-05
Os10g0349900	Os10g0349900	OsHyPRP12	Similar to NT16 polypeptide	-0.181767	0.394671	-0.668264	0.0146619	-0.272822	0.289145	-2.10339	7.3079e-11	-0.527591	0.0186299	-1.18639	3.1271e-05	-0.388949	0.0785085	-1.17894	2.81559e-05
Os10g0391500	Os10g0391500	Os10g0391500	Conserved hypothetical protein	0.532978	6.28593e-09	0.633478	5.20355e-12	0.159562	0.49641	1.20852	4.07281e-06	0.5894	4.2831e-07	1.49001	1.2633e-18	0.583493	3.25575e-08	1.0002	1.16971e-09
Os10g0430200	Os10g0430200	OsCAD3	Similar to Sinapyl alcohol dehydrogenase	-0.715793	6.45593e-11	-0.881643	9.85733e-13	-0.852158	0.00176125	-1.61285	1.85166e-07	-0.86689	4.37052e-13	-1.65493	3.65203e-29	-0.601813	1.44192e-06	-1.00782	1.81579e-10
Os10g0442900	Os10g0442900	ABCG25	ABC transporter, White-brown complex homolog protein, Silicon-promoted formation of Casparian bands in the exodermi	0.509833	1.75855e-06	0.885286	6.38215e-16	0.230666	0.510158	1.39812	0.000118776	0.700505	0.000109018	1.8491	2.59466e-20	0.506876	0.000167065	1.09895	2.85009e-10
Os10g0508900	Os10g0508900	Os10g0508900	Conserved hypothetical protein	-0.92879	0.0861366	-1.09131	0.0760409	-0.893914	0.155834	-1.65033	0.0368171	-1.51296	0.00119287	-1.86218	0.000456203	-1.62473	0.00639207	-2.19041	0.00165151
Os10g0555651	Os10g0555651	Os10g0555651	Conserved hypothetical protein	-0.247935	0.741018	-0.0934665	0.909372	0.605918	0.32764	-1.69608	0.0449218	-0.882825	0.034305	-2.81927	9.26837e-07	-0.546629	0.165814	-2.3911	2.0627e-05
Os10g0558725	Os10g0558725	Os10g0558725	Hypothetical protein	0.72048	0.0799364	0.986082	0.014603	-0.0760421	0.937012	2.35676	0.00153867	1.62565	0.00870282	2.64647	2.66429e-06	1.46711	0.000272715	1.60928	0.000187011
Os10g0559400	Os10g0559400	Os10g0559400	Similar to cDNA clone:J023138C05, full insert sequence	0.643546	0.00113062	0.833139	0.000136744	0.443947	0.166467	1.26988	8.49195e-06	1.0838	0.000829036	2.04367	1.18334e-11	0.898476	9.82275e-05	1.24265	7.09594e-07
Os11g0112400	Os11g0112400	prx130	Peroxidase (EC 1.11.1.7)	-0.0461962	0.907558	-0.810434	0.096505	-0.0170208	0.964834	-2.12165	0.000121503	-0.281486	0.431868	-1.45286	0.00207954	-0.202305	0.549439	-1.24294	0.00683217
Os11g0129700	Os11g0129700	AP2/EREBP#131	Similar to AP2-1 protein (Fragment)	0.752078	0.0211692	-0.207728	0.620791	1.3957	3.53526e-05	0.47459	0.19611	1.6266	0.000166293	1.02906	0.0442801	2.04143	4.98017e-08	1.01724	0.0278932
Os11g0131800	Os11g0131800	Os11g0131800	Similar to H0114G12.9 protein	0.250803	0.034477	0.38025	0.00267022	-0.0753285	0.791047	1.09839	0.0001333	0.295393	0.110391	1.50661	2.0026e-13	0.546928	0.000298828	1.07942	1.87254e-10
Os11g0138700	Os11g0138700	OsFbox566	Kelch-type beta propeller domain containing protein	-0.792274	0.126606	-0.631781	0.256851	-0.94265	0.0451271	-2.83675	3.54843e-06	-1.38603	0.00205085	-1.55972	0.00180383	-0.372324	0.347617	-1.15064	0.0168275
Os11g0151800	Os11g0151800	OsPAP20a	Similar to ATPAP18/PAP18	-0.603737	0.346841	0.782405	0.211931	-1.04984	0.222628	2.81441	4.45787e-08	0.361894	0.692264	2.9757	9.01717e-05	-0.60731	0.541296	2.31185	0.00450741
Os11g0152025	Os11g0152025	Os11g0152025	Conserved hypothetical protein	-0.936671	0.0111962	-0.901591	0.0248772	-0.831874	0.0749557	-2.616	6.45241e-06	-1.17695	0.000106197	-2.78705	5.00785e-12	-1.54397	0.000156884	-1.55717	0.000349802
Os11g0161000	Os11g0161000	Os11g0161000	NB-ARC domain containing protein	0.200385	0.453733	0.395306	0.159994	-0.312512	0.56407	1.16308	0.0119793	0.809882	0.0927375	1.756	0.00013182	0.781615	0.0135621	1.1989	0.000520896
Os11g0247500	Os11g0247500	Os11g0247500	Conserved hypothetical protein	0.0140397	0.963522	-0.803153	0.0392999	-0.373237	0.3625	-2.20558	5.23708e-07	-0.586868	0.0156765	-2.12358	1.82742e-07	-0.791074	0.012033	-1.49879	0.00023438
Os11g0248200	Os11g0248200	Os11g0248200	Nucleotide-binding, alpha-beta plait domain containing protein	0.789062	1.25582e-21	0.958814	2.62798e-33	0.813865	2.40299e-05	1.11708	2.76933e-07	0.667973	4.04689e-11	1.08393	2.11387e-16	0.594012	5.68471e-12	1.10534	3.45338e-13
Os11g0266500	Os11g0266500	Os11g0266500	Similar to NB-ARC domain containing protein, expressed	0.479126	0.00016598	0.945518	1.50448e-10	-0.132967	0.778058	1.51528	0.00146676	0.764156	0.00137455	2.25827	7.86472e-27	0.595758	0.000221076	1.03202	2.48282e-09
Os11g0303200	Os11g0303200	Os11g0303200	Hypothetical protein	0.49237	2.89812e-06	0.749254	2.39681e-11	0.137885	0.748977	1.63524	0.000266632	0.386569	0.0118435	1.5357	4.07055e-18	0.504423	0.000376339	1.05044	1.75224e-11
Os11g0450400	Os11g0450400	Os11g0450400	Similar to Sulfotransferase domain containing protein, expressed	-0.856479	0.0281867	-1.35443	0.0022298	-1.23934	0.000998028	-2.85032	5.61528e-07	-1.42586	3.26489e-06	-2.41051	5.17372e-10	-1.63059	7.21537e-06	-2.00917	1.56952e-06
Os11g0539500	Os11g0539500	Os11g0539500	Winged helix repressor DNA-binding domain containing protein	N/A	N/A	N/A	N/A	N/A	N/A	4.29468	2.35559e-05	N/A	N/A	4.13082	0.0163882	N/A	N/A	2.47522	0.0441173
Os11g0550500	Os11g0550500	Os11g0550500	Similar to LZ-NBS-LRR class RGA	0.501355	0.000147941	0.721318	3.37076e-07	0.150312	0.771543	1.44919	0.00562609	0.682616	0.0028381	2.11231	1.38274e-21	0.723437	1.81323e-06	1.13719	3.22386e-10
Os11g0555300	Os11g0555300	Os11g0555300	Similar to Rp1-like protein	0.51563	0.262093	0.991736	0.0318052	-0.469024	0.628273	2.15846	0.000241019	-0.681861	0.535391	2.43837	0.000740362	1.46348	0.0240354	2.0566	0.00211553
Os11g0566800	Os11g0566800	OsPKS27	Similar to Bibenzyl synthase (EC 2.3.1.-)	-0.719474	0.0241162	-1.68503	0.000131732	-1.29709	3.42469e-05	-3.77483	3.023e-14	-1.36468	7.99905e-06	-2.79763	5.32638e-12	-1.07028	0.00462749	-2.16734	8.12204e-06
Os11g0598300	Os11g0598300	Os11g0598300	NB-ARC domain containing protein	0.814203	2.70491e-06	0.816406	1.14464e-05	0.212173	0.515735	1.78521	3.41421e-08	1.02156	0.000317309	1.83027	1.02139e-12	1.02793	1.35372e-07	1.40697	5.85899e-11
Os11g0644650	Os11g0644650	Os11g0644650	Hypothetical protein	-0.380026	0.00388702	-0.887709	0.00161848	-0.160368	0.742851	-1.32336	0.00455375	-0.725235	0.00505756	-2.63862	2.64351e-65	-0.471566	0.0796393	-1.14906	6.93953e-09
Os12g0110200	Os12g0110200	Os12g0110200	Hypothetical protein	0.471953	0.419151	0.412692	0.520011	0.84287	0.326802	1.58126	0.0319497	0.739085	0.248398	1.7742	0.00165301	1.20958	0.0354181	1.2961	0.0382953
Os12g0136100	Os12g0136100	Os12g0136100	Similar to Plastidic phosphate translocator-like protein1	-0.49255	0.118275	-0.707504	0.0619872	-0.270478	0.459143	-1.59207	7.87873e-05	-1.01251	0.000652669	-2.04554	2.28262e-06	-0.44216	0.191809	-1.6544	0.000176107
Os12g0153200	Os12g0153200	Os12g0153200	Conserved hypothetical protein	0.469624	0.15053	1.48625	4.65306e-08	1.14059	0.00316077	1.92155	3.15272e-11	1.20364	0.000232956	1.48352	1.69815e-05	1.92923	5.95175e-09	1.97567	4.9532e-07
Os12g0156000	Os12g0156000	OsS40-11	Similar to OSIGBa0134P10.11 protein	-0.50662	0.0405083	-0.787748	0.00223694	-0.774314	0.103378	-2.16144	2.87028e-05	-0.711136	0.0007198	-1.74969	8.48351e-13	-0.275442	0.263606	-1.034	0.0009408
Os12g0172400	Os12g0172400	Os12g0172400	Hypothetical conserved gene	0.614758	0.186309	0.969247	0.0395352	-0.294385	0.590062	1.12376	0.0107384	0.979822	0.145904	1.6637	0.0138306	0.782469	0.0776216	1.37151	0.00378612
Os12g0175500	Os12g0175500	OsGRX27	Similar to Glutaredoxin-like protein	-0.462556	9.41319e-08	-0.982084	1.32545e-23	-0.376444	0.0954096	-1.43138	2.13277e-09	-0.50084	1.42876e-05	-1.12733	6.05683e-13	-0.51829	5.1111e-07	-1.04738	1.10017e-10
Os12g0177800	Os12g0177800	Os12g0177800	Similar to D-mannose binding lectin family protein, expressed	1.01829	9.68608e-05	0.946628	0.00092607	0.577409	0.13026	1.4597	1.46825e-05	1.08148	0.0112014	2.33791	8.06185e-11	1.0629	0.000184289	1.58265	6.8021e-08
Os12g0198700	Os12g0198700	Os12g0198700	Similar to Jasmonate-induced protein	-0.734879	0.0592237	-0.0453931	0.903862	1.58451	0.0137417	1.9654	0.00145868	-1.06779	0.000356534	-1.16528	0.186664	2.37961	5.68012e-09	2.70246	3.95424e-07
Os12g0226900	Os12g0226900	CLPC2	Similar to Allyl alcohol dehydrogenase	0.759308	0.00444877	0.604353	0.0451572	2.15241	4.38271e-12	1.16991	0.00164697	1.79939	5.14418e-15	0.0712904	0.822172	2.06136	3.96278e-17	0.522355	0.106784
Os12g0273700	Os12g0273700	Os12g0273700	Conserved hypothetical protein	-0.542033	0.0019615	-0.70623	0.00187028	-0.497675	0.0171776	-1.93173	8.42146e-17	-0.378376	0.0565013	-1.12705	2.89806e-06	-0.667762	0.000547795	-1.0293	0.000107172
Os12g0556200	Os12g0556200	Os12g0556200	Calmodulin binding protein-like family protein	0.594688	1.72396e-11	0.993701	1.17441e-27	0.619469	0.00775495	1.39417	4.08662e-09	0.623686	3.66815e-07	1.48714	1.47696e-31	0.790548	2.54653e-14	1.21614	1.11145e-19
Os12g0559200	Os12g0559200	OsLOX11	Lipoxygenase (EC 1.13.11.12)	0.721372	1.99566e-19	0.484962	1.86673e-07	1.21693	6.21704e-22	0.473224	0.00176575	1.06377	3.89348e-28	0.678332	6.17026e-06	1.30928	7.65229e-45	0.629002	2.23661e-05
Os12g0574400	Os12g0574400	Os12g0574400	Similar to BPM	0.925763	7.81526e-19	0.589238	7.36149e-07	-0.0568058	0.866357	1.07885	0.00105593	0.789059	2.01687e-05	2.20999	4.58921e-37	0.431594	0.00742158	1.09525	1.81346e-09
Os12g0583300	Os12g0583300	Os12g0583300	Peptidase aspartic, catalytic domain containing protein	0.476513	0.385294	0.770401	0.176082	-2.04926	0.00407852	-1.06875	0.0815747	-1.79955	0.00394638	-0.608974	0.296214	-1.65363	0.0115063	-0.661699	0.284267
Os12g0603800	Os12g0603800	OsCML5	Similar to Calmodulin NtCaM13	-1.22235	0.0244373	-1.1395	0.0713306	-0.665344	0.0902916	-1.70185	0.000227273	-0.0717312	0.873848	-1.58639	0.0114789	-1.36804	0.0134309	-2.09851	0.00290987
Os12g0623400	Os12g0623400	Os12g0623400	Conserved hypothetical protein	-0.106202	0.813431	-0.665839	0.218274	-0.804016	0.100229	-2.27238	0.000116696	-0.594782	0.194896	-1.22846	0.0246369	-0.84847	0.0541899	-1.3277	0.0144738
Os12g0631600	Os12g0631600	Os12g0631600	Conserved hypothetical protein	0.0200175	0.957031	0.829469	0.0342284	-0.135106	0.765234	1.09813	0.00134379	0.223259	0.674283	1.39605	0.00533382	0.397016	0.373585	1.01366	0.0314454
